# Supplementary material for: Natural history of the social millipede Brachycybe lecontii Wood, 1864
Source: Biodivers Data J. 2020 Apr 3;8:e50770. doi: 10.3897/BDJ.8.e50770 (PMC7148388; doi:10.3897/BDJ.8.e50770)
Supplement: Supplementary material 2 — Files with spectra [file bdj-08-e50770-s002.zip]

Archive with 37 entries (36 files):
- BLIV0033.txt
- __MACOSX/
- __MACOSX/._BLIV0033.txt
- BLIV0027.txt
- __MACOSX/._BLIV0027.txt
- BLIV0008.txt
- __MACOSX/._BLIV0008.txt
- BLIV0009.txt
- __MACOSX/._BLIV0009.txt
- BLIV0046.txt
- __MACOSX/._BLIV0046.txt
- BLIV0047.txt
- __MACOSX/._BLIV0047.txt
- BLIV0069.txt
- __MACOSX/._BLIV0069.txt
- BLIV0071.txt
- __MACOSX/._BLIV0071.txt
- BLIV0067.txt
- __MACOSX/._BLIV0067.txt
- BLIV0066.txt
- __MACOSX/._BLIV0066.txt
- BLIV0072.txt
- __MACOSX/._BLIV0072.txt
- BLIV0049.txt
- __MACOSX/._BLIV0049.txt
- BLIV0007.txt
- __MACOSX/._BLIV0007.txt
- BLIV0012.txt
- __MACOSX/._BLIV0012.txt
- BLIV0039.txt
- __MACOSX/._BLIV0039.txt
- BLCV0006.txt
- __MACOSX/._BLCV0006.txt
- BLIV0001.txt
- __MACOSX/._BLIV0001.txt
- BLIV0002.txt
- __MACOSX/._BLIV0002.txt
