# Supplementary material for: Natural history of the social millipede Brachycybe lecontii Wood, 1864
Source: Biodivers Data J. 2020 Apr 3;8:e50770. doi: 10.3897/BDJ.8.e50770 (PMC7148388; doi:10.3897/BDJ.8.e50770)
Supplement: Supplementary material 2 — Files with spectra [file bdj-08-e50770-s002.zip › BLIV0033.txt]

SpectraSuite Data File
++++++++++++++++++++++++++++++++++++
Date: Mon Jun 05 16:17:43 EDT 2017
User: Paul
Dark Spectrum Present: Yes
Reference Spectrum Present: Yes
Number of Sampled Component Spectra: 1
Spectrometers: USB4C01401
Integration Time (usec): 70000 (USB4C01401)
Spectra Averaged: 5 (USB4C01401)
Boxcar Smoothing: 6 (USB4C01401)
Correct for Electrical Dark: No (USB4C01401)
Strobe/Lamp Enabled: No (USB4C01401)
Correct for Detector Non-linearity: No (USB4C01401)
Correct for Stray Light: No (USB4C01401)
Number of Pixels in Processed Spectrum: 3648
>>>>>Begin Processed Spectral Data<<<<<
179.04	625.926
179.26	625.926
179.47	625.926
179.69	259.756
179.90	-182.192
180.12	-468.966
180.33	1586.517
180.55	1783.133
180.76	3665.854
180.98	3736.145
181.19	-18806.250
181.41	-5507.273
181.62	1581.818
181.84	616.635
182.05	378.966
182.27	298.634
182.48	247.991
182.70	206.663
182.91	176.800
183.13	146.987
183.34	127.395
183.56	115.982
183.77	105.618
183.99	99.639
184.20	93.995
184.41	90.778
184.63	90.810
184.84	89.146
185.06	88.312
185.27	87.402
185.49	85.383
185.70	82.627
185.92	83.100
186.13	83.616
186.35	81.809
186.56	80.723
186.78	79.144
186.99	75.749
187.21	78.063
187.42	75.264
187.64	75.539
187.85	75.997
188.06	76.115
188.28	77.797
188.49	77.938
188.71	76.714
188.92	76.845
189.14	75.359
189.35	75.158
189.57	73.382
189.78	77.124
190.00	76.545
190.21	77.059
190.42	77.146
190.64	77.234
190.85	77.685
191.07	76.159
191.28	76.237
191.50	75.336
191.71	74.943
191.93	75.404
192.14	73.721
192.36	76.579
192.57	73.806
192.78	73.628
193.00	73.096
193.21	70.850
193.43	69.145
193.64	69.722
193.86	69.329
194.07	70.863
194.28	71.717
194.50	68.133
194.71	68.037
194.93	69.325
195.14	69.928
195.36	68.853
195.57	68.202
195.78	69.413
196.00	70.249
196.21	70.917
196.43	70.195
196.64	71.275
196.86	71.744
197.07	72.413
197.28	74.747
197.50	75.521
197.71	77.220
197.93	76.142
198.14	76.753
198.36	77.299
198.57	78.207
198.78	77.494
199.00	78.223
199.21	77.419
199.43	74.745
199.64	73.105
199.85	71.480
200.07	71.768
200.28	73.062
200.50	71.177
200.71	70.112
200.92	70.885
201.14	70.015
201.35	69.945
201.57	71.398
201.78	70.504
201.99	71.444
202.21	73.163
202.42	75.984
202.64	77.304
202.85	78.240
203.06	77.895
203.28	80.685
203.49	80.568
203.71	80.454
203.92	81.138
204.13	78.373
204.35	78.874
204.56	79.837
204.78	79.310
204.99	79.646
205.20	78.589
205.42	78.714
205.63	74.600
205.85	72.986
206.06	72.039
206.27	72.214
206.49	72.327
206.70	72.168
206.91	75.723
207.13	72.453
207.34	70.808
207.56	71.044
207.77	69.431
207.98	68.667
208.20	65.685
208.41	68.725
208.62	69.096
208.84	68.637
209.05	67.404
209.27	65.735
209.48	65.073
209.69	62.135
209.91	62.913
210.12	62.908
210.33	60.276
210.55	60.954
210.76	60.463
210.97	61.812
211.19	60.983
211.40	61.937
211.61	61.206
211.83	59.914
212.04	59.848
212.26	59.055
212.47	57.809
212.68	57.614
212.90	56.960
213.11	57.155
213.32	55.973
213.54	54.827
213.75	55.096
213.96	54.205
214.18	53.496
214.39	52.596
214.60	53.198
214.82	53.521
215.03	52.221
215.24	52.583
215.46	53.233
215.67	53.816
215.88	51.754
216.10	53.573
216.31	52.089
216.52	49.555
216.74	49.106
216.95	47.368
217.16	45.351
217.38	44.197
217.59	42.445
217.80	42.245
218.02	40.597
218.23	37.808
218.44	37.565
218.66	38.260
218.87	35.898
219.08	34.204
219.30	33.451
219.51	31.592
219.72	31.196
219.94	31.330
220.15	30.983
220.36	29.772
220.58	28.706
220.79	27.909
221.00	26.809
221.22	24.940
221.43	23.726
221.64	23.320
221.85	23.083
222.07	22.812
222.28	22.842
222.49	21.757
222.71	20.969
222.92	20.040
223.13	20.099
223.35	19.841
223.56	19.076
223.77	18.841
223.99	18.837
224.20	18.586
224.41	18.026
224.62	17.674
224.84	16.950
225.05	16.229
225.26	16.131
225.48	16.000
225.69	15.958
225.90	15.664
226.11	15.491
226.33	15.329
226.54	15.281
226.75	14.719
226.97	14.711
227.18	14.467
227.39	14.021
227.60	14.132
227.82	13.871
228.03	13.492
228.24	13.337
228.46	13.224
228.67	12.804
228.88	12.626
229.09	12.702
229.31	12.602
229.52	12.877
229.73	12.644
229.95	12.493
230.16	12.637
230.37	12.450
230.58	12.478
230.80	12.320
231.01	12.186
231.22	12.048
231.43	12.015
231.65	11.859
231.86	11.733
232.07	11.620
232.28	11.330
232.50	11.321
232.71	11.274
232.92	11.009
233.14	10.867
233.35	10.792
233.56	10.801
233.77	10.724
233.99	10.651
234.20	10.665
234.41	10.566
234.62	10.495
234.84	10.372
235.05	10.315
235.26	10.137
235.47	10.129
235.69	10.071
235.90	10.054
236.11	10.041
236.32	10.034
236.53	9.993
236.75	9.857
236.96	9.797
237.17	9.749
237.38	9.636
237.60	9.548
237.81	9.529
238.02	9.485
238.23	9.332
238.45	9.379
238.66	9.319
238.87	9.217
239.08	9.174
239.30	9.160
239.51	9.088
239.72	8.985
239.93	8.974
240.14	8.983
240.36	8.984
240.57	8.964
240.78	8.969
240.99	9.013
241.21	8.966
241.42	8.917
241.63	8.875
241.84	8.856
242.05	8.769
242.27	8.835
242.48	8.817
242.69	8.788
242.90	8.776
243.11	8.746
243.33	8.684
243.54	8.629
243.75	8.610
243.96	8.605
244.18	8.585
244.39	8.526
244.60	8.416
244.81	8.426
245.02	8.393
245.24	8.377
245.45	8.341
245.66	8.275
245.87	8.279
246.08	8.264
246.30	8.240
246.51	8.211
246.72	8.176
246.93	8.212
247.14	8.279
247.35	8.302
247.57	8.266
247.78	8.229
247.99	8.169
248.20	8.169
248.41	8.181
248.63	8.135
248.84	8.154
249.05	8.127
249.26	8.109
249.47	8.094
249.68	8.027
249.90	7.974
250.11	7.964
250.32	7.945
250.53	7.934
250.74	7.933
250.96	7.912
251.17	7.916
251.38	7.921
251.59	7.887
251.80	7.875
252.01	7.856
252.23	7.859
252.44	7.842
252.65	7.830
252.86	7.805
253.07	7.809
253.28	7.778
253.50	7.787
253.71	7.783
253.92	7.720
254.13	7.689
254.34	7.671
254.55	7.686
254.76	7.699
254.98	7.655
255.19	7.647
255.40	7.635
255.61	7.660
255.82	7.646
256.03	7.634
256.25	7.607
256.46	7.586
256.67	7.618
256.88	7.623
257.09	7.613
257.30	7.592
257.51	7.550
257.73	7.552
257.94	7.531
258.15	7.533
258.36	7.496
258.57	7.485
258.78	7.510
258.99	7.511
259.20	7.495
259.42	7.475
259.63	7.454
259.84	7.410
260.05	7.430
260.26	7.444
260.47	7.416
260.68	7.447
260.90	7.460
261.11	7.445
261.32	7.441
261.53	7.430
261.74	7.428
261.95	7.431
262.16	7.413
262.37	7.436
262.58	7.466
262.80	7.447
263.01	7.405
263.22	7.403
263.43	7.378
263.64	7.322
263.85	7.324
264.06	7.327
264.27	7.316
264.48	7.305
264.70	7.286
264.91	7.273
265.12	7.212
265.33	7.183
265.54	7.163
265.75	7.177
265.96	7.157
266.17	7.182
266.38	7.196
266.59	7.165
266.81	7.145
267.02	7.143
267.23	7.111
267.44	7.100
267.65	7.082
267.86	7.071
268.07	7.063
268.28	7.045
268.49	7.050
268.70	7.044
268.91	6.973
269.13	6.955
269.34	6.948
269.55	6.933
269.76	6.907
269.97	6.910
270.18	6.892
270.39	6.899
270.60	6.902
270.81	6.914
271.02	6.897
271.23	6.871
271.44	6.863
271.65	6.860
271.87	6.862
272.08	6.862
272.29	6.841
272.50	6.839
272.71	6.844
272.92	6.842
273.13	6.818
273.34	6.813
273.55	6.787
273.76	6.795
273.97	6.786
274.18	6.773
274.39	6.791
274.60	6.780
274.81	6.776
275.02	6.779
275.24	6.768
275.45	6.751
275.66	6.732
275.87	6.724
276.08	6.721
276.29	6.734
276.50	6.703
276.71	6.706
276.92	6.714
277.13	6.699
277.34	6.690
277.55	6.696
277.76	6.678
277.97	6.667
278.18	6.678
278.39	6.695
278.60	6.703
278.81	6.713
279.02	6.707
279.23	6.724
279.44	6.727
279.65	6.717
279.86	6.724
280.08	6.730
280.29	6.707
280.50	6.713
280.71	6.725
280.92	6.718
281.13	6.701
281.34	6.688
281.55	6.669
281.76	6.670
281.97	6.681
282.18	6.678
282.39	6.683
282.60	6.675
282.81	6.684
283.02	6.690
283.23	6.704
283.44	6.694
283.65	6.697
283.86	6.722
284.07	6.734
284.28	6.747
284.49	6.725
284.70	6.731
284.91	6.732
285.12	6.715
285.33	6.710
285.54	6.696
285.75	6.703
285.96	6.681
286.17	6.696
286.38	6.708
286.59	6.709
286.80	6.709
287.01	6.708
287.22	6.729
287.43	6.707
287.64	6.689
287.85	6.687
288.06	6.717
288.27	6.718
288.48	6.717
288.69	6.738
288.90	6.720
289.11	6.712
289.32	6.686
289.53	6.700
289.74	6.688
289.95	6.674
290.16	6.682
290.37	6.698
290.58	6.721
290.79	6.704
291.00	6.714
291.21	6.712
291.42	6.700
291.63	6.719
291.83	6.728
292.04	6.730
292.25	6.741
292.46	6.756
292.67	6.770
292.88	6.771
293.09	6.780
293.30	6.809
293.51	6.808
293.72	6.811
293.93	6.823
294.14	6.821
294.35	6.818
294.56	6.811
294.77	6.825
294.98	6.825
295.19	6.838
295.40	6.843
295.61	6.853
295.82	6.854
296.03	6.841
296.24	6.865
296.45	6.860
296.66	6.865
296.86	6.883
297.07	6.887
297.28	6.894
297.49	6.919
297.70	6.913
297.91	6.916
298.12	6.926
298.33	6.938
298.54	6.950
298.75	6.968
298.96	6.961
299.17	6.966
299.38	6.983
299.59	7.006
299.80	7.019
300.00	7.042
300.21	7.034
300.42	7.071
300.63	7.073
300.84	7.094
301.05	7.110
301.26	7.132
301.47	7.134
301.68	7.147
301.89	7.176
302.10	7.193
302.31	7.192
302.52	7.228
302.72	7.219
302.93	7.235
303.14	7.228
303.35	7.245
303.56	7.253
303.77	7.265
303.98	7.262
304.19	7.275
304.40	7.288
304.61	7.285
304.82	7.289
305.02	7.304
305.23	7.288
305.44	7.311
305.65	7.327
305.86	7.334
306.07	7.342
306.28	7.351
306.49	7.359
306.70	7.355
306.91	7.355
307.11	7.362
307.32	7.377
307.53	7.375
307.74	7.382
307.95	7.408
308.16	7.406
308.37	7.401
308.58	7.401
308.79	7.401
308.99	7.407
309.20	7.385
309.41	7.397
309.62	7.401
309.83	7.417
310.04	7.412
310.25	7.420
310.46	7.426
310.66	7.424
310.87	7.428
311.08	7.440
311.29	7.455
311.50	7.444
311.71	7.451
311.92	7.482
312.12	7.485
312.33	7.495
312.54	7.486
312.75	7.508
312.96	7.513
313.17	7.509
313.38	7.499
313.59	7.507
313.79	7.489
314.00	7.486
314.21	7.515
314.42	7.516
314.63	7.500
314.84	7.518
315.04	7.514
315.25	7.514
315.46	7.506
315.67	7.498
315.88	7.505
316.09	7.505
316.30	7.509
316.50	7.538
316.71	7.553
316.92	7.555
317.13	7.544
317.34	7.533
317.55	7.525
317.75	7.528
317.96	7.534
318.17	7.533
318.38	7.527
318.59	7.519
318.80	7.540
319.00	7.539
319.21	7.537
319.42	7.530
319.63	7.531
319.84	7.541
320.05	7.565
320.25	7.564
320.46	7.567
320.67	7.568
320.88	7.561
321.09	7.594
321.29	7.592
321.50	7.591
321.71	7.594
321.92	7.594
322.13	7.586
322.34	7.576
322.54	7.586
322.75	7.588
322.96	7.583
323.17	7.585
323.38	7.594
323.58	7.614
323.79	7.607
324.00	7.624
324.21	7.621
324.42	7.627
324.62	7.635
324.83	7.649
325.04	7.683
325.25	7.698
325.46	7.721
325.66	7.749
325.87	7.774
326.08	7.786
326.29	7.795
326.50	7.818
326.70	7.823
326.91	7.823
327.12	7.836
327.33	7.843
327.53	7.840
327.74	7.842
327.95	7.828
328.16	7.840
328.37	7.862
328.57	7.848
328.78	7.852
328.99	7.862
329.20	7.855
329.41	7.869
329.61	7.906
329.82	7.921
330.03	7.954
330.24	8.003
330.44	8.020
330.65	8.037
330.86	8.054
331.07	8.050
331.27	8.107
331.48	8.144
331.69	8.170
331.90	8.215
332.10	8.243
332.31	8.254
332.52	8.278
332.73	8.269
332.93	8.277
333.14	8.290
333.35	8.321
333.56	8.338
333.76	8.355
333.97	8.359
334.18	8.375
334.39	8.392
334.59	8.379
334.80	8.399
335.01	8.403
335.22	8.391
335.42	8.426
335.63	8.443
335.84	8.468
336.05	8.482
336.25	8.484
336.46	8.510
336.67	8.524
336.88	8.529
337.08	8.532
337.29	8.568
337.50	8.567
337.71	8.604
337.91	8.631
338.12	8.644
338.33	8.668
338.53	8.681
338.74	8.691
338.95	8.709
339.16	8.743
339.36	8.750
339.57	8.768
339.78	8.771
339.98	8.764
340.19	8.785
340.40	8.795
340.61	8.829
340.81	8.841
341.02	8.856
341.23	8.863
341.43	8.877
341.64	8.895
341.85	8.897
342.06	8.923
342.26	8.937
342.47	8.980
342.68	9.021
342.88	9.028
343.09	9.033
343.30	9.057
343.51	9.082
343.71	9.095
343.92	9.122
344.13	9.146
344.33	9.147
344.54	9.156
344.75	9.184
344.95	9.203
345.16	9.199
345.37	9.222
345.57	9.243
345.78	9.266
345.99	9.255
346.19	9.271
346.40	9.282
346.61	9.290
346.82	9.304
347.02	9.347
347.23	9.356
347.44	9.349
347.64	9.356
347.85	9.372
348.06	9.369
348.26	9.404
348.47	9.413
348.68	9.449
348.88	9.454
349.09	9.458
349.30	9.492
349.50	9.480
349.71	9.481
349.92	9.522
350.12	9.544
350.33	9.569
350.54	9.616
350.74	9.625
350.95	9.635
351.16	9.663
351.36	9.696
351.57	9.716
351.77	9.742
351.98	9.728
352.19	9.790
352.39	9.802
352.60	9.821
352.81	9.833
353.01	9.838
353.22	9.843
353.43	9.867
353.63	9.901
353.84	9.904
354.05	9.910
354.25	9.931
354.46	9.957
354.67	9.997
354.87	10.005
355.08	10.010
355.28	9.988
355.49	10.016
355.70	10.035
355.90	10.064
356.11	10.095
356.32	10.098
356.52	10.122
356.73	10.119
356.93	10.144
357.14	10.144
357.35	10.143
357.55	10.137
357.76	10.159
357.97	10.189
358.17	10.191
358.38	10.194
358.58	10.197
358.79	10.185
359.00	10.195
359.20	10.198
359.41	10.215
359.61	10.202
359.82	10.209
360.03	10.229
360.23	10.253
360.44	10.250
360.64	10.256
360.85	10.272
361.06	10.306
361.26	10.302
361.47	10.317
361.67	10.314
361.88	10.336
362.09	10.336
362.29	10.343
362.50	10.354
362.70	10.350
362.91	10.352
363.12	10.391
363.32	10.389
363.53	10.366
363.73	10.347
363.94	10.374
364.15	10.384
364.35	10.365
364.56	10.368
364.76	10.382
364.97	10.404
365.17	10.415
365.38	10.440
365.59	10.440
365.79	10.439
366.00	10.459
366.20	10.511
366.41	10.521
366.61	10.518
366.82	10.505
367.03	10.545
367.23	10.551
367.44	10.568
367.64	10.578
367.85	10.592
368.05	10.585
368.26	10.594
368.47	10.591
368.67	10.565
368.88	10.570
369.08	10.576
369.29	10.582
369.49	10.616
369.70	10.632
369.90	10.657
370.11	10.673
370.31	10.658
370.52	10.664
370.73	10.675
370.93	10.668
371.14	10.676
371.34	10.715
371.55	10.703
371.75	10.727
371.96	10.724
372.16	10.709
372.37	10.733
372.57	10.708
372.78	10.676
372.99	10.706
373.19	10.725
373.40	10.745
373.60	10.742
373.81	10.754
374.01	10.766
374.22	10.772
374.42	10.778
374.63	10.777
374.83	10.772
375.04	10.747
375.24	10.756
375.45	10.771
375.65	10.771
375.86	10.741
376.06	10.742
376.27	10.764
376.47	10.745
376.68	10.744
376.88	10.743
377.09	10.737
377.29	10.750
377.50	10.751
377.70	10.750
377.91	10.751
378.11	10.752
378.32	10.748
378.52	10.770
378.73	10.769
378.93	10.756
379.14	10.765
379.34	10.758
379.55	10.762
379.75	10.757
379.96	10.767
380.16	10.788
380.37	10.793
380.57	10.808
380.78	10.829
380.98	10.851
381.19	10.853
381.39	10.852
381.60	10.877
381.80	10.891
382.01	10.913
382.21	10.915
382.42	10.936
382.62	10.954
382.83	10.955
383.03	10.965
383.24	10.979
383.44	10.969
383.65	10.979
383.85	10.983
384.06	11.011
384.26	11.043
384.47	11.074
384.67	11.074
384.87	11.086
385.08	11.085
385.28	11.085
385.49	11.106
385.69	11.095
385.90	11.107
386.10	11.111
386.31	11.112
386.51	11.111
386.72	11.091
386.92	11.073
387.13	11.035
387.33	11.044
387.53	11.052
387.74	11.073
387.94	11.062
388.15	11.039
388.35	11.068
388.56	11.062
388.76	11.053
388.97	11.050
389.17	11.052
389.37	11.070
389.58	11.091
389.78	11.128
389.99	11.126
390.19	11.117
390.40	11.107
390.60	11.135
390.80	11.152
391.01	11.147
391.21	11.156
391.42	11.188
391.62	11.152
391.83	11.151
392.03	11.124
392.23	11.116
392.44	11.103
392.64	11.122
392.85	11.124
393.05	11.145
393.26	11.142
393.46	11.159
393.66	11.180
393.87	11.184
394.07	11.170
394.28	11.190
394.48	11.212
394.68	11.236
394.89	11.249
395.09	11.257
395.30	11.268
395.50	11.287
395.70	11.265
395.91	11.245
396.11	11.253
396.32	11.267
396.52	11.249
396.72	11.266
396.93	11.283
397.13	11.277
397.34	11.274
397.54	11.276
397.74	11.298
397.95	11.295
398.15	11.286
398.36	11.305
398.56	11.347
398.76	11.340
398.97	11.321
399.17	11.376
399.37	11.400
399.58	11.439
399.78	11.463
399.99	11.496
400.19	11.502
400.39	11.509
400.60	11.513
400.80	11.571
401.00	11.570
401.21	11.565
401.41	11.613
401.62	11.631
401.82	11.614
402.02	11.615
402.23	11.613
402.43	11.607
402.63	11.605
402.84	11.625
403.04	11.646
403.24	11.658
403.45	11.634
403.65	11.645
403.86	11.643
404.06	11.640
404.26	11.633
404.47	11.639
404.67	11.644
404.87	11.662
405.08	11.692
405.28	11.710
405.48	11.726
405.69	11.753
405.89	11.754
406.09	11.763
406.30	11.774
406.50	11.775
406.70	11.790
406.91	11.824
407.11	11.821
407.31	11.840
407.52	11.861
407.72	11.877
407.92	11.866
408.13	11.860
408.33	11.841
408.53	11.879
408.74	11.897
408.94	11.906
409.14	11.901
409.35	11.898
409.55	11.894
409.75	11.934
409.96	11.932
410.16	11.918
410.36	11.916
410.57	11.945
410.77	11.958
410.97	11.970
411.18	11.962
411.38	12.009
411.58	12.021
411.78	12.058
411.99	12.074
412.19	12.065
412.39	12.072
412.60	12.092
412.80	12.101
413.00	12.122
413.21	12.134
413.41	12.142
413.61	12.141
413.81	12.149
414.02	12.125
414.22	12.177
414.42	12.214
414.63	12.215
414.83	12.252
415.03	12.269
415.23	12.281
415.44	12.263
415.64	12.284
415.84	12.301
416.05	12.303
416.25	12.355
416.45	12.356
416.65	12.344
416.86	12.313
417.06	12.358
417.26	12.372
417.47	12.408
417.67	12.435
417.87	12.451
418.07	12.512
418.28	12.506
418.48	12.547
418.68	12.576
418.88	12.555
419.09	12.589
419.29	12.633
419.49	12.652
419.69	12.625
419.90	12.625
420.10	12.630
420.30	12.645
420.50	12.669
420.71	12.649
420.91	12.674
421.11	12.652
421.31	12.652
421.52	12.688
421.72	12.732
421.92	12.762
422.12	12.763
422.33	12.788
422.53	12.846
422.73	12.847
422.93	12.834
423.14	12.824
423.34	12.857
423.54	12.887
423.74	12.918
423.95	12.931
424.15	12.937
424.35	12.911
424.55	12.973
424.76	13.032
424.96	13.070
425.16	13.076
425.36	13.127
425.56	13.166
425.77	13.226
425.97	13.265
426.17	13.259
426.37	13.287
426.58	13.329
426.78	13.362
426.98	13.366
427.18	13.337
427.38	13.332
427.59	13.308
427.79	13.300
427.99	13.307
428.19	13.292
428.39	13.299
428.60	13.291
428.80	13.322
429.00	13.337
429.20	13.365
429.40	13.350
429.61	13.358
429.81	13.358
430.01	13.369
430.21	13.396
430.41	13.416
430.62	13.449
430.82	13.482
431.02	13.498
431.22	13.544
431.42	13.576
431.63	13.628
431.83	13.631
432.03	13.687
432.23	13.781
432.43	13.820
432.64	13.856
432.84	13.887
433.04	13.916
433.24	13.907
433.44	13.947
433.64	13.991
433.85	14.023
434.05	14.037
434.25	14.038
434.45	14.085
434.65	14.107
434.85	14.138
435.06	14.171
435.26	14.193
435.46	14.236
435.66	14.247
435.86	14.312
436.06	14.300
436.27	14.287
436.47	14.308
436.67	14.340
436.87	14.384
437.07	14.406
437.27	14.436
437.47	14.444
437.68	14.483
437.88	14.544
438.08	14.583
438.28	14.635
438.48	14.654
438.68	14.750
438.89	14.825
439.09	14.851
439.29	14.903
439.49	14.892
439.69	14.936
439.89	14.988
440.09	15.005
440.29	15.013
440.50	15.009
440.70	14.982
440.90	14.979
441.10	14.974
441.30	14.952
441.50	14.940
441.70	14.970
441.90	14.976
442.11	15.014
442.31	14.979
442.51	15.003
442.71	14.995
442.91	15.009
443.11	15.048
443.31	15.098
443.51	15.162
443.72	15.233
443.92	15.305
444.12	15.356
444.32	15.376
444.52	15.406
444.72	15.440
444.92	15.522
445.12	15.581
445.32	15.633
445.53	15.691
445.73	15.715
445.93	15.733
446.13	15.753
446.33	15.723
446.53	15.744
446.73	15.802
446.93	15.822
447.13	15.868
447.33	15.906
447.53	15.945
447.74	15.911
447.94	15.961
448.14	15.947
448.34	15.991
448.54	16.044
448.74	16.146
448.94	16.208
449.14	16.246
449.34	16.292
449.54	16.353
449.74	16.341
449.94	16.408
450.14	16.482
450.35	16.545
450.55	16.586
450.75	16.625
450.95	16.677
451.15	16.697
451.35	16.668
451.55	16.702
451.75	16.641
451.95	16.673
452.15	16.659
452.35	16.650
452.55	16.642
452.75	16.576
452.95	16.583
453.15	16.543
453.35	16.547
453.56	16.502
453.76	16.514
453.96	16.498
454.16	16.498
454.36	16.592
454.56	16.521
454.76	16.538
454.96	16.602
455.16	16.599
455.36	16.643
455.56	16.584
455.76	16.646
455.96	16.680
456.16	16.693
456.36	16.721
456.56	16.732
456.76	16.737
456.96	16.724
457.16	16.727
457.36	16.711
457.56	16.672
457.76	16.625
457.96	16.574
458.16	16.601
458.36	16.606
458.56	16.609
458.76	16.583
458.96	16.557
459.16	16.564
459.36	16.520
459.56	16.490
459.76	16.490
459.96	16.495
460.16	16.526
460.36	16.556
460.56	16.563
460.76	16.578
460.96	16.561
461.16	16.524
461.36	16.565
461.56	16.561
461.76	16.576
461.96	16.635
462.16	16.605
462.36	16.608
462.56	16.597
462.76	16.593
462.96	16.598
463.16	16.662
463.36	16.596
463.56	16.560
463.76	16.547
463.96	16.508
464.16	16.540
464.36	16.475
464.56	16.439
464.76	16.490
464.96	16.479
465.16	16.463
465.36	16.422
465.56	16.438
465.76	16.410
465.96	16.470
466.16	16.456
466.36	16.499
466.56	16.548
466.76	16.501
466.96	16.517
467.16	16.507
467.36	16.493
467.56	16.491
467.76	16.485
467.96	16.530
468.16	16.509
468.36	16.484
468.56	16.455
468.76	16.472
468.96	16.469
469.16	16.454
469.35	16.470
469.55	16.469
469.75	16.476
469.95	16.485
470.15	16.494
470.35	16.544
470.55	16.533
470.75	16.506
470.95	16.511
471.15	16.520
471.35	16.547
471.55	16.560
471.75	16.564
471.95	16.563
472.15	16.587
472.35	16.581
472.54	16.581
472.74	16.573
472.94	16.528
473.14	16.537
473.34	16.556
473.54	16.551
473.74	16.571
473.94	16.573
474.14	16.558
474.34	16.559
474.54	16.555
474.74	16.538
474.94	16.557
475.13	16.559
475.33	16.569
475.53	16.580
475.73	16.540
475.93	16.534
476.13	16.550
476.33	16.566
476.53	16.577
476.73	16.571
476.93	16.573
477.12	16.590
477.32	16.630
477.52	16.642
477.72	16.642
477.92	16.647
478.12	16.654
478.32	16.701
478.52	16.729
478.72	16.736
478.92	16.700
479.11	16.701
479.31	16.728
479.51	16.743
479.71	16.738
479.91	16.742
480.11	16.752
480.31	16.767
480.51	16.798
480.70	16.822
480.90	16.827
481.10	16.838
481.30	16.847
481.50	16.910
481.70	16.976
481.90	16.988
482.10	17.007
482.29	17.066
482.49	17.088
482.69	17.100
482.89	17.135
483.09	17.168
483.29	17.212
483.49	17.277
483.68	17.308
483.88	17.314
484.08	17.311
484.28	17.272
484.48	17.321
484.68	17.335
484.88	17.346
485.07	17.377
485.27	17.423
485.47	17.423
485.67	17.445
485.87	17.457
486.07	17.435
486.26	17.466
486.46	17.507
486.66	17.550
486.86	17.601
487.06	17.583
487.26	17.624
487.45	17.628
487.65	17.628
487.85	17.637
488.05	17.698
488.25	17.702
488.45	17.731
488.64	17.748
488.84	17.740
489.04	17.767
489.24	17.768
489.44	17.781
489.64	17.826
489.83	17.805
490.03	17.828
490.23	17.863
490.43	17.883
490.63	17.905
490.82	17.925
491.02	17.926
491.22	17.955
491.42	17.999
491.62	18.044
491.81	18.079
492.01	18.099
492.21	18.107
492.41	18.140
492.61	18.176
492.80	18.181
493.00	18.178
493.20	18.178
493.40	18.178
493.60	18.177
493.79	18.176
493.99	18.161
494.19	18.193
494.39	18.179
494.59	18.184
494.78	18.208
494.98	18.250
495.18	18.236
495.38	18.257
495.57	18.307
495.77	18.285
495.97	18.332
496.17	18.361
496.37	18.383
496.56	18.418
496.76	18.424
496.96	18.459
497.16	18.496
497.35	18.516
497.55	18.531
497.75	18.585
497.95	18.612
498.14	18.649
498.34	18.728
498.54	18.777
498.74	18.844
498.93	18.881
499.13	18.937
499.33	18.959
499.53	19.008
499.72	19.061
499.92	19.109
500.12	19.144
500.32	19.171
500.51	19.242
500.71	19.310
500.91	19.354
501.11	19.365
501.30	19.406
501.50	19.453
501.70	19.512
501.90	19.583
502.09	19.648
502.29	19.672
502.49	19.723
502.69	19.804
502.88	19.864
503.08	19.888
503.28	19.882
503.47	19.958
503.67	20.003
503.87	20.027
504.07	20.136
504.26	20.172
504.46	20.213
504.66	20.231
504.85	20.267
505.05	20.315
505.25	20.326
505.45	20.388
505.64	20.431
505.84	20.477
506.04	20.494
506.23	20.556
506.43	20.578
506.63	20.602
506.83	20.634
507.02	20.690
507.22	20.776
507.42	20.814
507.61	20.874
507.81	20.929
508.01	20.924
508.20	20.980
508.40	21.019
508.60	21.076
508.80	21.057
508.99	21.112
509.19	21.144
509.39	21.140
509.58	21.154
509.78	21.158
509.98	21.206
510.17	21.240
510.37	21.239
510.57	21.298
510.76	21.284
510.96	21.357
511.16	21.333
511.35	21.396
511.55	21.471
511.75	21.484
511.94	21.508
512.14	21.503
512.34	21.517
512.53	21.524
512.73	21.550
512.93	21.623
513.12	21.642
513.32	21.714
513.52	21.672
513.71	21.721
513.91	21.784
514.11	21.769
514.30	21.796
514.50	21.874
514.70	21.909
514.89	21.918
515.09	21.970
515.28	21.994
515.48	22.044
515.68	22.059
515.87	22.066
516.07	22.096
516.27	22.088
516.46	22.110
516.66	22.171
516.86	22.176
517.05	22.196
517.25	22.172
517.44	22.262
517.64	22.290
517.84	22.312
518.03	22.301
518.23	22.340
518.43	22.322
518.62	22.369
518.82	22.389
519.01	22.445
519.21	22.437
519.41	22.496
519.60	22.523
519.80	22.618
520.00	22.655
520.19	22.685
520.39	22.718
520.58	22.739
520.78	22.754
520.98	22.845
521.17	22.888
521.37	22.923
521.56	22.903
521.76	22.927
521.96	22.983
522.15	23.021
522.35	23.031
522.54	23.022
522.74	23.056
522.94	23.084
523.13	23.141
523.33	23.226
523.52	23.246
523.72	23.280
523.91	23.325
524.11	23.378
524.31	23.426
524.50	23.423
524.70	23.438
524.89	23.530
525.09	23.594
525.29	23.659
525.48	23.700
525.68	23.742
525.87	23.744
526.07	23.812
526.26	23.875
526.46	23.967
526.66	23.997
526.85	24.055
527.05	24.116
527.24	24.171
527.44	24.190
527.63	24.225
527.83	24.305
528.02	24.352
528.22	24.429
528.42	24.479
528.61	24.561
528.81	24.611
529.00	24.627
529.20	24.680
529.39	24.725
529.59	24.773
529.78	24.832
529.98	24.883
530.17	24.967
530.37	24.983
530.57	25.042
530.76	25.016
530.96	25.081
531.15	25.105
531.35	25.142
531.54	25.204
531.74	25.345
531.93	25.419
532.13	25.448
532.32	25.524
532.52	25.607
532.71	25.580
532.91	25.593
533.10	25.604
533.30	25.646
533.49	25.693
533.69	25.675
533.89	25.699
534.08	25.732
534.28	25.658
534.47	25.638
534.67	25.689
534.86	25.665
535.06	25.626
535.25	25.615
535.45	25.578
535.64	25.649
535.84	25.675
536.03	25.667
536.23	25.715
536.42	25.682
536.62	25.616
536.81	25.674
537.01	25.713
537.20	25.694
537.40	25.728
537.59	25.761
537.79	25.822
537.98	25.871
538.17	25.842
538.37	25.876
538.56	25.872
538.76	25.868
538.95	25.949
539.15	26.035
539.34	26.083
539.54	26.137
539.73	26.194
539.93	26.243
540.12	26.300
540.32	26.360
540.51	26.406
540.71	26.486
540.90	26.532
541.10	26.614
541.29	26.711
541.49	26.742
541.68	26.847
541.87	26.900
542.07	26.925
542.26	27.027
542.46	27.104
542.65	27.227
542.85	27.274
543.04	27.390
543.24	27.458
543.43	27.555
543.63	27.670
543.82	27.684
544.01	27.745
544.21	27.737
544.40	27.762
544.60	27.875
544.79	27.910
544.99	27.892
545.18	27.835
545.37	27.854
545.57	27.820
545.76	27.854
545.96	27.868
546.15	27.871
546.35	27.987
546.54	28.031
546.73	28.099
546.93	28.078
547.12	28.067
547.32	28.112
547.51	28.183
547.71	28.243
547.90	28.237
548.09	28.242
548.29	28.243
548.48	28.286
548.68	28.351
548.87	28.351
549.06	28.397
549.26	28.349
549.45	28.378
549.65	28.406
549.84	28.349
550.03	28.442
550.23	28.387
550.42	28.433
550.62	28.536
550.81	28.605
551.00	28.688
551.20	28.673
551.39	28.650
551.59	28.701
551.78	28.792
551.97	28.816
552.17	28.807
552.36	28.860
552.56	28.738
552.75	28.863
552.94	28.934
553.14	28.947
553.33	28.953
553.52	28.935
553.72	28.997
553.91	28.998
554.11	28.930
554.30	28.977
554.49	29.095
554.69	29.190
554.88	29.214
555.07	29.284
555.27	29.260
555.46	29.384
555.65	29.330
555.85	29.366
556.04	29.381
556.24	29.440
556.43	29.514
556.62	29.661
556.82	29.599
557.01	29.525
557.20	29.526
557.40	29.566
557.59	29.631
557.78	29.655
557.98	29.529
558.17	29.581
558.36	29.609
558.56	29.661
558.75	29.664
558.94	29.733
559.14	29.735
559.33	29.762
559.52	29.796
559.72	29.808
559.91	29.861
560.10	29.937
560.30	29.961
560.49	29.995
560.68	30.029
560.88	29.983
561.07	30.044
561.26	30.072
561.46	30.053
561.65	30.070
561.84	30.181
562.04	30.248
562.23	30.292
562.42	30.375
562.62	30.387
562.81	30.497
563.00	30.636
563.19	30.775
563.39	30.926
563.58	30.979
563.77	31.109
563.97	31.289
564.16	31.354
564.35	31.429
564.55	31.576
564.74	31.712
564.93	31.780
565.12	31.937
565.32	32.107
565.51	32.218
565.70	32.326
565.90	32.436
566.09	32.636
566.28	32.709
566.47	32.738
566.67	32.905
566.86	33.023
567.05	33.114
567.25	33.174
567.44	33.323
567.63	33.460
567.82	33.463
568.02	33.646
568.21	33.731
568.40	33.874
568.59	33.938
568.79	34.061
568.98	34.121
569.17	34.216
569.36	34.379
569.56	34.509
569.75	34.660
569.94	34.895
570.14	34.949
570.33	35.173
570.52	35.296
570.71	35.468
570.91	35.594
571.10	35.747
571.29	35.826
571.48	35.999
571.68	36.138
571.87	36.243
572.06	36.437
572.25	36.590
572.44	36.583
572.64	36.695
572.83	36.764
573.02	36.834
573.21	36.874
573.41	36.936
573.60	37.011
573.79	37.279
573.98	37.469
574.18	37.641
574.37	37.799
574.56	37.814
574.75	38.015
574.94	38.178
575.14	38.363
575.33	38.484
575.52	38.661
575.71	38.894
575.91	39.000
576.10	39.159
576.29	39.198
576.48	39.278
576.67	39.465
576.87	39.523
577.06	39.744
577.25	39.902
577.44	39.994
577.63	40.081
577.83	40.095
578.02	40.185
578.21	40.275
578.40	40.504
578.59	40.699
578.79	40.798
578.98	40.944
579.17	41.023
579.36	41.262
579.55	41.317
579.74	41.339
579.94	41.494
580.13	41.685
580.32	41.948
580.51	41.998
580.70	42.167
580.90	42.304
581.09	42.346
581.28	42.554
581.47	42.736
581.66	42.855
581.85	42.939
582.05	43.137
582.24	43.266
582.43	43.474
582.62	43.591
582.81	43.724
583.00	43.946
583.20	44.057
583.39	44.119
583.58	44.313
583.77	44.474
583.96	44.567
584.15	44.696
584.34	44.800
584.54	44.843
584.73	45.006
584.92	45.018
585.11	45.182
585.30	45.303
585.49	45.343
585.68	45.414
585.88	45.576
586.07	45.664
586.26	45.721
586.45	45.872
586.64	46.042
586.83	46.230
587.02	46.442
587.22	46.512
587.41	46.688
587.60	46.799
587.79	46.861
587.98	47.075
588.17	47.234
588.36	47.282
588.55	47.345
588.74	47.443
588.94	47.612
589.13	47.658
589.32	47.737
589.51	47.826
589.70	48.060
589.89	48.113
590.08	48.237
590.27	48.400
590.46	48.418
590.66	48.508
590.85	48.706
591.04	48.826
591.23	49.020
591.42	49.092
591.61	49.196
591.80	49.219
591.99	49.392
592.18	49.361
592.37	49.496
592.57	49.460
592.76	49.560
592.95	49.649
593.14	49.705
593.33	49.723
593.52	49.836
593.71	49.866
593.90	49.948
594.09	50.054
594.28	50.144
594.47	50.089
594.66	50.259
594.85	50.341
595.05	50.459
595.24	50.476
595.43	50.644
595.62	50.734
595.81	50.866
596.00	50.933
596.19	50.971
596.38	51.029
596.57	50.996
596.76	51.208
596.95	51.413
597.14	51.468
597.33	51.536
597.52	51.716
597.71	51.899
597.90	51.908
598.09	52.013
598.28	52.028
598.47	52.087
598.67	52.216
598.86	52.258
599.05	52.429
599.24	52.336
599.43	52.311
599.62	52.367
599.81	52.451
600.00	52.441
600.19	52.450
600.38	52.495
600.57	52.588
600.76	52.767
600.95	52.839
601.14	52.901
601.33	52.869
601.52	52.935
601.71	53.050
601.90	53.111
602.09	53.255
602.28	53.297
602.47	53.313
602.66	53.426
602.85	53.530
603.04	53.645
603.23	53.686
603.42	53.718
603.61	53.745
603.80	53.865
603.99	53.868
604.18	53.972
604.37	54.006
604.56	53.890
604.75	53.851
604.94	54.013
605.13	53.922
605.32	53.891
605.51	53.870
605.70	53.863
605.89	53.848
606.08	53.904
606.27	53.940
606.46	53.948
606.65	53.994
606.84	54.040
607.03	54.142
607.22	54.309
607.41	54.269
607.60	54.389
607.79	54.521
607.98	54.573
608.17	54.531
608.36	54.628
608.55	54.638
608.74	54.787
608.93	54.867
609.12	54.861
609.31	55.010
609.49	54.991
609.68	55.012
609.87	54.992
610.06	55.011
610.25	54.964
610.44	54.943
610.63	55.014
610.82	55.161
611.01	55.245
611.20	55.156
611.39	55.154
611.58	55.235
611.77	55.087
611.96	55.179
612.15	55.181
612.34	55.311
612.53	55.307
612.72	55.367
612.90	55.438
613.09	55.486
613.28	55.472
613.47	55.508
613.66	55.586
613.85	55.660
614.04	55.674
614.23	55.803
614.42	55.851
614.61	55.964
614.80	56.041
614.99	56.086
615.18	56.163
615.36	56.225
615.55	56.334
615.74	56.259
615.93	56.235
616.12	56.227
616.31	56.273
616.50	56.307
616.69	56.378
616.88	56.383
617.07	56.282
617.25	56.234
617.44	56.299
617.63	56.346
617.82	56.252
618.01	56.210
618.20	56.348
618.39	56.418
618.58	56.496
618.77	56.489
618.95	56.461
619.14	56.426
619.33	56.320
619.52	56.343
619.71	56.449
619.90	56.450
620.09	56.389
620.28	56.530
620.46	56.598
620.65	56.589
620.84	56.516
621.03	56.510
621.22	56.490
621.41	56.596
621.60	56.581
621.79	56.765
621.97	56.932
622.16	56.888
622.35	56.967
622.54	57.085
622.73	57.084
622.92	57.121
623.11	57.184
623.29	57.221
623.48	57.307
623.67	57.364
623.86	57.350
624.05	57.395
624.24	57.342
624.42	57.257
624.61	57.256
624.80	57.229
624.99	57.174
625.18	57.159
625.37	57.191
625.55	57.205
625.74	57.252
625.93	57.267
626.12	57.396
626.31	57.385
626.50	57.381
626.68	57.527
626.87	57.560
627.06	57.612
627.25	57.646
627.44	57.731
627.63	57.829
627.81	57.816
628.00	57.755
628.19	57.784
628.38	57.770
628.57	57.705
628.75	57.681
628.94	57.797
629.13	57.840
629.32	57.923
629.51	57.904
629.69	57.920
629.88	57.947
630.07	57.913
630.26	57.923
630.45	57.996
630.63	58.090
630.82	58.137
631.01	58.208
631.20	58.386
631.39	58.350
631.57	58.415
631.76	58.397
631.95	58.519
632.14	58.606
632.32	58.613
632.51	58.662
632.70	58.654
632.89	58.702
633.08	58.606
633.26	58.650
633.45	58.610
633.64	58.571
633.83	58.616
634.01	58.500
634.20	58.549
634.39	58.564
634.58	58.546
634.76	58.608
634.95	58.622
635.14	58.784
635.33	58.806
635.51	58.848
635.70	58.884
635.89	59.033
636.08	59.095
636.26	59.205
636.45	59.357
636.64	59.433
636.83	59.465
637.01	59.527
637.20	59.644
637.39	59.655
637.58	59.665
637.76	59.729
637.95	59.791
638.14	59.823
638.33	59.873
638.51	59.818
638.70	59.907
638.89	59.837
639.07	59.896
639.26	59.940
639.45	60.016
639.64	59.971
639.82	60.077
640.01	60.062
640.20	59.994
640.38	60.105
640.57	60.066
640.76	60.001
640.95	60.137
641.13	60.147
641.32	60.223
641.51	60.137
641.69	60.190
641.88	60.161
642.07	60.164
642.26	60.201
642.44	60.323
642.63	60.395
642.82	60.550
643.00	60.572
643.19	60.589
643.38	60.655
643.56	60.644
643.75	60.744
643.94	60.877
644.12	61.044
644.31	61.114
644.50	61.216
644.68	61.128
644.87	61.124
645.06	61.340
645.24	61.253
645.43	61.420
645.62	61.517
645.81	61.620
645.99	61.692
646.18	61.621
646.37	61.688
646.55	61.736
646.74	61.852
646.92	61.809
647.11	61.921
647.30	61.879
647.48	61.849
647.67	61.962
647.86	61.974
648.04	61.931
648.23	61.838
648.42	61.908
648.60	62.074
648.79	62.111
648.98	62.052
649.16	62.065
649.35	62.225
649.54	62.361
649.72	62.474
649.91	62.434
650.09	62.479
650.28	62.558
650.47	62.748
650.65	62.827
650.84	62.838
651.03	62.828
651.21	62.917
651.40	62.882
651.59	62.873
651.77	62.853
651.96	62.903
652.14	62.962
652.33	63.064
652.52	63.085
652.70	63.178
652.89	63.244
653.07	63.298
653.26	63.273
653.45	63.350
653.63	63.385
653.82	63.616
654.00	63.677
654.19	63.680
654.38	63.673
654.56	63.707
654.75	63.731
654.93	63.736
655.12	63.656
655.31	63.752
655.49	63.747
655.68	63.889
655.86	63.879
656.05	63.888
656.24	63.725
656.42	63.811
656.61	63.958
656.79	64.051
656.98	64.169
657.16	64.307
657.35	64.413
657.54	64.555
657.72	64.571
657.91	64.708
658.09	64.724
658.28	64.820
658.46	64.909
658.65	65.067
658.84	65.017
659.02	65.090
659.21	65.213
659.39	65.155
659.58	65.139
659.76	65.129
659.95	65.173
660.13	65.267
660.32	65.270
660.51	65.435
660.69	65.570
660.88	65.564
661.06	65.501
661.25	65.587
661.43	65.688
661.62	65.567
661.80	65.690
661.99	65.776
662.17	65.894
662.36	65.917
662.55	65.933
662.73	66.022
662.92	65.912
663.10	65.783
663.29	65.814
663.47	66.041
663.66	66.156
663.84	66.161
664.03	66.296
664.21	66.339
664.40	66.360
664.58	66.326
664.77	66.359
664.95	66.293
665.14	66.298
665.32	66.453
665.51	66.657
665.69	66.660
665.88	66.628
666.06	66.723
666.25	66.681
666.43	66.675
666.62	66.725
666.80	66.741
666.99	66.690
667.17	66.717
667.36	66.807
667.54	66.901
667.73	66.850
667.91	66.890
668.10	66.952
668.28	66.956
668.47	66.926
668.65	67.034
668.84	67.088
669.02	67.062
669.21	67.156
669.39	67.307
669.58	67.484
669.76	67.655
669.95	67.667
670.13	67.634
670.31	67.564
670.50	67.542
670.68	67.590
670.87	67.761
671.05	67.731
671.24	67.825
671.42	67.954
671.61	67.975
671.79	68.020
671.98	68.004
672.16	67.916
672.35	67.915
672.53	67.985
672.71	67.999
672.90	68.154
673.08	68.138
673.27	68.014
673.45	68.041
673.64	68.010
673.82	67.893
674.01	67.898
674.19	67.938
674.37	67.989
674.56	67.987
674.74	68.090
674.93	68.165
675.11	68.221
675.30	68.270
675.48	68.247
675.66	68.272
675.85	68.290
676.03	68.464
676.22	68.610
676.40	68.639
676.58	68.682
676.77	68.683
676.95	68.833
677.14	68.849
677.32	68.900
677.50	68.869
677.69	68.734
677.87	68.871
678.06	68.968
678.24	68.965
678.43	68.850
678.61	68.887
678.79	68.930
678.98	68.944
679.16	68.933
679.34	68.984
679.53	68.859
679.71	68.898
679.90	68.901
680.08	69.050
680.26	69.063
680.45	69.039
680.63	69.176
680.82	69.251
681.00	69.221
681.18	69.238
681.37	69.318
681.55	69.434
681.73	69.344
681.92	69.448
682.10	69.452
682.29	69.630
682.47	69.708
682.65	69.775
682.84	69.768
683.02	69.834
683.20	69.743
683.39	69.832
683.57	69.848
683.75	69.807
683.94	69.782
684.12	69.811
684.30	69.996
684.49	69.978
684.67	69.955
684.85	69.886
685.04	69.857
685.22	69.985
685.40	69.986
685.59	70.035
685.77	70.094
685.96	70.066
686.14	70.094
686.32	70.024
686.50	69.990
686.69	69.881
686.87	70.013
687.05	70.010
687.24	70.134
687.42	70.255
687.60	70.155
687.79	70.172
687.97	70.181
688.15	70.144
688.34	70.260
688.52	70.351
688.70	70.497
688.89	70.512
689.07	70.704
689.25	70.739
689.44	70.728
689.62	70.604
689.80	70.555
689.98	70.688
690.17	70.650
690.35	70.844
690.53	70.968
690.72	71.053
690.90	71.074
691.08	70.952
691.27	71.099
691.45	71.050
691.63	71.016
691.81	71.108
692.00	71.111
692.18	71.135
692.36	71.072
692.54	71.157
692.73	71.057
692.91	70.913
693.09	70.958
693.28	70.941
693.46	70.997
693.64	71.121
693.82	71.061
694.01	71.110
694.19	71.156
694.37	71.248
694.55	71.271
694.74	71.298
694.92	71.310
695.10	71.401
695.28	71.578
695.47	71.483
695.65	71.560
695.83	71.526
696.01	71.438
696.20	71.489
696.38	71.429
696.56	71.423
696.74	71.536
696.93	71.525
697.11	71.565
697.29	71.536
697.47	71.553
697.66	71.438
697.84	71.528
698.02	71.498
698.20	71.672
698.39	71.742
698.57	71.751
698.75	71.894
698.93	71.898
699.11	71.937
699.30	71.850
699.48	71.945
699.66	72.159
699.84	72.088
700.03	72.108
700.21	72.095
700.39	72.150
700.57	72.136
700.75	72.006
700.94	72.098
701.12	72.069
701.30	72.100
701.48	72.006
701.66	72.090
701.85	72.037
702.03	71.839
702.21	71.984
702.39	72.041
702.57	72.004
702.76	71.845
702.94	71.883
703.12	71.965
703.30	71.865
703.48	71.813
703.66	71.853
703.85	71.963
704.03	72.017
704.21	71.993
704.39	72.063
704.57	72.039
704.75	72.061
704.94	72.118
705.12	72.251
705.30	72.235
705.48	72.175
705.66	72.314
705.84	72.532
706.03	72.487
706.21	72.485
706.39	72.552
706.57	72.701
706.75	72.713
706.93	72.711
707.12	72.715
707.30	72.834
707.48	72.939
707.66	73.069
707.84	73.205
708.02	73.137
708.20	73.003
708.39	73.102
708.57	73.141
708.75	73.097
708.93	72.951
709.11	72.913
709.29	72.938
709.47	72.929
709.66	72.918
709.84	72.890
710.02	72.737
710.20	72.669
710.38	72.681
710.56	72.697
710.74	72.592
710.92	72.661
711.10	72.721
711.29	72.869
711.47	72.990
711.65	73.025
711.83	73.129
712.01	73.073
712.19	73.124
712.37	73.130
712.55	73.087
712.73	73.099
712.92	73.181
713.10	73.375
713.28	73.337
713.46	73.407
713.64	73.386
713.82	73.424
714.00	73.526
714.18	73.535
714.36	73.691
714.54	73.775
714.72	73.812
714.91	74.069
715.09	74.073
715.27	73.986
715.45	73.929
715.63	73.919
715.81	73.846
715.99	73.863
716.17	73.794
716.35	73.673
716.53	73.632
716.71	73.454
716.89	73.377
717.07	73.461
717.25	73.414
717.43	73.543
717.62	73.700
717.80	73.792
717.98	73.853
718.16	73.893
718.34	73.902
718.52	73.880
718.70	74.041
718.88	74.139
719.06	74.238
719.24	74.200
719.42	74.181
719.60	74.082
719.78	74.014
719.96	73.940
720.14	73.870
720.32	73.784
720.50	73.726
720.68	73.790
720.86	73.869
721.04	73.777
721.22	73.857
721.40	73.866
721.58	73.810
721.76	73.747
721.94	73.731
722.12	73.786
722.30	73.713
722.48	73.666
722.66	73.644
722.84	73.801
723.03	73.747
723.21	73.863
723.39	73.935
723.57	73.928
723.75	73.939
723.93	74.137
724.11	74.375
724.29	74.524
724.47	74.645
724.65	74.675
724.83	74.714
725.00	74.892
725.18	74.831
725.36	74.961
725.54	74.901
725.72	74.862
725.90	74.885
726.08	74.895
726.26	74.947
726.44	74.746
726.62	74.616
726.80	74.597
726.98	74.711
727.16	74.905
727.34	74.840
727.52	74.828
727.70	74.648
727.88	74.599
728.06	74.576
728.24	74.578
728.42	74.748
728.60	74.719
728.78	74.895
728.96	75.026
729.14	74.999
729.32	74.920
729.50	74.930
729.68	75.001
729.86	75.117
730.04	75.136
730.22	75.198
730.39	75.214
730.57	75.089
730.75	74.976
730.93	74.997
731.11	74.972
731.29	75.047
731.47	74.983
731.65	75.145
731.83	75.093
732.01	74.979
732.19	75.083
732.37	75.319
732.55	75.394
732.73	75.465
732.90	75.492
733.08	75.476
733.26	75.412
733.44	75.375
733.62	75.320
733.80	75.471
733.98	75.453
734.16	75.457
734.34	75.523
734.52	75.376
734.70	75.281
734.87	75.213
735.05	75.164
735.23	75.227
735.41	75.381
735.59	75.268
735.77	75.193
735.95	75.268
736.13	75.179
736.31	75.027
736.49	75.153
736.66	75.323
736.84	75.362
737.02	75.348
737.20	75.380
737.38	75.378
737.56	75.416
737.74	75.165
737.92	75.297
738.09	75.443
738.27	75.310
738.45	75.433
738.63	75.661
738.81	75.509
738.99	75.509
739.17	75.526
739.34	75.638
739.52	75.695
739.70	75.791
739.88	75.815
740.06	75.953
740.24	75.975
740.42	75.932
740.59	76.004
740.77	75.939
740.95	75.865
741.13	75.875
741.31	75.547
741.49	75.623
741.66	75.563
741.84	75.618
742.02	75.572
742.20	75.530
742.38	75.537
742.56	75.586
742.73	75.549
742.91	75.525
743.09	75.378
743.27	75.440
743.45	75.409
743.63	75.636
743.80	75.590
743.98	75.512
744.16	75.317
744.34	75.280
744.52	75.366
744.69	75.436
744.87	75.331
745.05	75.552
745.23	75.638
745.41	75.814
745.59	75.705
745.76	75.713
745.94	75.758
746.12	75.758
746.30	75.893
746.47	75.993
746.65	76.128
746.83	76.108
747.01	75.954
747.19	76.030
747.36	76.010
747.54	76.048
747.72	75.998
747.90	76.013
748.08	76.126
748.25	75.979
748.43	76.064
748.61	76.083
748.79	76.070
748.96	75.985
749.14	75.938
749.32	76.056
749.50	76.182
749.68	76.167
749.85	76.224
750.03	76.381
750.21	76.490
750.39	76.540
750.56	76.777
750.74	76.739
750.92	76.756
751.10	76.766
751.27	76.847
751.45	76.887
751.63	76.811
751.81	76.713
751.98	76.755
752.16	76.733
752.34	76.619
752.51	76.649
752.69	76.474
752.87	76.542
753.05	76.533
753.22	76.409
753.40	76.430
753.58	76.531
753.76	76.578
753.93	76.807
754.11	76.843
754.29	76.796
754.46	76.736
754.64	76.756
754.82	76.757
755.00	76.996
755.17	76.863
755.35	76.881
755.53	77.078
755.70	77.008
755.88	76.884
756.06	76.951
756.24	77.090
756.41	77.066
756.59	77.185
756.77	77.175
756.94	77.260
757.12	77.218
757.30	77.079
757.47	77.026
757.65	77.095
757.83	76.942
758.01	77.273
758.18	77.271
758.36	77.265
758.54	77.024
758.71	77.121
758.89	77.041
759.07	77.126
759.24	77.039
759.42	77.104
759.60	76.890
759.77	76.805
759.95	76.799
760.13	76.845
760.30	76.630
760.48	76.670
760.66	76.545
760.83	76.521
761.01	76.254
761.19	76.150
761.36	76.066
761.54	76.019
761.72	76.163
761.89	76.450
762.07	76.581
762.24	76.537
762.42	76.523
762.60	76.646
762.77	76.648
762.95	76.623
763.13	76.768
763.30	77.093
763.48	77.262
763.66	77.405
763.83	77.447
764.01	77.326
764.18	77.262
764.36	77.216
764.54	77.212
764.71	77.369
764.89	77.177
765.07	77.327
765.24	77.416
765.42	77.227
765.59	77.154
765.77	77.132
765.95	77.005
766.12	77.067
766.30	77.033
766.47	77.145
766.65	77.239
766.83	77.301
767.00	77.270
767.18	77.388
767.35	77.357
767.53	77.468
767.71	77.563
767.88	77.554
768.06	77.423
768.23	77.538
768.41	77.517
768.59	77.510
768.76	77.375
768.94	77.244
769.11	77.192
769.29	77.173
769.46	77.252
769.64	77.161
769.82	77.091
769.99	77.142
770.17	77.137
770.34	77.207
770.52	77.239
770.69	77.192
770.87	77.270
771.05	77.415
771.22	77.698
771.40	77.641
771.57	77.684
771.75	77.646
771.92	77.748
772.10	77.831
772.27	77.906
772.45	77.946
772.63	77.990
772.80	78.158
772.98	78.344
773.15	78.193
773.33	78.152
773.50	78.047
773.68	78.257
773.85	78.146
774.03	78.224
774.20	78.058
774.38	78.007
774.55	77.984
774.73	78.006
774.91	78.092
775.08	77.907
775.26	77.844
775.43	77.919
775.61	77.969
775.78	78.018
775.96	77.992
776.13	78.143
776.31	77.952
776.48	78.023
776.66	77.972
776.83	77.985
777.01	77.944
777.18	77.944
777.36	77.833
777.53	77.876
777.71	77.961
777.88	77.976
778.06	77.947
778.23	77.939
778.41	77.825
778.58	77.808
778.76	77.931
778.93	77.917
779.11	77.861
779.28	77.807
779.46	77.749
779.63	77.889
779.80	77.951
779.98	77.999
780.15	78.074
780.33	78.075
780.50	78.072
780.68	78.184
780.85	78.306
781.03	78.277
781.20	78.365
781.38	78.583
781.55	78.747
781.73	78.758
781.90	78.706
782.08	78.757
782.25	78.601
782.42	78.486
782.60	78.518
782.77	78.518
782.95	78.457
783.12	78.523
783.30	78.731
783.47	78.737
783.65	78.525
783.82	78.444
783.99	78.488
784.17	78.582
784.34	78.408
784.52	78.575
784.69	78.682
784.87	78.700
785.04	78.637
785.21	78.780
785.39	78.758
785.56	78.429
785.74	78.523
785.91	78.351
786.08	78.569
786.26	78.430
786.43	78.351
786.61	78.381
786.78	78.462
786.96	78.363
787.13	78.355
787.30	78.519
787.48	78.354
787.65	78.342
787.83	78.466
788.00	78.572
788.17	78.702
788.35	78.474
788.52	78.825
788.70	78.957
788.87	78.942
789.04	78.783
789.22	78.891
789.39	78.885
789.56	78.879
789.74	78.858
789.91	79.193
790.09	79.397
790.26	79.241
790.43	79.541
790.61	79.762
790.78	79.592
790.95	79.645
791.13	79.865
791.30	80.000
791.47	79.898
791.65	79.882
791.82	79.994
792.00	80.091
792.17	79.881
792.34	80.006
792.52	79.971
792.69	79.874
792.86	79.678
793.04	79.892
793.21	79.804
793.38	79.641
793.56	79.596
793.73	79.611
793.90	79.599
794.08	79.543
794.25	79.644
794.42	79.578
794.60	79.216
794.77	79.164
794.94	79.081
795.12	79.422
795.29	79.223
795.46	79.075
795.64	78.906
795.81	78.952
795.98	79.136
796.16	79.407
796.33	79.434
796.50	79.439
796.68	79.667
796.85	79.868
797.02	79.920
797.19	79.838
797.37	79.535
797.54	79.666
797.71	79.724
797.89	79.972
798.06	79.885
798.23	79.772
798.41	79.451
798.58	79.375
798.75	79.307
798.92	79.241
799.10	79.201
799.27	79.295
799.44	79.438
799.62	79.610
799.79	79.263
799.96	79.527
800.13	79.601
800.31	79.636
800.48	79.691
800.65	79.638
800.82	79.865
801.00	80.060
801.17	80.045
801.34	79.920
801.52	79.848
801.69	79.869
801.86	80.019
802.03	80.217
802.21	80.314
802.38	80.106
802.55	79.998
802.72	79.920
802.90	80.089
803.07	79.738
803.24	79.516
803.41	79.282
803.59	79.468
803.76	79.581
803.93	79.504
804.10	79.269
804.27	79.181
804.45	78.956
804.62	79.087
804.79	79.329
804.96	79.331
805.14	79.374
805.31	79.418
805.48	79.547
805.65	79.736
805.82	79.684
806.00	79.700
806.17	79.983
806.34	80.007
806.51	80.218
806.69	80.076
806.86	80.154
807.03	80.269
807.20	80.353
807.37	80.479
807.55	80.746
807.72	80.840
807.89	81.013
808.06	81.050
808.23	80.991
808.41	80.796
808.58	80.697
808.75	80.613
808.92	80.778
809.09	80.717
809.26	80.759
809.44	80.954
809.61	80.853
809.78	80.678
809.95	80.511
810.12	80.120
810.30	80.104
810.47	80.316
810.64	80.103
810.81	80.230
810.98	80.068
811.15	79.977
811.33	79.875
811.50	79.676
811.67	79.519
811.84	79.397
812.01	79.499
812.18	79.682
812.35	79.941
812.53	80.171
812.70	80.181
812.87	80.412
813.04	80.322
813.21	80.610
813.38	80.751
813.55	80.912
813.73	81.079
813.90	80.926
814.07	81.100
814.24	81.185
814.41	81.110
814.58	81.238
814.75	81.133
814.93	80.973
815.10	81.193
815.27	81.248
815.44	80.952
815.61	80.847
815.78	80.896
815.95	80.754
816.12	80.878
816.29	80.803
816.47	80.600
816.64	80.551
816.81	80.506
816.98	80.400
817.15	80.470
817.32	80.550
817.49	80.532
817.66	80.454
817.83	80.636
818.00	80.442
818.18	80.622
818.35	80.692
818.52	80.943
818.69	81.145
818.86	81.114
819.03	80.950
819.20	81.116
819.37	80.710
819.54	80.416
819.71	80.576
819.88	80.982
820.05	80.856
820.23	80.829
820.40	80.725
820.57	80.619
820.74	80.418
820.91	80.418
821.08	80.590
821.25	80.842
821.42	80.955
821.59	81.356
821.76	81.511
821.93	81.534
822.10	81.513
822.27	81.359
822.44	81.291
822.61	81.220
822.78	81.749
822.95	81.964
823.12	81.740
823.29	81.644
823.47	81.607
823.64	81.226
823.81	81.297
823.98	81.280
824.15	81.074
824.32	80.969
824.49	81.187
824.66	81.385
824.83	81.488
825.00	80.961
825.17	80.900
825.34	81.541
825.51	81.530
825.68	81.628
825.85	81.756
826.02	81.991
826.19	81.912
826.36	82.044
826.53	82.150
826.70	82.164
826.87	82.346
827.04	82.362
827.21	82.442
827.38	82.253
827.55	81.793
827.72	82.057
827.89	81.980
828.06	82.090
828.23	81.951
828.40	81.845
828.57	81.922
828.74	81.911
828.91	81.964
829.08	82.088
829.25	82.065
829.42	82.355
829.59	82.744
829.76	82.849
829.93	82.566
830.10	82.199
830.27	82.306
830.44	82.106
830.60	82.333
830.77	82.318
830.94	82.188
831.11	82.216
831.28	81.944
831.45	81.844
831.62	81.771
831.79	81.492
831.96	81.391
832.13	81.509
832.30	81.832
832.47	81.608
832.64	81.454
832.81	81.605
832.98	81.590
833.15	81.558
833.32	81.404
833.49	81.428
833.65	81.610
833.82	81.307
833.99	81.511
834.16	81.379
834.33	81.193
834.50	81.252
834.67	81.477
834.84	81.745
835.01	81.563
835.18	81.540
835.35	81.568
835.52	81.978
835.69	82.037
835.85	81.997
836.02	82.220
836.19	82.185
836.36	82.415
836.53	82.855
836.70	82.726
836.87	82.625
837.04	82.705
837.21	82.517
837.38	82.590
837.54	83.031
837.71	82.689
837.88	82.863
838.05	83.111
838.22	83.118
838.39	83.274
838.56	82.913
838.73	82.867
838.89	82.985
839.06	83.042
839.23	83.258
839.40	83.501
839.57	83.366
839.74	83.141
839.91	83.076
840.08	83.146
840.24	82.666
840.41	82.562
840.58	82.344
840.75	82.930
840.92	82.562
841.09	82.342
841.26	82.800
841.42	82.377
841.59	82.131
841.76	81.977
841.93	82.034
842.10	81.968
842.27	81.576
842.43	81.682
842.60	82.188
842.77	82.190
842.94	82.134
843.11	82.388
843.28	82.342
843.44	81.973
843.61	81.982
843.78	82.239
843.95	82.520
844.12	82.546
844.28	82.225
844.45	82.509
844.62	82.610
844.79	82.246
844.96	82.372
845.13	82.188
845.29	82.231
845.46	82.696
845.63	82.697
845.80	82.923
845.97	83.108
846.13	83.062
846.30	83.194
846.47	83.840
846.64	84.376
846.81	84.079
846.97	84.307
847.14	84.118
847.31	84.225
847.48	84.385
847.64	84.292
847.81	84.039
847.98	83.768
848.15	83.709
848.32	83.175
848.48	83.419
848.65	83.386
848.82	82.830
848.99	83.261
849.15	82.999
849.32	82.749
849.49	83.128
849.66	83.029
849.82	82.836
849.99	83.026
850.16	83.086
850.33	82.939
850.49	83.651
850.66	83.171
850.83	83.303
851.00	83.407
851.16	83.253
851.33	83.448
851.50	83.773
851.67	83.699
851.83	83.482
852.00	83.625
852.17	83.281
852.34	83.420
852.50	83.822
852.67	84.009
852.84	83.890
853.01	83.965
853.17	83.741
853.34	83.423
853.51	83.491
853.67	83.528
853.84	83.386
854.01	83.541
854.18	83.604
854.34	83.739
854.51	83.748
854.68	83.550
854.84	83.186
855.01	83.490
855.18	83.180
855.34	83.480
855.51	83.831
855.68	83.759
855.85	83.830
856.01	83.696
856.18	83.634
856.35	83.694
856.51	83.699
856.68	83.824
856.85	83.732
857.01	83.812
857.18	83.886
857.35	83.907
857.51	84.074
857.68	84.144
857.85	83.838
858.01	83.800
858.18	83.934
858.35	83.772
858.51	83.545
858.68	83.793
858.85	83.503
859.01	83.202
859.18	83.235
859.35	83.063
859.51	83.155
859.68	82.819
859.85	82.939
860.01	83.171
860.18	83.537
860.35	83.610
860.51	83.925
860.68	83.780
860.84	83.594
861.01	83.927
861.18	83.885
861.34	83.911
861.51	84.074
861.68	83.996
861.84	84.031
862.01	83.724
862.18	83.561
862.34	83.201
862.51	83.130
862.67	83.274
862.84	83.742
863.01	83.487
863.17	83.183
863.34	83.278
863.50	83.702
863.67	83.460
863.84	83.443
864.00	83.306
864.17	83.579
864.33	83.476
864.50	83.506
864.67	83.168
864.83	82.991
865.00	82.575
865.16	82.956
865.33	83.170
865.50	83.327
865.66	82.880
865.83	82.805
865.99	82.937
866.16	82.759
866.33	82.387
866.49	82.227
866.66	81.996
866.82	82.270
866.99	82.572
867.15	82.726
867.32	82.918
867.49	83.096
867.65	83.005
867.82	82.745
867.98	82.941
868.15	82.776
868.31	82.853
868.48	82.873
868.64	83.010
868.81	83.169
868.98	83.163
869.14	82.802
869.31	82.787
869.47	82.614
869.64	82.300
869.80	82.535
869.97	82.887
870.13	82.877
870.30	82.606
870.46	82.587
870.63	82.850
870.79	83.243
870.96	83.034
871.12	82.795
871.29	82.586
871.46	82.226
871.62	82.412
871.79	82.738
871.95	82.574
872.12	82.377
872.28	82.245
872.45	82.836
872.61	82.871
872.78	82.992
872.94	82.682
873.11	83.398
873.27	83.255
873.44	83.223
873.60	83.261
873.77	83.150
873.93	82.987
874.10	82.512
874.26	82.451
874.43	82.213
874.59	81.975
874.76	81.881
874.92	82.113
875.09	82.267
875.25	81.684
875.41	81.743
875.58	82.290
875.74	82.341
875.91	81.940
876.07	81.997
876.24	82.097
876.40	82.069
876.57	82.292
876.73	82.324
876.90	82.847
877.06	82.395
877.23	82.562
877.39	82.453
877.56	82.854
877.72	82.606
877.88	82.532
878.05	83.085
878.21	83.215
878.38	83.400
878.54	83.439
878.71	83.731
878.87	83.731
879.04	82.959
879.20	83.198
879.36	82.971
879.53	83.202
879.69	82.930
879.86	82.750
880.02	76.701
880.19	85.138
880.35	83.099
880.51	82.913
880.68	82.622
>>>>>End Processed Spectral Data<<<<<
