# Supplementary material for: Natural history of the social millipede Brachycybe lecontii Wood, 1864
Source: Biodivers Data J. 2020 Apr 3;8:e50770. doi: 10.3897/BDJ.8.e50770 (PMC7148388; doi:10.3897/BDJ.8.e50770)
Supplement: Supplementary material 2 — Files with spectra [file bdj-08-e50770-s002.zip › BLIV0027.txt]

SpectraSuite Data File
++++++++++++++++++++++++++++++++++++
Date: Mon Jun 05 16:09:15 EDT 2017
User: Paul
Dark Spectrum Present: Yes
Reference Spectrum Present: Yes
Number of Sampled Component Spectra: 1
Spectrometers: USB4C01401
Integration Time (usec): 70000 (USB4C01401)
Spectra Averaged: 5 (USB4C01401)
Boxcar Smoothing: 6 (USB4C01401)
Correct for Electrical Dark: No (USB4C01401)
Strobe/Lamp Enabled: No (USB4C01401)
Correct for Detector Non-linearity: No (USB4C01401)
Correct for Stray Light: No (USB4C01401)
Number of Pixels in Processed Spectrum: 3648
>>>>>Begin Processed Spectral Data<<<<<
179.04	533.333
179.26	533.333
179.47	533.333
179.69	236.585
179.90	-104.110
180.12	-320.690
180.33	984.831
180.55	1070.482
180.76	2090.244
180.98	2073.494
181.19	-10575.000
181.41	-3120.000
181.62	928.283
181.84	391.205
182.05	249.655
182.27	197.177
182.48	159.449
182.70	133.374
182.91	116.747
183.13	104.002
183.34	95.507
183.56	86.676
183.77	80.319
183.99	72.399
184.20	64.863
184.41	61.026
184.63	55.197
184.84	53.605
185.06	55.896
185.27	56.394
185.49	56.014
185.70	55.145
185.92	55.314
186.13	50.822
186.35	51.029
186.56	47.594
186.78	48.010
186.99	49.715
187.21	51.013
187.42	54.188
187.64	53.688
187.85	51.867
188.06	52.129
188.28	50.695
188.49	50.431
188.71	49.058
188.92	52.248
189.14	52.154
189.35	55.016
189.57	52.684
189.78	52.991
190.00	53.291
190.21	51.143
190.42	53.604
190.64	54.884
190.85	56.376
191.07	56.240
191.28	55.983
191.50	55.396
191.71	52.667
191.93	54.327
192.14	54.056
192.36	58.986
192.57	57.721
192.78	56.961
193.00	57.775
193.21	56.163
193.43	54.680
193.64	53.467
193.86	55.217
194.07	54.471
194.28	56.191
194.50	58.144
194.71	57.315
194.93	55.965
195.14	53.736
195.36	52.873
195.57	53.438
195.78	53.021
196.00	52.665
196.21	52.151
196.43	54.044
196.64	53.244
196.86	54.732
197.07	54.728
197.28	52.602
197.50	50.309
197.71	52.260
197.93	49.570
198.14	50.557
198.36	47.914
198.57	47.425
198.78	47.361
199.00	48.711
199.21	46.169
199.43	44.906
199.64	44.131
199.85	42.266
200.07	42.537
200.28	44.750
200.50	42.488
200.71	45.291
200.92	46.305
201.14	49.581
201.35	50.503
201.57	49.642
201.78	47.630
201.99	47.824
202.21	49.704
202.42	51.926
202.64	54.372
202.85	53.897
203.06	53.185
203.28	56.446
203.49	54.614
203.71	53.426
203.92	53.190
204.13	53.646
204.35	54.945
204.56	56.042
204.78	54.777
204.99	53.650
205.20	50.980
205.42	49.652
205.63	50.947
205.85	48.330
206.06	45.778
206.27	45.269
206.49	46.215
206.70	45.103
206.91	46.149
207.13	43.969
207.34	42.686
207.56	43.699
207.77	44.272
207.98	44.928
208.20	43.548
208.41	43.350
208.62	45.478
208.84	46.679
209.05	46.896
209.27	45.368
209.48	44.759
209.69	42.162
209.91	42.980
210.12	44.090
210.33	43.918
210.55	42.473
210.76	42.307
210.97	44.343
211.19	43.088
211.40	43.487
211.61	43.320
211.83	43.329
212.04	43.889
212.26	42.913
212.47	42.481
212.68	42.730
212.90	42.702
213.11	42.137
213.32	43.237
213.54	43.195
213.75	40.834
213.96	42.321
214.18	41.648
214.39	39.391
214.60	39.391
214.82	39.085
215.03	38.628
215.24	38.370
215.46	35.946
215.67	35.414
215.88	35.250
216.10	35.338
216.31	35.648
216.52	36.183
216.74	35.848
216.95	34.952
217.16	36.517
217.38	34.831
217.59	34.050
217.80	32.986
218.02	31.276
218.23	30.530
218.44	29.469
218.66	28.360
218.87	27.052
219.08	24.148
219.30	23.405
219.51	21.206
219.72	20.724
219.94	20.374
220.15	19.771
220.36	18.656
220.58	18.482
220.79	18.527
221.00	18.086
221.22	16.747
221.43	16.397
221.64	15.836
221.85	16.075
222.07	16.052
222.28	16.229
222.49	15.209
222.71	14.238
222.92	13.702
223.13	13.526
223.35	13.663
223.56	13.017
223.77	12.682
223.99	12.552
224.20	12.048
224.41	11.821
224.62	11.462
224.84	10.857
225.05	10.208
225.26	10.262
225.48	10.375
225.69	10.327
225.90	10.176
226.11	9.538
226.33	9.550
226.54	9.863
226.75	9.852
226.97	9.921
227.18	9.579
227.39	9.290
227.60	9.014
227.82	8.906
228.03	8.586
228.24	8.109
228.46	8.094
228.67	7.914
228.88	7.940
229.09	7.895
229.31	7.645
229.52	7.540
229.73	7.467
229.95	7.338
230.16	7.556
230.37	7.613
230.58	7.502
230.80	7.588
231.01	7.694
231.22	7.592
231.43	7.517
231.65	7.390
231.86	7.270
232.07	7.182
232.28	7.098
232.50	6.943
232.71	7.043
232.92	6.865
233.14	6.737
233.35	6.744
233.56	6.587
233.77	6.549
233.99	6.498
234.20	6.470
234.41	6.425
234.62	6.386
234.84	6.391
235.05	6.369
235.26	6.323
235.47	6.262
235.69	6.181
235.90	6.159
236.11	6.174
236.32	6.226
236.53	6.189
236.75	6.203
236.96	6.225
237.17	6.199
237.38	6.117
237.60	5.963
237.81	5.903
238.02	5.895
238.23	5.779
238.45	5.762
238.66	5.731
238.87	5.609
239.08	5.592
239.30	5.582
239.51	5.475
239.72	5.430
239.93	5.369
240.14	5.400
240.36	5.421
240.57	5.351
240.78	5.287
240.99	5.254
241.21	5.188
241.42	5.137
241.63	5.168
241.84	5.114
242.05	5.035
242.27	5.034
242.48	4.995
242.69	5.053
242.90	4.993
243.11	5.002
243.33	4.990
243.54	4.986
243.75	5.018
243.96	5.047
244.18	5.033
244.39	4.976
244.60	4.909
244.81	4.913
245.02	4.905
245.24	4.879
245.45	4.856
245.66	4.838
245.87	4.795
246.08	4.770
246.30	4.752
246.51	4.732
246.72	4.719
246.93	4.737
247.14	4.747
247.35	4.780
247.57	4.758
247.78	4.755
247.99	4.721
248.20	4.693
248.41	4.712
248.63	4.729
248.84	4.769
249.05	4.778
249.26	4.771
249.47	4.741
249.68	4.724
249.90	4.721
250.11	4.724
250.32	4.700
250.53	4.657
250.74	4.674
250.96	4.648
251.17	4.632
251.38	4.608
251.59	4.577
251.80	4.528
252.01	4.509
252.23	4.510
252.44	4.501
252.65	4.486
252.86	4.470
253.07	4.505
253.28	4.513
253.50	4.507
253.71	4.506
253.92	4.475
254.13	4.458
254.34	4.450
254.55	4.470
254.76	4.483
254.98	4.468
255.19	4.446
255.40	4.432
255.61	4.444
255.82	4.418
256.03	4.422
256.25	4.425
256.46	4.407
256.67	4.425
256.88	4.419
257.09	4.432
257.30	4.441
257.51	4.405
257.73	4.399
257.94	4.371
258.15	4.373
258.36	4.349
258.57	4.355
258.78	4.341
258.99	4.325
259.20	4.341
259.42	4.339
259.63	4.339
259.84	4.292
260.05	4.303
260.26	4.347
260.47	4.338
260.68	4.386
260.90	4.402
261.11	4.407
261.32	4.407
261.53	4.398
261.74	4.400
261.95	4.408
262.16	4.396
262.37	4.401
262.58	4.437
262.80	4.409
263.01	4.382
263.22	4.388
263.43	4.399
263.64	4.395
263.85	4.383
264.06	4.365
264.27	4.359
264.48	4.344
264.70	4.321
264.91	4.339
265.12	4.328
265.33	4.313
265.54	4.309
265.75	4.308
265.96	4.293
266.17	4.273
266.38	4.253
266.59	4.238
266.81	4.245
267.02	4.242
267.23	4.226
267.44	4.208
267.65	4.176
267.86	4.149
268.07	4.142
268.28	4.126
268.49	4.114
268.70	4.119
268.91	4.119
269.13	4.108
269.34	4.106
269.55	4.093
269.76	4.083
269.97	4.077
270.18	4.096
270.39	4.097
270.60	4.094
270.81	4.094
271.02	4.093
271.23	4.084
271.44	4.062
271.65	4.036
271.87	4.031
272.08	4.037
272.29	4.026
272.50	4.030
272.71	4.042
272.92	4.016
273.13	3.992
273.34	3.998
273.55	3.979
273.76	3.975
273.97	3.978
274.18	3.984
274.39	3.992
274.60	3.980
274.81	3.988
275.02	3.988
275.24	3.972
275.45	3.956
275.66	3.973
275.87	3.986
276.08	3.982
276.29	4.004
276.50	3.999
276.71	3.992
276.92	3.985
277.13	3.986
277.34	4.010
277.55	3.992
277.76	4.004
277.97	4.018
278.18	4.029
278.39	4.020
278.60	4.032
278.81	4.041
279.02	4.045
279.23	4.045
279.44	4.058
279.65	4.064
279.86	4.060
280.08	4.048
280.29	4.048
280.50	4.019
280.71	4.024
280.92	4.034
281.13	4.024
281.34	4.017
281.55	3.993
281.76	3.993
281.97	3.993
282.18	3.973
282.39	3.976
282.60	3.982
282.81	3.994
283.02	3.994
283.23	4.005
283.44	3.994
283.65	3.990
283.86	4.004
284.07	4.010
284.28	4.040
284.49	4.020
284.70	4.041
284.91	4.070
285.12	4.081
285.33	4.073
285.54	4.070
285.75	4.086
285.96	4.095
286.17	4.099
286.38	4.103
286.59	4.113
286.80	4.109
287.01	4.105
287.22	4.099
287.43	4.084
287.64	4.077
287.85	4.084
288.06	4.097
288.27	4.108
288.48	4.122
288.69	4.126
288.90	4.144
289.11	4.136
289.32	4.143
289.53	4.147
289.74	4.160
289.95	4.181
290.16	4.178
290.37	4.188
290.58	4.199
290.79	4.182
291.00	4.189
291.21	4.175
291.42	4.183
291.63	4.183
291.83	4.207
292.04	4.188
292.25	4.203
292.46	4.202
292.67	4.214
292.88	4.228
293.09	4.247
293.30	4.264
293.51	4.293
293.72	4.310
293.93	4.316
294.14	4.341
294.35	4.351
294.56	4.357
294.77	4.386
294.98	4.402
295.19	4.414
295.40	4.430
295.61	4.449
295.82	4.454
296.03	4.460
296.24	4.477
296.45	4.488
296.66	4.516
296.86	4.531
297.07	4.548
297.28	4.569
297.49	4.599
297.70	4.619
297.91	4.647
298.12	4.658
298.33	4.672
298.54	4.694
298.75	4.716
298.96	4.743
299.17	4.759
299.38	4.778
299.59	4.792
299.80	4.820
300.00	4.837
300.21	4.843
300.42	4.862
300.63	4.879
300.84	4.898
301.05	4.919
301.26	4.937
301.47	4.949
301.68	4.954
301.89	4.966
302.10	4.988
302.31	5.008
302.52	5.021
302.72	5.039
302.93	5.059
303.14	5.075
303.35	5.097
303.56	5.115
303.77	5.136
303.98	5.151
304.19	5.169
304.40	5.177
304.61	5.195
304.82	5.211
305.02	5.232
305.23	5.238
305.44	5.247
305.65	5.269
305.86	5.276
306.07	5.291
306.28	5.323
306.49	5.343
306.70	5.361
306.91	5.369
307.11	5.390
307.32	5.400
307.53	5.404
307.74	5.406
307.95	5.440
308.16	5.464
308.37	5.464
308.58	5.478
308.79	5.472
308.99	5.482
309.20	5.479
309.41	5.486
309.62	5.486
309.83	5.485
310.04	5.495
310.25	5.510
310.46	5.511
310.66	5.518
310.87	5.508
311.08	5.510
311.29	5.504
311.50	5.502
311.71	5.492
311.92	5.510
312.12	5.508
312.33	5.531
312.54	5.540
312.75	5.558
312.96	5.572
313.17	5.576
313.38	5.572
313.59	5.575
313.79	5.587
314.00	5.604
314.21	5.624
314.42	5.628
314.63	5.615
314.84	5.633
315.04	5.632
315.25	5.649
315.46	5.632
315.67	5.626
315.88	5.634
316.09	5.634
316.30	5.655
316.50	5.664
316.71	5.672
316.92	5.689
317.13	5.690
317.34	5.704
317.55	5.694
317.75	5.712
317.96	5.714
318.17	5.746
318.38	5.740
318.59	5.745
318.80	5.761
319.00	5.748
319.21	5.733
319.42	5.737
319.63	5.712
319.84	5.724
320.05	5.726
320.25	5.733
320.46	5.720
320.67	5.726
320.88	5.708
321.09	5.726
321.29	5.737
321.50	5.740
321.71	5.761
321.92	5.784
322.13	5.782
322.34	5.805
322.54	5.804
322.75	5.815
322.96	5.826
323.17	5.828
323.38	5.827
323.58	5.842
323.79	5.847
324.00	5.853
324.21	5.849
324.42	5.860
324.62	5.860
324.83	5.869
325.04	5.884
325.25	5.924
325.46	5.945
325.66	5.952
325.87	5.969
326.08	5.976
326.29	5.986
326.50	6.004
326.70	6.011
326.91	6.028
327.12	6.031
327.33	6.050
327.53	6.069
327.74	6.083
327.95	6.074
328.16	6.083
328.37	6.112
328.57	6.135
328.78	6.159
328.99	6.183
329.20	6.166
329.41	6.173
329.61	6.183
329.82	6.198
330.03	6.232
330.24	6.239
330.44	6.256
330.65	6.267
330.86	6.286
331.07	6.289
331.27	6.323
331.48	6.347
331.69	6.351
331.90	6.402
332.10	6.438
332.31	6.450
332.52	6.485
332.73	6.475
332.93	6.506
333.14	6.519
333.35	6.544
333.56	6.560
333.76	6.569
333.97	6.553
334.18	6.569
334.39	6.589
334.59	6.589
334.80	6.584
335.01	6.612
335.22	6.602
335.42	6.624
335.63	6.643
335.84	6.655
336.05	6.660
336.25	6.668
336.46	6.692
336.67	6.733
336.88	6.753
337.08	6.775
337.29	6.794
337.50	6.821
337.71	6.826
337.91	6.836
338.12	6.854
338.33	6.857
338.53	6.880
338.74	6.909
338.95	6.934
339.16	6.952
339.36	6.953
339.57	6.967
339.78	6.975
339.98	7.012
340.19	7.022
340.40	7.044
340.61	7.076
340.81	7.092
341.02	7.121
341.23	7.125
341.43	7.133
341.64	7.156
341.85	7.157
342.06	7.168
342.26	7.170
342.47	7.192
342.68	7.199
342.88	7.229
343.09	7.237
343.30	7.239
343.51	7.260
343.71	7.258
343.92	7.281
344.13	7.302
344.33	7.295
344.54	7.321
344.75	7.354
344.95	7.383
345.16	7.389
345.37	7.389
345.57	7.394
345.78	7.432
345.99	7.462
346.19	7.460
346.40	7.487
346.61	7.488
346.82	7.507
347.02	7.515
347.23	7.517
347.44	7.520
347.64	7.515
347.85	7.520
348.06	7.522
348.26	7.542
348.47	7.540
348.68	7.561
348.88	7.578
349.09	7.587
349.30	7.615
349.50	7.611
349.71	7.637
349.92	7.669
350.12	7.684
350.33	7.703
350.54	7.724
350.74	7.750
350.95	7.767
351.16	7.770
351.36	7.784
351.57	7.805
351.77	7.807
351.98	7.809
352.19	7.840
352.39	7.854
352.60	7.870
352.81	7.874
353.01	7.880
353.22	7.891
353.43	7.924
353.63	7.912
353.84	7.932
354.05	7.933
354.25	7.937
354.46	7.953
354.67	7.959
354.87	7.959
355.08	7.955
355.28	7.950
355.49	7.958
355.70	7.971
355.90	7.993
356.11	7.967
356.32	7.988
356.52	7.994
356.73	7.997
356.93	8.020
357.14	8.028
357.35	8.054
357.55	8.045
357.76	8.050
357.97	8.052
358.17	8.076
358.38	8.058
358.58	8.051
358.79	8.076
359.00	8.081
359.20	8.083
359.41	8.074
359.61	8.057
359.82	8.069
360.03	8.060
360.23	8.064
360.44	8.092
360.64	8.099
360.85	8.084
361.06	8.133
361.26	8.154
361.47	8.151
361.67	8.142
361.88	8.158
362.09	8.167
362.29	8.194
362.50	8.185
362.70	8.197
362.91	8.220
363.12	8.199
363.32	8.210
363.53	8.197
363.73	8.169
363.94	8.163
364.15	8.161
364.35	8.175
364.56	8.184
364.76	8.207
364.97	8.191
365.17	8.192
365.38	8.196
365.59	8.186
365.79	8.209
366.00	8.210
366.20	8.259
366.41	8.259
366.61	8.274
366.82	8.284
367.03	8.279
367.23	8.266
367.44	8.294
367.64	8.301
367.85	8.318
368.05	8.321
368.26	8.325
368.47	8.318
368.67	8.314
368.88	8.286
369.08	8.302
369.29	8.292
369.49	8.315
369.70	8.337
369.90	8.352
370.11	8.323
370.31	8.334
370.52	8.321
370.73	8.312
370.93	8.303
371.14	8.342
371.34	8.357
371.55	8.350
371.75	8.346
371.96	8.337
372.16	8.340
372.37	8.357
372.57	8.345
372.78	8.328
372.99	8.338
373.19	8.357
373.40	8.370
373.60	8.382
373.81	8.355
374.01	8.351
374.22	8.368
374.42	8.378
374.63	8.400
374.83	8.371
375.04	8.373
375.24	8.383
375.45	8.418
375.65	8.397
375.86	8.405
376.06	8.420
376.27	8.433
376.47	8.420
376.68	8.454
376.88	8.463
377.09	8.460
377.29	8.449
377.50	8.465
377.70	8.445
377.91	8.462
378.11	8.452
378.32	8.472
378.52	8.475
378.73	8.481
378.93	8.487
379.14	8.486
379.34	8.450
379.55	8.455
379.75	8.449
379.96	8.482
380.16	8.482
380.37	8.488
380.57	8.492
380.78	8.491
380.98	8.502
381.19	8.485
381.39	8.470
381.60	8.469
381.80	8.495
382.01	8.501
382.21	8.476
382.42	8.490
382.62	8.478
382.83	8.482
383.03	8.493
383.24	8.491
383.44	8.482
383.65	8.479
383.85	8.483
384.06	8.532
384.26	8.557
384.47	8.569
384.67	8.592
384.87	8.589
385.08	8.601
385.28	8.576
385.49	8.569
385.69	8.566
385.90	8.550
386.10	8.573
386.31	8.591
386.51	8.595
386.72	8.560
386.92	8.564
387.13	8.564
387.33	8.559
387.53	8.601
387.74	8.611
387.94	8.642
388.15	8.659
388.35	8.683
388.56	8.692
388.76	8.699
388.97	8.691
389.17	8.723
389.37	8.720
389.58	8.725
389.78	8.726
389.99	8.736
390.19	8.735
390.40	8.729
390.60	8.736
390.80	8.758
391.01	8.738
391.21	8.743
391.42	8.748
391.62	8.745
391.83	8.729
392.03	8.730
392.23	8.719
392.44	8.723
392.64	8.708
392.85	8.712
393.05	8.725
393.26	8.725
393.46	8.733
393.66	8.732
393.87	8.726
394.07	8.735
394.28	8.732
394.48	8.719
394.68	8.745
394.89	8.748
395.09	8.755
395.30	8.756
395.50	8.757
395.70	8.738
395.91	8.729
396.11	8.711
396.32	8.714
396.52	8.722
396.72	8.700
396.93	8.692
397.13	8.693
397.34	8.682
397.54	8.683
397.74	8.684
397.95	8.694
398.15	8.683
398.36	8.704
398.56	8.707
398.76	8.720
398.97	8.738
399.17	8.740
399.37	8.761
399.58	8.790
399.78	8.815
399.99	8.817
400.19	8.832
400.39	8.841
400.60	8.863
400.80	8.914
401.00	8.924
401.21	8.928
401.41	8.970
401.62	8.957
401.82	8.967
402.02	8.981
402.23	8.999
402.43	9.009
402.63	9.060
402.84	9.052
403.04	9.067
403.24	9.065
403.45	9.042
403.65	9.039
403.86	9.063
404.06	9.056
404.26	9.084
404.47	9.112
404.67	9.112
404.87	9.142
405.08	9.156
405.28	9.133
405.48	9.129
405.69	9.148
405.89	9.164
406.09	9.167
406.30	9.194
406.50	9.223
406.70	9.204
406.91	9.223
407.11	9.231
407.31	9.254
407.52	9.251
407.72	9.244
407.92	9.248
408.13	9.297
408.33	9.284
408.53	9.291
408.74	9.300
408.94	9.264
409.14	9.224
409.35	9.256
409.55	9.251
409.75	9.259
409.96	9.285
410.16	9.289
410.36	9.299
410.57	9.343
410.77	9.337
410.97	9.332
411.18	9.334
411.38	9.357
411.58	9.401
411.78	9.431
411.99	9.429
412.19	9.429
412.39	9.435
412.60	9.437
412.80	9.431
413.00	9.434
413.21	9.443
413.41	9.459
413.61	9.471
413.81	9.494
414.02	9.546
414.22	9.563
414.42	9.577
414.63	9.581
414.83	9.594
415.03	9.588
415.23	9.579
415.44	9.582
415.64	9.609
415.84	9.607
416.05	9.616
416.25	9.631
416.45	9.644
416.65	9.597
416.86	9.612
417.06	9.661
417.26	9.683
417.47	9.729
417.67	9.764
417.87	9.743
418.07	9.772
418.28	9.786
418.48	9.788
418.68	9.794
418.88	9.829
419.09	9.825
419.29	9.865
419.49	9.874
419.69	9.846
419.90	9.852
420.10	9.828
420.30	9.826
420.50	9.879
420.71	9.884
420.91	9.920
421.11	9.888
421.31	9.902
421.52	9.915
421.72	9.945
421.92	9.958
422.12	9.974
422.33	9.988
422.53	10.019
422.73	10.048
422.93	10.065
423.14	10.078
423.34	10.131
423.54	10.136
423.74	10.194
423.95	10.220
424.15	10.223
424.35	10.239
424.55	10.285
424.76	10.329
424.96	10.343
425.16	10.386
425.36	10.407
425.56	10.441
425.77	10.507
425.97	10.499
426.17	10.508
426.37	10.527
426.58	10.488
426.78	10.500
426.98	10.499
427.18	10.463
427.38	10.423
427.59	10.482
427.79	10.453
427.99	10.487
428.19	10.482
428.39	10.468
428.60	10.485
428.80	10.521
429.00	10.535
429.20	10.606
429.40	10.622
429.61	10.656
429.81	10.664
430.01	10.697
430.21	10.674
430.41	10.713
430.62	10.731
430.82	10.737
431.02	10.742
431.22	10.762
431.42	10.771
431.63	10.807
431.83	10.824
432.03	10.889
432.23	10.907
432.43	10.962
432.64	10.993
432.84	11.042
433.04	11.008
433.24	11.010
433.44	11.074
433.64	11.110
433.85	11.154
434.05	11.178
434.25	11.189
434.45	11.200
434.65	11.187
434.85	11.202
435.06	11.236
435.26	11.263
435.46	11.297
435.66	11.321
435.86	11.370
436.06	11.370
436.27	11.347
436.47	11.330
436.67	11.355
436.87	11.359
437.07	11.374
437.27	11.374
437.47	11.435
437.68	11.432
437.88	11.450
438.08	11.449
438.28	11.523
438.48	11.524
438.68	11.582
438.89	11.664
439.09	11.704
439.29	11.704
439.49	11.719
439.69	11.754
439.89	11.801
440.09	11.787
440.29	11.847
440.50	11.833
440.70	11.846
440.90	11.860
441.10	11.882
441.30	11.872
441.50	11.865
441.70	11.886
441.90	11.943
442.11	12.010
442.31	12.015
442.51	12.064
442.71	12.087
442.91	12.066
443.11	12.139
443.31	12.185
443.51	12.198
443.72	12.193
443.92	12.253
444.12	12.272
444.32	12.259
444.52	12.237
444.72	12.244
444.92	12.246
445.12	12.251
445.32	12.226
445.53	12.237
445.73	12.260
445.93	12.255
446.13	12.252
446.33	12.281
446.53	12.272
446.73	12.349
446.93	12.394
447.13	12.455
447.33	12.473
447.53	12.529
447.74	12.552
447.94	12.668
448.14	12.726
448.34	12.751
448.54	12.832
448.74	12.930
448.94	13.041
449.14	13.076
449.34	13.104
449.54	13.122
449.74	13.160
449.94	13.165
450.14	13.234
450.35	13.227
450.55	13.196
450.75	13.217
450.95	13.308
451.15	13.308
451.35	13.297
451.55	13.249
451.75	13.289
451.95	13.264
452.15	13.271
452.35	13.220
452.55	13.272
452.75	13.231
452.95	13.362
453.15	13.418
453.35	13.390
453.56	13.321
453.76	13.349
453.96	13.322
454.16	13.307
454.36	13.230
454.56	13.169
454.76	13.224
454.96	13.299
455.16	13.271
455.36	13.240
455.56	13.111
455.76	13.065
455.96	13.125
456.16	13.087
456.36	13.071
456.56	13.142
456.76	13.147
456.96	13.184
457.16	13.205
457.36	13.169
457.56	13.138
457.76	13.132
457.96	13.148
458.16	13.156
458.36	13.178
458.56	13.186
458.76	13.195
458.96	13.232
459.16	13.190
459.36	13.186
459.56	13.162
459.76	13.187
459.96	13.189
460.16	13.181
460.36	13.211
460.56	13.246
460.76	13.294
460.96	13.299
461.16	13.216
461.36	13.251
461.56	13.204
461.76	13.230
461.96	13.243
462.16	13.257
462.36	13.262
462.56	13.292
462.76	13.297
462.96	13.295
463.16	13.282
463.36	13.265
463.56	13.219
463.76	13.244
463.96	13.241
464.16	13.249
464.36	13.249
464.56	13.246
464.76	13.266
464.96	13.265
465.16	13.240
465.36	13.226
465.56	13.242
465.76	13.243
465.96	13.273
466.16	13.302
466.36	13.339
466.56	13.328
466.76	13.336
466.96	13.282
467.16	13.268
467.36	13.261
467.56	13.281
467.76	13.271
467.96	13.290
468.16	13.274
468.36	13.268
468.56	13.237
468.76	13.229
468.96	13.231
469.16	13.234
469.35	13.245
469.55	13.256
469.75	13.255
469.95	13.239
470.15	13.198
470.35	13.205
470.55	13.203
470.75	13.139
470.95	13.173
471.15	13.141
471.35	13.132
471.55	13.092
471.75	13.062
471.95	13.068
472.15	13.097
472.35	13.094
472.54	13.114
472.74	13.106
472.94	13.098
473.14	13.110
473.34	13.149
473.54	13.109
473.74	13.150
473.94	13.191
474.14	13.223
474.34	13.234
474.54	13.203
474.74	13.190
474.94	13.216
475.13	13.196
475.33	13.201
475.53	13.217
475.73	13.194
475.93	13.214
476.13	13.252
476.33	13.263
476.53	13.236
476.73	13.235
476.93	13.250
477.12	13.272
477.32	13.290
477.52	13.307
477.72	13.326
477.92	13.356
478.12	13.370
478.32	13.409
478.52	13.400
478.72	13.402
478.92	13.362
479.11	13.340
479.31	13.323
479.51	13.338
479.71	13.358
479.91	13.338
480.11	13.317
480.31	13.318
480.51	13.327
480.70	13.308
480.90	13.303
481.10	13.341
481.30	13.348
481.50	13.393
481.70	13.467
481.90	13.511
482.10	13.526
482.29	13.536
482.49	13.553
482.69	13.579
482.89	13.615
483.09	13.623
483.29	13.678
483.49	13.694
483.68	13.692
483.88	13.717
484.08	13.729
484.28	13.716
484.48	13.735
484.68	13.737
484.88	13.761
485.07	13.815
485.27	13.840
485.47	13.827
485.67	13.856
485.87	13.834
486.07	13.835
486.26	13.868
486.46	13.871
486.66	13.909
486.86	13.910
487.06	13.880
487.26	13.882
487.45	13.872
487.65	13.849
487.85	13.840
488.05	13.872
488.25	13.883
488.45	13.923
488.64	13.964
488.84	13.959
489.04	13.993
489.24	13.959
489.44	13.989
489.64	14.046
489.83	14.084
490.03	14.096
490.23	14.121
490.43	14.155
490.63	14.166
490.82	14.150
491.02	14.154
491.22	14.124
491.42	14.134
491.62	14.123
491.81	14.155
492.01	14.157
492.21	14.137
492.41	14.134
492.61	14.142
492.80	14.160
493.00	14.153
493.20	14.162
493.40	14.188
493.60	14.194
493.79	14.223
493.99	14.221
494.19	14.242
494.39	14.253
494.59	14.278
494.78	14.303
494.98	14.317
495.18	14.303
495.38	14.323
495.57	14.356
495.77	14.343
495.97	14.365
496.17	14.361
496.37	14.393
496.56	14.421
496.76	14.417
496.96	14.434
497.16	14.447
497.35	14.473
497.55	14.483
497.75	14.530
497.95	14.539
498.14	14.537
498.34	14.589
498.54	14.621
498.74	14.671
498.93	14.676
499.13	14.693
499.33	14.729
499.53	14.751
499.72	14.776
499.92	14.795
500.12	14.835
500.32	14.843
500.51	14.897
500.71	14.965
500.91	14.972
501.11	14.955
501.30	15.003
501.50	15.045
501.70	15.131
501.90	15.171
502.09	15.214
502.29	15.276
502.49	15.291
502.69	15.344
502.88	15.407
503.08	15.424
503.28	15.434
503.47	15.525
503.67	15.620
503.87	15.656
504.07	15.683
504.26	15.662
504.46	15.712
504.66	15.745
504.85	15.761
505.05	15.846
505.25	15.870
505.45	15.936
505.64	15.947
505.84	15.974
506.04	15.997
506.23	16.029
506.43	16.034
506.63	16.083
506.83	16.140
507.02	16.121
507.22	16.152
507.42	16.175
507.61	16.190
507.81	16.244
508.01	16.258
508.20	16.299
508.40	16.329
508.60	16.319
508.80	16.308
508.99	16.325
509.19	16.373
509.39	16.349
509.58	16.407
509.78	16.406
509.98	16.406
510.17	16.437
510.37	16.413
510.57	16.399
510.76	16.367
510.96	16.402
511.16	16.390
511.35	16.404
511.55	16.446
511.75	16.439
511.94	16.459
512.14	16.424
512.34	16.462
512.53	16.501
512.73	16.538
512.93	16.590
513.12	16.590
513.32	16.619
513.52	16.651
513.71	16.676
513.91	16.690
514.11	16.693
514.30	16.706
514.50	16.757
514.70	16.814
514.89	16.804
515.09	16.814
515.28	16.805
515.48	16.818
515.68	16.824
515.87	16.890
516.07	16.901
516.27	16.954
516.46	16.978
516.66	17.001
516.86	17.012
517.05	17.067
517.25	17.049
517.44	17.108
517.64	17.116
517.84	17.126
518.03	17.132
518.23	17.179
518.43	17.189
518.62	17.177
518.82	17.175
519.01	17.207
519.21	17.219
519.41	17.253
519.60	17.235
519.80	17.300
520.00	17.290
520.19	17.346
520.39	17.384
520.58	17.433
520.78	17.450
520.98	17.442
521.17	17.474
521.37	17.518
521.56	17.533
521.76	17.550
521.96	17.564
522.15	17.579
522.35	17.599
522.54	17.641
522.74	17.659
522.94	17.670
523.13	17.658
523.33	17.723
523.52	17.774
523.72	17.787
523.91	17.777
524.11	17.809
524.31	17.856
524.50	17.878
524.70	17.905
524.89	17.972
525.09	18.024
525.29	18.064
525.48	18.113
525.68	18.145
525.87	18.134
526.07	18.141
526.26	18.169
526.46	18.209
526.66	18.263
526.85	18.288
527.05	18.327
527.24	18.351
527.44	18.297
527.63	18.325
527.83	18.350
528.02	18.384
528.22	18.442
528.42	18.501
528.61	18.562
528.81	18.658
529.00	18.763
529.20	18.758
529.39	18.790
529.59	18.834
529.78	18.880
529.98	18.949
530.17	18.970
530.37	19.008
530.57	19.063
530.76	19.063
530.96	19.109
531.15	19.107
531.35	19.085
531.54	19.082
531.74	19.155
531.93	19.198
532.13	19.221
532.32	19.259
532.52	19.294
532.71	19.279
532.91	19.299
533.10	19.281
533.30	19.295
533.49	19.272
533.69	19.345
533.89	19.378
534.08	19.366
534.28	19.357
534.47	19.356
534.67	19.360
534.86	19.374
535.06	19.381
535.25	19.461
535.45	19.434
535.64	19.449
535.84	19.486
536.03	19.490
536.23	19.467
536.42	19.494
536.62	19.517
536.81	19.518
537.01	19.506
537.20	19.542
537.40	19.570
537.59	19.576
537.79	19.542
537.98	19.541
538.17	19.538
538.37	19.554
538.56	19.564
538.76	19.613
538.95	19.636
539.15	19.669
539.34	19.713
539.54	19.764
539.73	19.779
539.93	19.792
540.12	19.855
540.32	19.923
540.51	19.971
540.71	20.031
540.90	20.098
541.10	20.184
541.29	20.198
541.49	20.229
541.68	20.299
541.87	20.362
542.07	20.389
542.26	20.442
542.46	20.527
542.65	20.585
542.85	20.655
543.04	20.736
543.24	20.787
543.43	20.808
543.63	20.892
543.82	20.975
544.01	21.005
544.21	21.045
544.40	21.067
544.60	21.161
544.79	21.212
544.99	21.195
545.18	21.211
545.37	21.219
545.57	21.276
545.76	21.321
545.96	21.358
546.15	21.383
546.35	21.422
546.54	21.499
546.73	21.477
546.93	21.545
547.12	21.494
547.32	21.559
547.51	21.623
547.71	21.648
547.90	21.627
548.09	21.661
548.29	21.623
548.48	21.675
548.68	21.671
548.87	21.673
549.06	21.649
549.26	21.670
549.45	21.612
549.65	21.660
549.84	21.603
550.03	21.623
550.23	21.569
550.42	21.594
550.62	21.569
550.81	21.646
551.00	21.637
551.20	21.644
551.39	21.638
551.59	21.685
551.78	21.762
551.97	21.772
552.17	21.766
552.36	21.850
552.56	21.841
552.75	21.892
552.94	21.955
553.14	21.969
553.33	21.973
553.52	22.022
553.72	22.072
553.91	22.048
554.11	22.001
554.30	22.012
554.49	22.094
554.69	22.215
554.88	22.165
555.07	22.178
555.27	22.211
555.46	22.233
555.65	22.221
555.85	22.253
556.04	22.285
556.24	22.266
556.43	22.380
556.62	22.520
556.82	22.527
557.01	22.500
557.20	22.429
557.40	22.488
557.59	22.537
557.78	22.621
557.98	22.608
558.17	22.669
558.36	22.647
558.56	22.614
558.75	22.651
558.94	22.653
559.14	22.585
559.33	22.544
559.52	22.573
559.72	22.635
559.91	22.668
560.10	22.612
560.30	22.631
560.49	22.677
560.68	22.677
560.88	22.670
561.07	22.688
561.26	22.731
561.46	22.723
561.65	22.772
561.84	22.812
562.04	22.835
562.23	22.858
562.42	22.834
562.62	22.903
562.81	22.920
563.00	22.906
563.19	22.991
563.39	23.085
563.58	23.158
563.77	23.162
563.97	23.273
564.16	23.342
564.35	23.405
564.55	23.460
564.74	23.555
564.93	23.721
565.12	23.772
565.32	23.863
565.51	24.007
565.70	24.068
565.90	24.129
566.09	24.213
566.28	24.360
566.47	24.394
566.67	24.457
566.86	24.568
567.05	24.680
567.25	24.748
567.44	24.748
567.63	24.925
567.82	24.971
568.02	25.117
568.21	25.174
568.40	25.345
568.59	25.384
568.79	25.360
568.98	25.459
569.17	25.533
569.36	25.617
569.56	25.658
569.75	25.717
569.94	25.845
570.14	25.856
570.33	25.955
570.52	25.952
570.71	26.076
570.91	26.111
571.10	26.232
571.29	26.339
571.48	26.314
571.68	26.351
571.87	26.413
572.06	26.513
572.25	26.540
572.44	26.589
572.64	26.639
572.83	26.706
573.02	26.824
573.21	26.812
573.41	26.827
573.60	26.825
573.79	27.032
573.98	27.205
574.18	27.322
574.37	27.376
574.56	27.448
574.75	27.549
574.94	27.638
575.14	27.751
575.33	27.888
575.52	27.956
575.71	28.127
575.91	28.226
576.10	28.341
576.29	28.328
576.48	28.352
576.67	28.468
576.87	28.542
577.06	28.655
577.25	28.758
577.44	28.789
577.63	28.901
577.83	28.908
578.02	28.976
578.21	28.990
578.40	29.070
578.59	29.241
578.79	29.353
578.98	29.433
579.17	29.490
579.36	29.603
579.55	29.672
579.74	29.711
579.94	29.775
580.13	29.818
580.32	29.947
580.51	29.992
580.70	30.064
580.90	30.171
581.09	30.165
581.28	30.210
581.47	30.340
581.66	30.407
581.85	30.435
582.05	30.525
582.24	30.590
582.43	30.795
582.62	30.933
582.81	30.987
583.00	31.058
583.20	31.139
583.39	31.113
583.58	31.187
583.77	31.292
583.96	31.360
584.15	31.451
584.34	31.599
584.54	31.642
584.73	31.811
584.92	31.915
585.11	32.021
585.30	32.060
585.49	32.104
585.68	32.289
585.88	32.473
586.07	32.557
586.26	32.600
586.45	32.706
586.64	32.788
586.83	32.834
587.02	32.974
587.22	33.054
587.41	32.986
587.60	33.014
587.79	33.075
587.98	33.213
588.17	33.185
588.36	33.227
588.55	33.329
588.74	33.416
588.94	33.545
589.13	33.606
589.32	33.678
589.51	33.740
589.70	33.816
589.89	33.892
590.08	33.962
590.27	34.124
590.46	34.150
590.66	34.250
590.85	34.375
591.04	34.478
591.23	34.578
591.42	34.639
591.61	34.769
591.80	34.840
591.99	34.920
592.18	34.939
592.37	35.032
592.57	35.050
592.76	35.123
592.95	35.245
593.14	35.261
593.33	35.246
593.52	35.245
593.71	35.357
593.90	35.319
594.09	35.383
594.28	35.414
594.47	35.369
594.66	35.528
594.85	35.588
595.05	35.701
595.24	35.686
595.43	35.749
595.62	35.867
595.81	35.955
596.00	36.056
596.19	36.092
596.38	36.171
596.57	36.177
596.76	36.270
596.95	36.403
597.14	36.345
597.33	36.436
597.52	36.478
597.71	36.562
597.90	36.540
598.09	36.548
598.28	36.563
598.47	36.535
598.67	36.473
598.86	36.536
599.05	36.603
599.24	36.697
599.43	36.710
599.62	36.756
599.81	36.745
600.00	36.770
600.19	36.859
600.38	36.965
600.57	37.085
600.76	37.148
600.95	37.213
601.14	37.287
601.33	37.330
601.52	37.400
601.71	37.366
601.90	37.464
602.09	37.530
602.28	37.611
602.47	37.626
602.66	37.623
602.85	37.641
603.04	37.689
603.23	37.710
603.42	37.809
603.61	37.848
603.80	37.890
603.99	37.858
604.18	37.962
604.37	37.931
604.56	37.965
604.75	37.916
604.94	38.011
605.13	37.978
605.32	38.025
605.51	38.014
605.70	38.146
605.89	38.066
606.08	38.143
606.27	38.206
606.46	38.275
606.65	38.250
606.84	38.317
607.03	38.340
607.22	38.470
607.41	38.467
607.60	38.511
607.79	38.582
607.98	38.624
608.17	38.499
608.36	38.599
608.55	38.600
608.74	38.579
608.93	38.590
609.12	38.611
609.31	38.674
609.49	38.673
609.68	38.716
609.87	38.737
610.06	38.776
610.25	38.783
610.44	38.775
610.63	38.881
610.82	39.013
611.01	39.056
611.20	39.075
611.39	39.072
611.58	39.217
611.77	39.192
611.96	39.228
612.15	39.248
612.34	39.263
612.53	39.283
612.72	39.300
612.90	39.321
613.09	39.397
613.28	39.418
613.47	39.426
613.66	39.466
613.85	39.581
614.04	39.530
614.23	39.548
614.42	39.563
614.61	39.585
614.80	39.630
614.99	39.682
615.18	39.693
615.36	39.708
615.55	39.743
615.74	39.694
615.93	39.713
616.12	39.678
616.31	39.674
616.50	39.597
616.69	39.595
616.88	39.676
617.07	39.683
617.25	39.659
617.44	39.684
617.63	39.685
617.82	39.770
618.01	39.759
618.20	39.800
618.39	39.914
618.58	39.981
618.77	39.950
618.95	40.010
619.14	40.100
619.33	40.041
619.52	40.084
619.71	40.161
619.90	40.186
620.09	40.262
620.28	40.227
620.46	40.252
620.65	40.219
620.84	40.075
621.03	40.084
621.22	40.087
621.41	40.170
621.60	40.146
621.79	40.264
621.97	40.304
622.16	40.282
622.35	40.299
622.54	40.270
622.73	40.256
622.92	40.273
623.11	40.350
623.29	40.367
623.48	40.424
623.67	40.453
623.86	40.468
624.05	40.507
624.24	40.502
624.42	40.468
624.61	40.524
624.80	40.582
624.99	40.594
625.18	40.678
625.37	40.654
625.55	40.609
625.74	40.648
625.93	40.643
626.12	40.721
626.31	40.709
626.50	40.729
626.68	40.774
626.87	40.820
627.06	40.828
627.25	40.739
627.44	40.751
627.63	40.764
627.81	40.732
628.00	40.747
628.19	40.799
628.38	40.876
628.57	40.852
628.75	40.825
628.94	40.814
629.13	40.808
629.32	40.854
629.51	40.825
629.69	40.944
629.88	40.994
630.07	40.991
630.26	41.134
630.45	41.199
630.63	41.330
630.82	41.298
631.01	41.338
631.20	41.455
631.39	41.480
631.57	41.548
631.76	41.552
631.95	41.629
632.14	41.583
632.32	41.595
632.51	41.594
632.70	41.483
632.89	41.410
633.08	41.311
633.26	41.322
633.45	41.319
633.64	41.328
633.83	41.377
634.01	41.323
634.20	41.390
634.39	41.408
634.58	41.450
634.76	41.457
634.95	41.553
635.14	41.630
635.33	41.716
635.51	41.801
635.70	41.895
635.89	41.966
636.08	42.003
636.26	42.031
636.45	42.124
636.64	42.109
636.83	42.108
637.01	42.171
637.20	42.260
637.39	42.285
637.58	42.349
637.76	42.424
637.95	42.439
638.14	42.433
638.33	42.497
638.51	42.496
638.70	42.610
638.89	42.590
639.07	42.564
639.26	42.625
639.45	42.691
639.64	42.723
639.82	42.736
640.01	42.754
640.20	42.727
640.38	42.734
640.57	42.764
640.76	42.803
640.95	42.833
641.13	42.767
641.32	42.823
641.51	42.846
641.69	42.853
641.88	42.778
642.07	42.756
642.26	42.729
642.44	42.809
642.63	42.799
642.82	42.890
643.00	42.871
643.19	42.802
643.38	42.792
643.56	42.867
643.75	42.903
643.94	42.975
644.12	43.082
644.31	43.144
644.50	43.227
644.68	43.224
644.87	43.215
645.06	43.425
645.24	43.379
645.43	43.403
645.62	43.408
645.81	43.498
645.99	43.472
646.18	43.400
646.37	43.390
646.55	43.364
646.74	43.475
646.92	43.435
647.11	43.577
647.30	43.576
647.48	43.486
647.67	43.536
647.86	43.570
648.04	43.648
648.23	43.694
648.42	43.771
648.60	43.905
648.79	44.009
648.98	44.061
649.16	43.994
649.35	44.097
649.54	44.128
649.72	44.223
649.91	44.185
650.09	44.229
650.28	44.287
650.47	44.305
650.65	44.256
650.84	44.220
651.03	44.127
651.21	44.058
651.40	44.106
651.59	44.201
651.77	44.219
651.96	44.253
652.14	44.291
652.33	44.397
652.52	44.432
652.70	44.539
652.89	44.623
653.07	44.688
653.26	44.751
653.45	44.849
653.63	44.903
653.82	44.902
654.00	44.840
654.19	44.814
654.38	44.793
654.56	44.746
654.75	44.730
654.93	44.727
655.12	44.710
655.31	44.692
655.49	44.714
655.68	44.722
655.86	44.657
656.05	44.666
656.24	44.737
656.42	44.775
656.61	44.778
656.79	44.836
656.98	44.918
657.16	45.010
657.35	45.028
657.54	44.994
657.72	45.076
657.91	45.105
658.09	45.150
658.28	45.251
658.46	45.371
658.65	45.383
658.84	45.421
659.02	45.488
659.21	45.507
659.39	45.530
659.58	45.495
659.76	45.555
659.95	45.650
660.13	45.609
660.32	45.642
660.51	45.709
660.69	45.822
660.88	45.789
661.06	45.739
661.25	45.755
661.43	45.722
661.62	45.656
661.80	45.691
661.99	45.718
662.17	45.756
662.36	45.787
662.55	45.928
662.73	45.953
662.92	45.912
663.10	45.814
663.29	45.872
663.47	45.958
663.66	45.962
663.84	46.051
664.03	46.127
664.21	46.062
664.40	46.155
664.58	46.161
664.77	46.080
664.95	46.040
665.14	45.990
665.32	46.043
665.51	46.085
665.69	46.046
665.88	46.145
666.06	46.211
666.25	46.247
666.43	46.317
666.62	46.492
666.80	46.432
666.99	46.408
667.17	46.515
667.36	46.486
667.54	46.561
667.73	46.585
667.91	46.684
668.10	46.688
668.28	46.572
668.47	46.605
668.65	46.653
668.84	46.682
669.02	46.624
669.21	46.819
669.39	46.862
669.58	46.881
669.76	46.915
669.95	46.931
670.13	46.899
670.31	46.732
670.50	46.757
670.68	46.803
670.87	46.875
671.05	46.818
671.24	46.839
671.42	46.796
671.61	46.685
671.79	46.720
671.98	46.770
672.16	46.781
672.35	46.781
672.53	46.832
672.71	47.007
672.90	47.094
673.08	47.032
673.27	46.945
673.45	46.969
673.64	46.914
673.82	47.023
674.01	47.139
674.19	47.154
674.37	47.112
674.56	47.117
674.74	47.233
674.93	47.342
675.11	47.275
675.30	47.215
675.48	47.248
675.66	47.331
675.85	47.339
676.03	47.442
676.22	47.495
676.40	47.412
676.58	47.430
676.77	47.416
676.95	47.405
677.14	47.462
677.32	47.418
677.50	47.426
677.69	47.437
677.87	47.537
678.06	47.531
678.24	47.516
678.43	47.456
678.61	47.373
678.79	47.395
678.98	47.407
679.16	47.434
679.34	47.564
679.53	47.371
679.71	47.349
679.90	47.390
680.08	47.485
680.26	47.511
680.45	47.545
680.63	47.586
680.82	47.666
681.00	47.642
681.18	47.637
681.37	47.671
681.55	47.727
681.73	47.633
681.92	47.672
682.10	47.670
682.29	47.792
682.47	47.846
682.65	47.822
682.84	47.758
683.02	47.795
683.20	47.711
683.39	47.829
683.57	47.861
683.75	47.812
683.94	47.758
684.12	47.845
684.30	48.050
684.49	48.107
684.67	47.978
684.85	47.902
685.04	47.929
685.22	47.997
685.40	48.062
685.59	48.046
685.77	48.039
685.96	48.050
686.14	48.109
686.32	48.147
686.50	48.090
686.69	47.983
686.87	47.972
687.05	48.045
687.24	48.097
687.42	48.177
687.60	48.190
687.79	48.185
687.97	48.292
688.15	48.186
688.34	48.183
688.52	48.214
688.70	48.193
688.89	48.207
689.07	48.192
689.25	48.263
689.44	48.274
689.62	48.262
689.80	48.149
689.98	48.277
690.17	48.241
690.35	48.256
690.53	48.364
690.72	48.396
690.90	48.506
691.08	48.574
691.27	48.531
691.45	48.580
691.63	48.634
691.81	48.674
692.00	48.648
692.18	48.698
692.36	48.570
692.54	48.615
692.73	48.579
692.91	48.537
693.09	48.577
693.28	48.511
693.46	48.554
693.64	48.704
693.82	48.686
694.01	48.621
694.19	48.645
694.37	48.659
694.55	48.754
694.74	48.795
694.92	48.844
695.10	48.905
695.28	49.011
695.47	48.981
695.65	48.987
695.83	48.875
696.01	48.887
696.20	48.837
696.38	48.744
696.56	48.779
696.74	48.819
696.93	48.761
697.11	48.804
697.29	48.832
697.47	48.811
697.66	48.794
697.84	48.803
698.02	48.684
698.20	48.817
698.39	48.809
698.57	48.938
698.75	49.024
698.93	49.017
699.11	49.073
699.30	49.024
699.48	49.048
699.66	49.109
699.84	49.075
700.03	49.070
700.21	49.050
700.39	49.202
700.57	49.169
700.75	49.127
700.94	49.103
701.12	49.083
701.30	49.076
701.48	49.056
701.66	49.167
701.85	49.159
702.03	49.001
702.21	49.058
702.39	49.007
702.57	48.987
702.76	48.896
702.94	48.830
703.12	48.834
703.30	48.894
703.48	48.908
703.66	48.930
703.85	48.960
704.03	48.886
704.21	48.725
704.39	48.805
704.57	48.880
704.75	48.982
704.94	49.026
705.12	49.126
705.30	49.189
705.48	49.243
705.66	49.236
705.84	49.361
706.03	49.261
706.21	49.264
706.39	49.281
706.57	49.423
706.75	49.385
706.93	49.307
707.12	49.341
707.30	49.423
707.48	49.411
707.66	49.442
707.84	49.460
708.02	49.423
708.20	49.318
708.39	49.430
708.57	49.360
708.75	49.391
708.93	49.299
709.11	49.304
709.29	49.342
709.47	49.242
709.66	49.213
709.84	49.199
710.02	49.244
710.20	49.203
710.38	49.120
710.56	49.131
710.74	49.133
710.92	49.211
711.10	49.224
711.29	49.285
711.47	49.345
711.65	49.380
711.83	49.450
712.01	49.534
712.19	49.518
712.37	49.411
712.55	49.415
712.73	49.597
712.92	49.717
713.10	49.762
713.28	49.704
713.46	49.745
713.64	49.793
713.82	49.884
714.00	49.916
714.18	49.845
714.36	49.823
714.54	49.902
714.72	49.986
714.91	50.052
715.09	49.977
715.27	49.957
715.45	49.931
715.63	50.020
715.81	50.112
715.99	50.130
716.17	50.030
716.35	49.986
716.53	49.953
716.71	49.991
716.89	49.966
717.07	49.985
717.25	49.856
717.43	50.000
717.62	49.979
717.80	50.052
717.98	50.116
718.16	49.971
718.34	50.056
718.52	50.081
718.70	50.142
718.88	50.256
719.06	50.195
719.24	50.056
719.42	49.950
719.60	50.084
719.78	49.996
719.96	50.006
720.14	49.917
720.32	49.741
720.50	49.674
720.68	49.673
720.86	49.637
721.04	49.569
721.22	49.611
721.40	49.586
721.58	49.750
721.76	49.837
721.94	49.814
722.12	49.795
722.30	49.821
722.48	49.910
722.66	49.974
722.84	50.097
723.03	50.048
723.21	50.173
723.39	50.253
723.57	50.314
723.75	50.326
723.93	50.333
724.11	50.446
724.29	50.510
724.47	50.572
724.65	50.506
724.83	50.396
725.00	50.461
725.18	50.444
725.36	50.507
725.54	50.449
725.72	50.377
725.90	50.321
726.08	50.402
726.26	50.539
726.44	50.381
726.62	50.219
726.80	50.092
726.98	50.143
727.16	50.211
727.34	50.238
727.52	50.310
727.70	50.192
727.88	50.146
728.06	50.078
728.24	50.002
728.42	49.913
728.60	49.761
728.78	49.954
728.96	50.071
729.14	50.192
729.32	50.121
729.50	50.104
729.68	50.086
729.86	50.101
730.04	50.174
730.22	50.179
730.39	50.255
730.57	50.357
730.75	50.464
730.93	50.467
731.11	50.416
731.29	50.436
731.47	50.379
731.65	50.445
731.83	50.407
732.01	50.330
732.19	50.407
732.37	50.379
732.55	50.474
732.73	50.542
732.90	50.503
733.08	50.471
733.26	50.429
733.44	50.387
733.62	50.383
733.80	50.394
733.98	50.422
734.16	50.550
734.34	50.605
734.52	50.487
734.70	50.422
734.87	50.235
735.05	50.216
735.23	50.196
735.41	50.274
735.59	50.258
735.77	50.289
735.95	50.270
736.13	50.279
736.31	50.191
736.49	50.154
736.66	50.210
736.84	50.134
737.02	50.209
737.20	50.305
737.38	50.220
737.56	50.218
737.74	50.036
737.92	50.080
738.09	50.131
738.27	50.146
738.45	50.211
738.63	50.336
738.81	50.369
738.99	50.371
739.17	50.406
739.34	50.512
739.52	50.570
739.70	50.626
739.88	50.660
740.06	50.767
740.24	50.769
740.42	50.649
740.59	50.709
740.77	50.664
740.95	50.586
741.13	50.533
741.31	50.444
741.49	50.509
741.66	50.470
741.84	50.595
742.02	50.667
742.20	50.549
742.38	50.466
742.56	50.583
742.73	50.447
742.91	50.467
743.09	50.334
743.27	50.354
743.45	50.344
743.63	50.402
743.80	50.486
743.98	50.432
744.16	50.208
744.34	50.234
744.52	50.333
744.69	50.416
744.87	50.345
745.05	50.551
745.23	50.512
745.41	50.725
745.59	50.801
745.76	50.851
745.94	50.892
746.12	50.852
746.30	50.932
746.47	51.155
746.65	51.216
746.83	51.239
747.01	51.270
747.19	51.299
747.36	51.314
747.54	51.275
747.72	51.136
747.90	51.073
748.08	51.039
748.25	51.051
748.43	51.085
748.61	51.086
748.79	51.108
748.96	51.029
749.14	51.061
749.32	50.987
749.50	51.147
749.68	51.148
749.85	51.310
750.03	51.352
750.21	51.470
750.39	51.530
750.56	51.582
750.74	51.360
750.92	51.285
751.10	51.088
751.27	51.014
751.45	50.854
751.63	50.860
751.81	50.700
751.98	50.622
752.16	50.553
752.34	50.648
752.51	50.571
752.69	50.492
752.87	50.467
753.05	50.502
753.22	50.553
753.40	50.713
753.58	50.941
753.76	51.038
753.93	51.177
754.11	51.265
754.29	51.277
754.46	51.160
754.64	51.180
754.82	51.145
755.00	51.228
755.17	51.266
755.35	51.341
755.53	51.311
755.70	51.055
755.88	50.837
756.06	50.947
756.24	50.995
756.41	50.898
756.59	51.035
756.77	51.111
756.94	51.036
757.12	50.984
757.30	50.934
757.47	50.913
757.65	50.926
757.83	50.923
758.01	51.024
758.18	51.069
758.36	51.101
758.54	50.939
758.71	51.061
758.89	51.005
759.07	51.081
759.24	51.041
759.42	51.020
759.60	50.957
759.77	50.829
759.95	50.882
760.13	51.023
760.30	51.079
760.48	50.916
760.66	50.865
760.83	50.961
761.01	50.673
761.19	50.647
761.36	50.670
761.54	50.738
761.72	50.799
761.89	50.948
762.07	51.006
762.24	51.024
762.42	50.863
762.60	50.907
762.77	51.046
762.95	50.998
763.13	50.957
763.30	51.306
763.48	51.448
763.66	51.424
763.83	51.427
764.01	51.496
764.18	51.450
764.36	51.510
764.54	51.494
764.71	51.597
764.89	51.576
765.07	51.594
765.24	51.532
765.42	51.504
765.59	51.298
765.77	51.213
765.95	51.144
766.12	51.247
766.30	51.277
766.47	51.370
766.65	51.353
766.83	51.341
767.00	51.360
767.18	51.331
767.35	51.411
767.53	51.531
767.71	51.550
767.88	51.608
768.06	51.564
768.23	51.500
768.41	51.435
768.59	51.319
768.76	51.195
768.94	51.031
769.11	50.974
769.29	50.923
769.46	50.963
769.64	50.960
769.82	50.924
769.99	50.835
770.17	50.785
770.34	50.795
770.52	50.870
770.69	50.771
770.87	50.911
771.05	50.886
771.22	51.157
771.40	51.116
771.57	51.133
771.75	51.085
771.92	50.977
772.10	51.075
772.27	51.252
772.45	51.404
772.63	51.339
772.80	51.506
772.98	51.524
773.15	51.416
773.33	51.503
773.50	51.406
773.68	51.544
773.85	51.512
774.03	51.592
774.20	51.524
774.38	51.408
774.55	51.226
774.73	51.068
774.91	51.167
775.08	51.112
775.26	51.101
775.43	51.184
775.61	51.184
775.78	51.213
775.96	51.222
776.13	51.204
776.31	51.095
776.48	51.180
776.66	51.146
776.83	51.349
777.01	51.385
777.18	51.465
777.36	51.395
777.53	51.421
777.71	51.418
777.88	51.337
778.06	51.319
778.23	51.223
778.41	51.310
778.58	51.392
778.76	51.422
778.93	51.493
779.11	51.440
779.28	51.521
779.46	51.442
779.63	51.371
779.80	51.440
779.98	51.417
780.15	51.457
780.33	51.404
780.50	51.576
780.68	51.536
780.85	51.547
781.03	51.564
781.20	51.456
781.38	51.587
781.55	51.582
781.73	51.579
781.90	51.620
782.08	51.662
782.25	51.644
782.42	51.719
782.60	51.795
782.77	51.684
782.95	51.680
783.12	51.673
783.30	51.817
783.47	51.972
783.65	51.771
783.82	51.691
783.99	51.767
784.17	51.794
784.34	51.694
784.52	51.796
784.69	51.704
784.87	51.644
785.04	51.639
785.21	51.793
785.39	51.908
785.56	51.701
785.74	51.657
785.91	51.771
786.08	51.840
786.26	51.669
786.43	51.572
786.61	51.600
786.78	51.592
786.96	51.493
787.13	51.556
787.30	51.632
787.48	51.473
787.65	51.298
787.83	51.415
788.00	51.502
788.17	51.554
788.35	51.531
788.52	51.784
788.70	51.920
788.87	51.860
789.04	51.718
789.22	51.932
789.39	51.914
789.56	51.967
789.74	51.876
789.91	52.137
790.09	52.161
790.26	52.046
790.43	52.060
790.61	52.149
790.78	52.241
790.95	52.189
791.13	52.264
791.30	52.356
791.47	52.216
791.65	52.171
791.82	52.115
792.00	52.226
792.17	52.013
792.34	52.021
792.52	52.078
792.69	51.877
792.86	51.846
793.04	51.735
793.21	51.728
793.38	51.755
793.56	51.756
793.73	51.897
793.90	52.046
794.08	52.181
794.25	52.139
794.42	52.170
794.60	52.125
794.77	52.091
794.94	52.165
795.12	52.222
795.29	52.110
795.46	52.197
795.64	52.102
795.81	52.151
795.98	52.119
796.16	52.125
796.33	51.937
796.50	52.048
796.68	52.228
796.85	52.120
797.02	52.137
797.19	52.062
797.37	52.108
797.54	52.212
797.71	52.324
797.89	52.444
798.06	52.474
798.23	52.527
798.41	52.417
798.58	52.371
798.75	52.463
798.92	52.288
799.10	52.289
799.27	52.339
799.44	52.427
799.62	52.301
799.79	52.105
799.96	51.970
800.13	51.989
800.31	51.900
800.48	51.885
800.65	51.865
800.82	52.103
801.00	52.048
801.17	52.062
801.34	52.240
801.52	52.131
801.69	52.235
801.86	52.316
802.03	52.403
802.21	52.708
802.38	52.665
802.55	52.667
802.72	52.742
802.90	52.845
803.07	52.529
803.24	52.544
803.41	52.589
803.59	52.558
803.76	52.599
803.93	52.538
804.10	52.407
804.27	52.405
804.45	52.011
804.62	52.065
804.79	51.926
804.96	51.778
805.14	51.702
805.31	51.765
805.48	51.608
805.65	51.608
805.82	51.605
806.00	51.607
806.17	51.480
806.34	51.633
806.51	51.906
806.69	51.907
806.86	51.939
807.03	52.043
807.20	52.207
807.37	52.370
807.55	52.563
807.72	52.735
807.89	52.763
808.06	52.619
808.23	52.893
808.41	53.101
808.58	53.135
808.75	52.565
808.92	52.810
809.09	52.684
809.26	52.829
809.44	52.744
809.61	52.645
809.78	52.530
809.95	52.428
810.12	52.205
810.30	52.559
810.47	52.330
810.64	52.322
810.81	52.179
810.98	52.495
811.15	52.349
811.33	52.339
811.50	52.236
811.67	52.161
811.84	52.229
812.01	52.234
812.18	52.250
812.35	52.561
812.53	52.437
812.70	52.472
812.87	52.406
813.04	52.555
813.21	52.740
813.38	52.765
813.55	52.970
813.73	53.228
813.90	53.128
814.07	53.267
814.24	53.241
814.41	53.384
814.58	53.221
814.75	53.272
814.93	53.310
815.10	53.471
815.27	53.287
815.44	53.176
815.61	53.186
815.78	52.935
815.95	52.736
816.12	52.963
816.29	52.607
816.47	52.649
816.64	52.498
816.81	52.597
816.98	52.520
817.15	52.413
817.32	52.518
817.49	52.586
817.66	52.369
817.83	52.291
818.00	52.350
818.18	52.346
818.35	52.265
818.52	52.457
818.69	52.647
818.86	52.526
819.03	52.407
819.20	52.436
819.37	52.603
819.54	52.175
819.71	51.992
819.88	52.194
820.05	52.096
820.23	52.244
820.40	52.350
820.57	52.454
820.74	52.504
820.91	52.368
821.08	52.653
821.25	52.802
821.42	52.844
821.59	52.706
821.76	52.655
821.93	53.012
822.10	53.043
822.27	53.002
822.44	52.869
822.61	52.685
822.78	52.645
822.95	52.678
823.12	52.764
823.29	52.633
823.47	52.610
823.64	52.527
823.81	52.691
823.98	53.026
824.15	52.920
824.32	52.707
824.49	53.145
824.66	53.157
824.83	53.273
825.00	52.962
825.17	52.895
825.34	53.031
825.51	53.112
825.68	53.130
825.85	53.255
826.02	53.148
826.19	53.115
826.36	53.008
826.53	53.133
826.70	53.054
826.87	53.098
827.04	53.307
827.21	53.596
827.38	53.332
827.55	53.285
827.72	53.453
827.89	53.399
828.06	53.172
828.23	53.277
828.40	53.052
828.57	53.186
828.74	53.314
828.91	53.333
829.08	53.391
829.25	53.168
829.42	53.431
829.59	53.566
829.76	53.179
829.93	52.776
830.10	52.570
830.27	52.698
830.44	52.332
830.60	52.605
830.77	52.498
830.94	52.346
831.11	52.338
831.28	52.338
831.45	52.261
831.62	52.269
831.79	52.463
831.96	52.842
832.13	53.012
832.30	53.178
832.47	53.305
832.64	53.781
832.81	53.920
832.98	53.938
833.15	54.056
833.32	53.968
833.49	53.981
833.65	54.139
833.82	53.957
833.99	53.933
834.16	54.022
834.33	53.829
834.50	54.014
834.67	54.035
834.84	53.869
835.01	53.390
835.18	53.582
835.35	53.350
835.52	53.410
835.69	53.558
835.85	53.337
836.02	53.638
836.19	53.572
836.36	53.288
836.53	53.405
836.70	53.102
836.87	53.045
837.04	53.299
837.21	53.728
837.38	53.402
837.54	53.823
837.71	53.877
837.88	53.805
838.05	54.225
838.22	54.234
838.39	54.250
838.56	54.231
838.73	54.508
838.89	54.803
839.06	54.891
839.23	54.843
839.40	54.845
839.57	54.929
839.74	54.751
839.91	54.592
840.08	54.601
840.24	54.515
840.41	54.288
840.58	54.318
840.75	54.589
840.92	54.265
841.09	54.214
841.26	54.334
841.42	54.139
841.59	53.839
841.76	53.759
841.93	53.743
842.10	53.861
842.27	53.827
842.43	53.200
842.60	53.437
842.77	53.508
842.94	53.216
843.11	53.254
843.28	52.976
843.44	52.862
843.61	52.975
843.78	52.681
843.95	52.828
844.12	52.984
844.28	52.619
844.45	52.703
844.62	53.171
844.79	52.743
844.96	52.764
845.13	52.761
845.29	52.997
845.46	53.440
845.63	53.218
845.80	53.433
845.97	54.098
846.13	54.533
846.30	54.340
846.47	54.566
846.64	54.709
846.81	54.787
846.97	55.003
847.14	55.081
847.31	55.138
847.48	55.171
847.64	55.081
847.81	55.176
847.98	54.679
848.15	54.527
848.32	53.808
848.48	54.038
848.65	54.020
848.82	53.789
848.99	53.923
849.15	53.633
849.32	53.483
849.49	54.060
849.66	54.035
849.82	53.865
849.99	53.891
850.16	53.665
850.33	53.467
850.49	54.367
850.66	54.098
850.83	54.159
851.00	54.437
851.16	54.462
851.33	54.430
851.50	54.258
851.67	53.796
851.83	53.625
852.00	53.707
852.17	53.591
852.34	53.711
852.50	53.690
852.67	53.317
852.84	53.335
853.01	53.326
853.17	52.879
853.34	52.355
853.51	52.528
853.67	52.447
853.84	52.460
854.01	52.775
854.18	52.953
854.34	52.825
854.51	53.366
854.68	53.675
854.84	53.629
855.01	53.672
855.18	53.823
855.34	54.171
855.51	54.251
855.68	54.416
855.85	54.647
856.01	54.920
856.18	54.686
856.35	54.782
856.51	55.038
856.68	54.832
856.85	54.850
857.01	54.964
857.18	55.357
857.35	55.198
857.51	55.539
857.68	55.797
857.85	55.537
858.01	55.828
858.18	55.773
858.35	55.643
858.51	55.566
858.68	55.513
858.85	55.538
859.01	55.202
859.18	54.940
859.35	54.787
859.51	54.649
859.68	54.349
859.85	54.619
860.01	54.520
860.18	54.177
860.35	53.958
860.51	53.859
860.68	53.646
860.84	53.446
861.01	53.417
861.18	53.705
861.34	53.772
861.51	53.836
861.68	54.118
861.84	54.333
862.01	53.930
862.18	54.190
862.34	53.969
862.51	54.377
862.67	54.739
862.84	55.024
863.01	55.196
863.17	55.543
863.34	55.424
863.50	55.718
863.67	55.543
863.84	55.431
864.00	55.087
864.17	55.454
864.33	55.626
864.50	56.044
864.67	55.748
864.83	55.631
865.00	55.196
865.16	55.301
865.33	54.804
865.50	55.196
865.66	54.636
865.83	54.577
865.99	54.725
866.16	54.545
866.33	54.361
866.49	53.966
866.66	53.907
866.82	54.130
866.99	54.132
867.15	54.367
867.32	54.233
867.49	54.328
867.65	54.024
867.82	54.270
867.98	54.578
868.15	54.653
868.31	54.764
868.48	54.917
868.64	55.027
868.81	54.794
868.98	54.084
869.14	54.161
869.31	53.990
869.47	54.035
869.64	53.704
869.80	53.423
869.97	53.513
870.13	52.927
870.30	52.747
870.46	52.438
870.63	52.374
870.79	52.679
870.96	52.647
871.12	52.942
871.29	52.710
871.46	52.674
871.62	52.337
871.79	52.916
871.95	53.144
872.12	52.933
872.28	53.058
872.45	53.101
872.61	53.642
872.78	53.554
872.94	53.213
873.11	53.469
873.27	53.305
873.44	53.440
873.60	53.738
873.77	53.910
873.93	53.830
874.10	53.910
874.26	54.049
874.43	53.969
874.59	53.599
874.76	53.035
874.92	53.542
875.09	53.479
875.25	53.595
875.41	53.648
875.58	53.419
875.74	53.344
875.91	53.260
876.07	53.150
876.24	53.014
876.40	52.849
876.57	53.407
876.73	53.583
876.90	53.888
877.06	53.050
877.23	53.238
877.39	53.067
877.56	53.210
877.72	53.470
877.88	53.605
878.05	53.799
878.21	54.062
878.38	54.067
878.54	54.103
878.71	53.682
878.87	53.649
879.04	53.530
879.20	53.544
879.36	53.275
879.53	53.217
879.69	53.420
879.86	52.141
880.02	52.158
880.19	50.396
880.35	50.861
880.51	52.621
880.68	56.101
>>>>>End Processed Spectral Data<<<<<
