# Supplementary material for: Natural history of the social millipede Brachycybe lecontii Wood, 1864
Source: Biodivers Data J. 2020 Apr 3;8:e50770. doi: 10.3897/BDJ.8.e50770 (PMC7148388; doi:10.3897/BDJ.8.e50770)
Supplement: Supplementary material 2 — Files with spectra [file bdj-08-e50770-s002.zip › BLIV0008.txt]

SpectraSuite Data File
++++++++++++++++++++++++++++++++++++
Date: Mon Jun 05 16:05:02 EDT 2017
User: Paul
Dark Spectrum Present: Yes
Reference Spectrum Present: Yes
Number of Sampled Component Spectra: 1
Spectrometers: USB4C01401
Integration Time (usec): 70000 (USB4C01401)
Spectra Averaged: 5 (USB4C01401)
Boxcar Smoothing: 6 (USB4C01401)
Correct for Electrical Dark: No (USB4C01401)
Strobe/Lamp Enabled: No (USB4C01401)
Correct for Detector Non-linearity: No (USB4C01401)
Correct for Stray Light: No (USB4C01401)
Number of Pixels in Processed Spectrum: 3648
>>>>>Begin Processed Spectral Data<<<<<
179.04	444.444
179.26	444.444
179.47	444.444
179.69	136.585
179.90	-57.534
180.12	-313.793
180.33	787.079
180.55	904.819
180.76	1809.756
180.98	1730.120
181.19	-8775.000
181.41	-2707.273
181.62	752.525
181.84	322.753
182.05	197.011
182.27	154.736
182.48	115.476
182.70	92.792
182.91	82.720
183.13	72.797
183.34	61.963
183.56	56.556
183.77	54.255
183.99	48.797
184.20	43.955
184.41	43.705
184.63	40.290
184.84	38.947
185.06	40.540
185.27	42.363
185.49	42.772
185.70	41.934
185.92	41.239
186.13	39.767
186.35	37.920
186.56	36.262
186.78	38.892
186.99	36.451
187.21	36.537
187.42	34.512
187.64	35.691
187.85	37.287
188.06	37.415
188.28	37.459
188.49	36.424
188.71	35.192
188.92	36.845
189.14	36.584
189.35	38.059
189.57	35.424
189.78	38.688
190.00	39.395
190.21	42.439
190.42	40.443
190.64	37.111
190.85	38.758
191.07	41.098
191.28	42.215
191.50	41.501
191.71	37.402
191.93	38.498
192.14	38.382
192.36	41.281
192.57	40.458
192.78	38.472
193.00	35.659
193.21	35.020
193.43	34.259
193.64	33.635
193.86	31.254
194.07	32.737
194.28	34.053
194.50	37.159
194.71	37.029
194.93	35.765
195.14	33.832
195.36	32.291
195.57	33.319
195.78	35.487
196.00	37.178
196.21	37.972
196.43	37.665
196.64	39.396
196.86	37.201
197.07	37.444
197.28	37.846
197.50	37.165
197.71	38.792
197.93	38.422
198.14	40.060
198.36	40.770
198.57	40.046
198.78	38.317
199.00	39.940
199.21	38.127
199.43	36.238
199.64	35.860
199.85	35.617
200.07	33.267
200.28	34.426
200.50	32.450
200.71	32.556
200.92	31.792
201.14	31.985
201.35	31.816
201.57	34.056
201.78	31.887
201.99	30.591
202.21	30.659
202.42	32.730
202.64	31.054
202.85	31.808
203.06	32.327
203.28	33.371
203.49	32.653
203.71	31.206
203.92	30.978
204.13	31.632
204.35	31.898
204.56	32.688
204.78	33.846
204.99	34.226
205.20	33.874
205.42	35.534
205.63	36.592
205.85	34.044
206.06	33.691
206.27	33.227
206.49	35.142
206.70	35.772
206.91	38.084
207.13	35.880
207.34	34.586
207.56	35.869
207.77	36.913
207.98	36.913
208.20	34.716
208.41	32.577
208.62	34.498
208.84	34.453
209.05	35.060
209.27	33.155
209.48	32.383
209.69	29.349
209.91	31.736
210.12	34.735
210.33	31.463
210.55	29.388
210.76	27.281
210.97	30.562
211.19	32.104
211.40	30.118
211.61	31.719
211.83	32.423
212.04	32.717
212.26	31.927
212.47	30.945
212.68	28.100
212.90	25.636
213.11	28.286
213.32	31.256
213.54	32.601
213.75	31.949
213.96	31.997
214.18	33.846
214.39	31.490
214.60	30.916
214.82	33.174
215.03	32.227
215.24	32.852
215.46	31.737
215.67	31.329
215.88	28.595
216.10	26.811
216.31	25.474
216.52	23.685
216.74	22.909
216.95	21.015
217.16	20.428
217.38	19.853
217.59	18.639
217.80	19.213
218.02	18.284
218.23	19.067
218.44	19.980
218.66	20.470
218.87	19.741
219.08	18.228
219.30	17.352
219.51	16.779
219.72	16.405
219.94	16.604
220.15	16.388
220.36	15.435
220.58	14.899
220.79	15.014
221.00	14.811
221.22	13.888
221.43	13.450
221.64	13.414
221.85	13.730
222.07	13.602
222.28	13.831
222.49	13.787
222.71	13.437
222.92	12.803
223.13	13.019
223.35	12.891
223.56	12.245
223.77	11.767
223.99	11.446
224.20	11.570
224.41	11.141
224.62	11.022
224.84	10.878
225.05	10.366
225.26	10.058
225.48	10.061
225.69	10.237
225.90	9.763
226.11	9.436
226.33	9.485
226.54	9.578
226.75	9.770
226.97	9.683
227.18	9.619
227.39	9.154
227.60	9.135
227.82	9.035
228.03	8.849
228.24	8.575
228.46	8.444
228.67	8.266
228.88	8.272
229.09	8.366
229.31	8.116
229.52	7.976
229.73	7.858
229.95	7.836
230.16	7.995
230.37	7.892
230.58	7.725
230.80	7.804
231.01	7.861
231.22	7.715
231.43	7.721
231.65	7.602
231.86	7.450
232.07	7.602
232.28	7.463
232.50	7.423
232.71	7.339
232.92	7.264
233.14	7.275
233.35	7.271
233.56	7.196
233.77	7.269
233.99	7.228
234.20	7.201
234.41	7.128
234.62	7.062
234.84	7.046
235.05	7.039
235.26	6.973
235.47	6.978
235.69	6.881
235.90	6.906
236.11	6.929
236.32	6.883
236.53	6.778
236.75	6.738
236.96	6.682
237.17	6.705
237.38	6.760
237.60	6.564
237.81	6.580
238.02	6.500
238.23	6.429
238.45	6.453
238.66	6.295
238.87	6.259
239.08	6.238
239.30	6.261
239.51	6.227
239.72	6.245
239.93	6.193
240.14	6.169
240.36	6.184
240.57	6.131
240.78	6.149
240.99	6.111
241.21	6.105
241.42	6.117
241.63	6.104
241.84	6.110
242.05	5.990
242.27	6.008
242.48	5.978
242.69	5.968
242.90	5.922
243.11	5.932
243.33	5.897
243.54	5.875
243.75	5.926
243.96	5.870
244.18	5.857
244.39	5.788
244.60	5.702
244.81	5.688
245.02	5.658
245.24	5.637
245.45	5.596
245.66	5.533
245.87	5.514
246.08	5.507
246.30	5.467
246.51	5.442
246.72	5.433
246.93	5.389
247.14	5.407
247.35	5.422
247.57	5.414
247.78	5.387
247.99	5.345
248.20	5.364
248.41	5.385
248.63	5.348
248.84	5.376
249.05	5.374
249.26	5.347
249.47	5.340
249.68	5.351
249.90	5.326
250.11	5.339
250.32	5.333
250.53	5.302
250.74	5.325
250.96	5.299
251.17	5.304
251.38	5.324
251.59	5.262
251.80	5.266
252.01	5.238
252.23	5.226
252.44	5.219
252.65	5.204
252.86	5.170
253.07	5.163
253.28	5.178
253.50	5.151
253.71	5.144
253.92	5.083
254.13	5.047
254.34	5.048
254.55	5.043
254.76	5.029
254.98	5.003
255.19	4.992
255.40	4.984
255.61	5.011
255.82	4.997
256.03	4.976
256.25	4.960
256.46	4.950
256.67	4.999
256.88	5.014
257.09	5.015
257.30	5.002
257.51	4.979
257.73	4.969
257.94	4.945
258.15	4.953
258.36	4.941
258.57	4.943
258.78	4.969
258.99	4.986
259.20	4.960
259.42	4.924
259.63	4.911
259.84	4.877
260.05	4.897
260.26	4.918
260.47	4.912
260.68	4.924
260.90	4.910
261.11	4.886
261.32	4.892
261.53	4.849
261.74	4.851
261.95	4.870
262.16	4.848
262.37	4.849
262.58	4.865
262.80	4.839
263.01	4.819
263.22	4.830
263.43	4.827
263.64	4.813
263.85	4.802
264.06	4.791
264.27	4.815
264.48	4.789
264.70	4.788
264.91	4.819
265.12	4.806
265.33	4.808
265.54	4.789
265.75	4.788
265.96	4.795
266.17	4.802
266.38	4.821
266.59	4.814
266.81	4.803
267.02	4.788
267.23	4.752
267.44	4.735
267.65	4.701
267.86	4.670
268.07	4.665
268.28	4.671
268.49	4.662
268.70	4.642
268.91	4.627
269.13	4.608
269.34	4.596
269.55	4.598
269.76	4.571
269.97	4.566
270.18	4.563
270.39	4.568
270.60	4.549
270.81	4.538
271.02	4.535
271.23	4.532
271.44	4.524
271.65	4.493
271.87	4.493
272.08	4.507
272.29	4.494
272.50	4.503
272.71	4.519
272.92	4.496
273.13	4.481
273.34	4.505
273.55	4.498
273.76	4.500
273.97	4.497
274.18	4.496
274.39	4.510
274.60	4.498
274.81	4.500
275.02	4.495
275.24	4.491
275.45	4.493
275.66	4.504
275.87	4.493
276.08	4.478
276.29	4.477
276.50	4.456
276.71	4.453
276.92	4.440
277.13	4.428
277.34	4.422
277.55	4.401
277.76	4.398
277.97	4.409
278.18	4.409
278.39	4.413
278.60	4.425
278.81	4.437
279.02	4.446
279.23	4.447
279.44	4.436
279.65	4.447
279.86	4.460
280.08	4.467
280.29	4.469
280.50	4.455
280.71	4.455
280.92	4.453
281.13	4.444
281.34	4.442
281.55	4.435
281.76	4.427
281.97	4.436
282.18	4.435
282.39	4.432
282.60	4.439
282.81	4.459
283.02	4.453
283.23	4.474
283.44	4.447
283.65	4.452
283.86	4.465
284.07	4.465
284.28	4.476
284.49	4.462
284.70	4.476
284.91	4.497
285.12	4.497
285.33	4.491
285.54	4.469
285.75	4.487
285.96	4.478
286.17	4.510
286.38	4.505
286.59	4.501
286.80	4.502
287.01	4.500
287.22	4.506
287.43	4.485
287.64	4.472
287.85	4.473
288.06	4.489
288.27	4.507
288.48	4.503
288.69	4.510
288.90	4.488
289.11	4.491
289.32	4.493
289.53	4.493
289.74	4.492
289.95	4.491
290.16	4.487
290.37	4.469
290.58	4.489
290.79	4.465
291.00	4.454
291.21	4.442
291.42	4.444
291.63	4.450
291.83	4.452
292.04	4.457
292.25	4.461
292.46	4.460
292.67	4.449
292.88	4.462
293.09	4.484
293.30	4.481
293.51	4.481
293.72	4.472
293.93	4.478
294.14	4.483
294.35	4.482
294.56	4.482
294.77	4.474
294.98	4.471
295.19	4.473
295.40	4.481
295.61	4.472
295.82	4.458
296.03	4.453
296.24	4.457
296.45	4.473
296.66	4.467
296.86	4.470
297.07	4.471
297.28	4.477
297.49	4.493
297.70	4.498
297.91	4.501
298.12	4.519
298.33	4.534
298.54	4.554
298.75	4.561
298.96	4.560
299.17	4.551
299.38	4.566
299.59	4.567
299.80	4.570
300.00	4.582
300.21	4.564
300.42	4.569
300.63	4.572
300.84	4.569
301.05	4.566
301.26	4.558
301.47	4.557
301.68	4.562
301.89	4.569
302.10	4.571
302.31	4.565
302.52	4.572
302.72	4.563
302.93	4.571
303.14	4.569
303.35	4.573
303.56	4.574
303.77	4.572
303.98	4.581
304.19	4.583
304.40	4.584
304.61	4.586
304.82	4.587
305.02	4.594
305.23	4.595
305.44	4.584
305.65	4.588
305.86	4.601
306.07	4.605
306.28	4.612
306.49	4.620
306.70	4.617
306.91	4.618
307.11	4.629
307.32	4.638
307.53	4.632
307.74	4.633
307.95	4.649
308.16	4.662
308.37	4.657
308.58	4.651
308.79	4.640
308.99	4.615
309.20	4.618
309.41	4.628
309.62	4.613
309.83	4.615
310.04	4.611
310.25	4.613
310.46	4.616
310.66	4.612
310.87	4.604
311.08	4.625
311.29	4.623
311.50	4.629
311.71	4.659
311.92	4.668
312.12	4.659
312.33	4.693
312.54	4.685
312.75	4.692
312.96	4.701
313.17	4.699
313.38	4.702
313.59	4.697
313.79	4.686
314.00	4.683
314.21	4.687
314.42	4.682
314.63	4.661
314.84	4.656
315.04	4.642
315.25	4.639
315.46	4.630
315.67	4.640
315.88	4.652
316.09	4.632
316.30	4.641
316.50	4.655
316.71	4.672
316.92	4.660
317.13	4.654
317.34	4.646
317.55	4.654
317.75	4.659
317.96	4.664
318.17	4.670
318.38	4.643
318.59	4.623
318.80	4.651
319.00	4.647
319.21	4.629
319.42	4.626
319.63	4.619
319.84	4.627
320.05	4.647
320.25	4.649
320.46	4.643
320.67	4.639
320.88	4.645
321.09	4.657
321.29	4.665
321.50	4.657
321.71	4.664
321.92	4.667
322.13	4.651
322.34	4.665
322.54	4.665
322.75	4.664
322.96	4.659
323.17	4.665
323.38	4.661
323.58	4.655
323.79	4.666
324.00	4.678
324.21	4.659
324.42	4.666
324.62	4.687
324.83	4.689
325.04	4.703
325.25	4.717
325.46	4.731
325.66	4.760
325.87	4.751
326.08	4.765
326.29	4.781
326.50	4.789
326.70	4.785
326.91	4.790
327.12	4.796
327.33	4.783
327.53	4.800
327.74	4.808
327.95	4.814
328.16	4.822
328.37	4.818
328.57	4.828
328.78	4.843
328.99	4.835
329.20	4.837
329.41	4.835
329.61	4.866
329.82	4.879
330.03	4.907
330.24	4.914
330.44	4.924
330.65	4.922
330.86	4.932
331.07	4.936
331.27	4.969
331.48	4.988
331.69	5.006
331.90	5.028
332.10	5.065
332.31	5.079
332.52	5.100
332.73	5.114
332.93	5.141
333.14	5.147
333.35	5.162
333.56	5.179
333.76	5.199
333.97	5.212
334.18	5.235
334.39	5.270
334.59	5.273
334.80	5.272
335.01	5.291
335.22	5.267
335.42	5.269
335.63	5.269
335.84	5.290
336.05	5.305
336.25	5.315
336.46	5.335
336.67	5.347
336.88	5.341
337.08	5.333
337.29	5.368
337.50	5.381
337.71	5.394
337.91	5.417
338.12	5.431
338.33	5.463
338.53	5.472
338.74	5.493
338.95	5.501
339.16	5.523
339.36	5.529
339.57	5.571
339.78	5.583
339.98	5.572
340.19	5.598
340.40	5.600
340.61	5.643
340.81	5.660
341.02	5.678
341.23	5.701
341.43	5.713
341.64	5.719
341.85	5.707
342.06	5.729
342.26	5.708
342.47	5.729
342.68	5.755
342.88	5.768
343.09	5.777
343.30	5.791
343.51	5.821
343.71	5.825
343.92	5.842
344.13	5.870
344.33	5.897
344.54	5.922
344.75	5.935
344.95	5.992
345.16	6.005
345.37	6.016
345.57	6.033
345.78	6.057
345.99	6.080
346.19	6.076
346.40	6.104
346.61	6.118
346.82	6.130
347.02	6.144
347.23	6.176
347.44	6.213
347.64	6.198
347.85	6.204
348.06	6.223
348.26	6.234
348.47	6.273
348.68	6.301
348.88	6.317
349.09	6.316
349.30	6.341
349.50	6.353
349.71	6.370
349.92	6.402
350.12	6.396
350.33	6.429
350.54	6.436
350.74	6.447
350.95	6.463
351.16	6.468
351.36	6.480
351.57	6.519
351.77	6.531
351.98	6.530
352.19	6.547
352.39	6.586
352.60	6.573
352.81	6.609
353.01	6.645
353.22	6.691
353.43	6.719
353.63	6.746
353.84	6.752
354.05	6.737
354.25	6.758
354.46	6.800
354.67	6.825
354.87	6.841
355.08	6.827
355.28	6.834
355.49	6.826
355.70	6.806
355.90	6.824
356.11	6.841
356.32	6.852
356.52	6.889
356.73	6.918
356.93	6.935
357.14	6.934
357.35	6.959
357.55	6.979
357.76	7.010
357.97	7.042
358.17	7.083
358.38	7.107
358.58	7.113
358.79	7.133
359.00	7.169
359.20	7.179
359.41	7.192
359.61	7.187
359.82	7.213
360.03	7.238
360.23	7.280
360.44	7.294
360.64	7.332
360.85	7.355
361.06	7.375
361.26	7.404
361.47	7.426
361.67	7.439
361.88	7.452
362.09	7.463
362.29	7.498
362.50	7.506
362.70	7.513
362.91	7.511
363.12	7.549
363.32	7.542
363.53	7.531
363.73	7.546
363.94	7.570
364.15	7.560
364.35	7.546
364.56	7.594
364.76	7.643
364.97	7.666
365.17	7.668
365.38	7.673
365.59	7.674
365.79	7.671
366.00	7.671
366.20	7.687
366.41	7.695
366.61	7.697
366.82	7.716
367.03	7.750
367.23	7.728
367.44	7.727
367.64	7.719
367.85	7.753
368.05	7.769
368.26	7.761
368.47	7.768
368.67	7.778
368.88	7.799
369.08	7.815
369.29	7.803
369.49	7.825
369.70	7.830
369.90	7.852
370.11	7.850
370.31	7.859
370.52	7.873
370.73	7.875
370.93	7.901
371.14	7.917
371.34	7.947
371.55	7.936
371.75	7.955
371.96	7.986
372.16	7.993
372.37	8.012
372.57	8.009
372.78	8.028
372.99	8.058
373.19	8.055
373.40	8.076
373.60	8.101
373.81	8.082
374.01	8.089
374.22	8.091
374.42	8.091
374.63	8.096
374.83	8.098
375.04	8.107
375.24	8.126
375.45	8.135
375.65	8.121
375.86	8.137
376.06	8.145
376.27	8.144
376.47	8.145
376.68	8.164
376.88	8.203
377.09	8.205
377.29	8.202
377.50	8.204
377.70	8.205
377.91	8.206
378.11	8.194
378.32	8.219
378.52	8.228
378.73	8.246
378.93	8.247
379.14	8.268
379.34	8.251
379.55	8.237
379.75	8.248
379.96	8.285
380.16	8.331
380.37	8.356
380.57	8.365
380.78	8.386
380.98	8.388
381.19	8.379
381.39	8.371
381.60	8.361
381.80	8.382
382.01	8.421
382.21	8.430
382.42	8.422
382.62	8.412
382.83	8.391
383.03	8.386
383.24	8.395
383.44	8.403
383.65	8.405
383.85	8.436
384.06	8.458
384.26	8.505
384.47	8.519
384.67	8.505
384.87	8.535
385.08	8.564
385.28	8.579
385.49	8.580
385.69	8.575
385.90	8.554
386.10	8.567
386.31	8.580
386.51	8.574
386.72	8.571
386.92	8.581
387.13	8.582
387.33	8.605
387.53	8.603
387.74	8.619
387.94	8.631
388.15	8.639
388.35	8.668
388.56	8.705
388.76	8.687
388.97	8.673
389.17	8.698
389.37	8.712
389.58	8.707
389.78	8.722
389.99	8.722
390.19	8.733
390.40	8.735
390.60	8.731
390.80	8.755
391.01	8.740
391.21	8.749
391.42	8.794
391.62	8.798
391.83	8.774
392.03	8.776
392.23	8.786
392.44	8.786
392.64	8.787
392.85	8.803
393.05	8.810
393.26	8.835
393.46	8.853
393.66	8.897
393.87	8.906
394.07	8.905
394.28	8.936
394.48	8.962
394.68	8.967
394.89	8.979
395.09	8.989
395.30	9.011
395.50	9.002
395.70	9.011
395.91	8.998
396.11	9.008
396.32	9.015
396.52	9.002
396.72	9.002
396.93	8.985
397.13	9.001
397.34	9.010
397.54	9.016
397.74	9.032
397.95	9.036
398.15	9.029
398.36	9.056
398.56	9.082
398.76	9.077
398.97	9.060
399.17	9.086
399.37	9.111
399.58	9.145
399.78	9.163
399.99	9.208
400.19	9.211
400.39	9.255
400.60	9.280
400.80	9.343
401.00	9.326
401.21	9.345
401.41	9.386
401.62	9.411
401.82	9.428
402.02	9.448
402.23	9.488
402.43	9.499
402.63	9.493
402.84	9.512
403.04	9.491
403.24	9.491
403.45	9.461
403.65	9.476
403.86	9.487
404.06	9.506
404.26	9.496
404.47	9.506
404.67	9.515
404.87	9.520
405.08	9.530
405.28	9.517
405.48	9.520
405.69	9.527
405.89	9.556
406.09	9.590
406.30	9.602
406.50	9.598
406.70	9.597
406.91	9.627
407.11	9.619
407.31	9.626
407.52	9.659
407.72	9.667
407.92	9.689
408.13	9.733
408.33	9.762
408.53	9.781
408.74	9.794
408.94	9.824
409.14	9.832
409.35	9.829
409.55	9.844
409.75	9.894
409.96	9.908
410.16	9.919
410.36	9.935
410.57	9.963
410.77	9.963
410.97	9.951
411.18	9.951
411.38	9.971
411.58	9.975
411.78	10.015
411.99	10.031
412.19	10.041
412.39	10.045
412.60	10.085
412.80	10.065
413.00	10.089
413.21	10.103
413.41	10.114
413.61	10.148
413.81	10.166
414.02	10.215
414.22	10.230
414.42	10.273
414.63	10.307
414.83	10.330
415.03	10.332
415.23	10.331
415.44	10.348
415.64	10.351
415.84	10.380
416.05	10.402
416.25	10.424
416.45	10.458
416.65	10.452
416.86	10.478
417.06	10.476
417.26	10.487
417.47	10.563
417.67	10.614
417.87	10.607
418.07	10.653
418.28	10.694
418.48	10.732
418.68	10.779
418.88	10.806
419.09	10.809
419.29	10.871
419.49	10.909
419.69	10.894
419.90	10.918
420.10	10.878
420.30	10.883
420.50	10.923
420.71	10.923
420.91	10.920
421.11	10.895
421.31	10.914
421.52	10.971
421.72	10.999
421.92	10.970
422.12	10.981
422.33	11.024
422.53	11.043
422.73	11.085
422.93	11.104
423.14	11.126
423.34	11.152
423.54	11.216
423.74	11.266
423.95	11.252
424.15	11.265
424.35	11.281
424.55	11.295
424.76	11.341
424.96	11.397
425.16	11.424
425.36	11.429
425.56	11.490
425.77	11.550
425.97	11.601
426.17	11.593
426.37	11.624
426.58	11.697
426.78	11.705
426.98	11.717
427.18	11.771
427.38	11.781
427.59	11.774
427.79	11.780
427.99	11.835
428.19	11.820
428.39	11.832
428.60	11.836
428.80	11.872
429.00	11.892
429.20	11.898
429.40	11.889
429.61	11.901
429.81	11.917
430.01	11.926
430.21	11.947
430.41	11.985
430.62	12.014
430.82	12.057
431.02	12.045
431.22	12.082
431.42	12.104
431.63	12.135
431.83	12.165
432.03	12.228
432.23	12.294
432.43	12.335
432.64	12.358
432.84	12.393
433.04	12.417
433.24	12.414
433.44	12.423
433.64	12.481
433.85	12.502
434.05	12.521
434.25	12.537
434.45	12.539
434.65	12.538
434.85	12.553
435.06	12.541
435.26	12.552
435.46	12.559
435.66	12.561
435.86	12.596
436.06	12.609
436.27	12.614
436.47	12.638
436.67	12.699
436.87	12.747
437.07	12.768
437.27	12.811
437.47	12.868
437.68	12.931
437.88	12.988
438.08	13.014
438.28	13.069
438.48	13.076
438.68	13.135
438.89	13.210
439.09	13.259
439.29	13.244
439.49	13.240
439.69	13.300
439.89	13.360
440.09	13.367
440.29	13.370
440.50	13.377
440.70	13.386
440.90	13.371
441.10	13.417
441.30	13.446
441.50	13.405
441.70	13.395
441.90	13.460
442.11	13.498
442.31	13.504
442.51	13.493
442.71	13.478
442.91	13.495
443.11	13.553
443.31	13.605
443.51	13.690
443.72	13.702
443.92	13.722
444.12	13.801
444.32	13.820
444.52	13.816
444.72	13.811
444.92	13.857
445.12	13.961
445.32	14.026
445.53	14.066
445.73	14.109
445.93	14.149
446.13	14.134
446.33	14.137
446.53	14.181
446.73	14.203
446.93	14.299
447.13	14.338
447.33	14.442
447.53	14.454
447.74	14.418
447.94	14.450
448.14	14.512
448.34	14.509
448.54	14.554
448.74	14.665
448.94	14.792
449.14	14.794
449.34	14.844
449.54	14.799
449.74	14.853
449.94	14.816
450.14	14.901
450.35	14.894
450.55	14.887
450.75	14.853
450.95	14.929
451.15	14.973
451.35	14.911
451.55	14.884
451.75	14.977
451.95	15.021
452.15	15.103
452.35	15.009
452.55	15.067
452.75	15.114
452.95	15.177
453.15	15.209
453.35	15.262
453.56	15.237
453.76	15.251
453.96	15.285
454.16	15.256
454.36	15.233
454.56	15.232
454.76	15.223
454.96	15.374
455.16	15.332
455.36	15.225
455.56	15.218
455.76	15.261
455.96	15.289
456.16	15.290
456.36	15.295
456.56	15.331
456.76	15.332
456.96	15.348
457.16	15.332
457.36	15.307
457.56	15.263
457.76	15.301
457.96	15.332
458.16	15.329
458.36	15.309
458.56	15.339
458.76	15.349
458.96	15.406
459.16	15.379
459.36	15.431
459.56	15.388
459.76	15.429
459.96	15.459
460.16	15.525
460.36	15.524
460.56	15.539
460.76	15.555
460.96	15.588
461.16	15.560
461.36	15.578
461.56	15.568
461.76	15.608
461.96	15.598
462.16	15.647
462.36	15.632
462.56	15.627
462.76	15.592
462.96	15.642
463.16	15.661
463.36	15.668
463.56	15.653
463.76	15.656
463.96	15.658
464.16	15.673
464.36	15.663
464.56	15.687
464.76	15.708
464.96	15.730
465.16	15.788
465.36	15.766
465.56	15.748
465.76	15.775
465.96	15.774
466.16	15.789
466.36	15.836
466.56	15.884
466.76	15.879
466.96	15.893
467.16	15.875
467.36	15.838
467.56	15.853
467.76	15.858
467.96	15.926
468.16	15.953
468.36	16.003
468.56	16.028
468.76	16.044
468.96	16.058
469.16	16.046
469.35	16.011
469.55	16.015
469.75	16.033
469.95	16.073
470.15	16.053
470.35	16.037
470.55	16.025
470.75	15.993
470.95	15.957
471.15	15.921
471.35	15.928
471.55	15.914
471.75	15.885
471.95	15.924
472.15	15.942
472.35	15.944
472.54	15.946
472.74	15.963
472.94	15.961
473.14	15.928
473.34	15.939
473.54	15.923
473.74	15.976
473.94	15.966
474.14	15.948
474.34	15.946
474.54	15.924
474.74	15.922
474.94	15.943
475.13	15.937
475.33	15.940
475.53	15.954
475.73	15.992
475.93	16.005
476.13	16.002
476.33	15.990
476.53	16.029
476.73	16.054
476.93	16.111
477.12	16.146
477.32	16.159
477.52	16.152
477.72	16.163
477.92	16.161
478.12	16.156
478.32	16.159
478.52	16.163
478.72	16.204
478.92	16.222
479.11	16.212
479.31	16.220
479.51	16.193
479.71	16.191
479.91	16.190
480.11	16.217
480.31	16.244
480.51	16.251
480.70	16.295
480.90	16.312
481.10	16.340
481.30	16.350
481.50	16.386
481.70	16.418
481.90	16.431
482.10	16.466
482.29	16.498
482.49	16.496
482.69	16.501
482.89	16.508
483.09	16.531
483.29	16.558
483.49	16.567
483.68	16.562
483.88	16.572
484.08	16.580
484.28	16.567
484.48	16.596
484.68	16.606
484.88	16.650
485.07	16.719
485.27	16.743
485.47	16.757
485.67	16.786
485.87	16.765
486.07	16.784
486.26	16.846
486.46	16.868
486.66	16.866
486.86	16.887
487.06	16.883
487.26	16.896
487.45	16.879
487.65	16.865
487.85	16.869
488.05	16.882
488.25	16.899
488.45	16.909
488.64	16.951
488.84	16.901
489.04	16.930
489.24	16.933
489.44	16.976
489.64	17.003
489.83	16.999
490.03	16.975
490.23	17.004
490.43	17.015
490.63	17.023
490.82	17.035
491.02	17.054
491.22	17.029
491.42	17.105
491.62	17.095
491.81	17.130
492.01	17.110
492.21	17.109
492.41	17.150
492.61	17.166
492.80	17.164
493.00	17.179
493.20	17.200
493.40	17.183
493.60	17.166
493.79	17.181
493.99	17.130
494.19	17.149
494.39	17.152
494.59	17.172
494.78	17.179
494.98	17.207
495.18	17.238
495.38	17.245
495.57	17.245
495.77	17.237
495.97	17.265
496.17	17.288
496.37	17.317
496.56	17.379
496.76	17.383
496.96	17.369
497.16	17.393
497.35	17.428
497.55	17.415
497.75	17.404
497.95	17.398
498.14	17.435
498.34	17.475
498.54	17.501
498.74	17.539
498.93	17.559
499.13	17.561
499.33	17.581
499.53	17.616
499.72	17.633
499.92	17.652
500.12	17.674
500.32	17.698
500.51	17.759
500.71	17.797
500.91	17.785
501.11	17.774
501.30	17.771
501.50	17.778
501.70	17.826
501.90	17.859
502.09	17.908
502.29	17.933
502.49	17.908
502.69	17.952
502.88	18.039
503.08	18.073
503.28	18.080
503.47	18.158
503.67	18.245
503.87	18.314
504.07	18.348
504.26	18.291
504.46	18.311
504.66	18.301
504.85	18.326
505.05	18.406
505.25	18.432
505.45	18.416
505.64	18.414
505.84	18.419
506.04	18.408
506.23	18.408
506.43	18.425
506.63	18.493
506.83	18.615
507.02	18.649
507.22	18.671
507.42	18.696
507.61	18.744
507.81	18.764
508.01	18.773
508.20	18.775
508.40	18.815
508.60	18.849
508.80	18.830
508.99	18.852
509.19	18.847
509.39	18.809
509.58	18.808
509.78	18.808
509.98	18.794
510.17	18.796
510.37	18.795
510.57	18.826
510.76	18.850
510.96	18.834
511.16	18.852
511.35	18.872
511.55	18.884
511.75	18.892
511.94	18.921
512.14	18.930
512.34	18.965
512.53	18.999
512.73	18.992
512.93	18.960
513.12	18.949
513.32	18.950
513.52	18.954
513.71	18.947
513.91	18.985
514.11	18.960
514.30	18.948
514.50	18.940
514.70	18.977
514.89	18.983
515.09	18.947
515.28	18.963
515.48	19.021
515.68	19.025
515.87	19.056
516.07	19.056
516.27	19.057
516.46	19.058
516.66	19.058
516.86	19.060
517.05	19.117
517.25	19.080
517.44	19.097
517.64	19.163
517.84	19.155
518.03	19.126
518.23	19.151
518.43	19.142
518.62	19.189
518.82	19.201
519.01	19.185
519.21	19.203
519.41	19.256
519.60	19.229
519.80	19.274
520.00	19.317
520.19	19.306
520.39	19.333
520.58	19.378
520.78	19.397
520.98	19.428
521.17	19.417
521.37	19.431
521.56	19.477
521.76	19.505
521.96	19.504
522.15	19.510
522.35	19.549
522.54	19.551
522.74	19.582
522.94	19.566
523.13	19.542
523.33	19.581
523.52	19.593
523.72	19.623
523.91	19.634
524.11	19.630
524.31	19.635
524.50	19.617
524.70	19.609
524.89	19.592
525.09	19.586
525.29	19.566
525.48	19.618
525.68	19.675
525.87	19.662
526.07	19.712
526.26	19.757
526.46	19.802
526.66	19.801
526.85	19.826
527.05	19.875
527.24	19.941
527.44	19.935
527.63	19.997
527.83	20.093
528.02	20.152
528.22	20.150
528.42	20.199
528.61	20.214
528.81	20.238
529.00	20.312
529.20	20.393
529.39	20.402
529.59	20.435
529.78	20.452
529.98	20.528
530.17	20.549
530.37	20.540
530.57	20.537
530.76	20.564
530.96	20.601
531.15	20.620
531.35	20.635
531.54	20.607
531.74	20.653
531.93	20.735
532.13	20.723
532.32	20.772
532.52	20.829
532.71	20.818
532.91	20.855
533.10	20.868
533.30	20.901
533.49	20.897
533.69	20.876
533.89	20.878
534.08	20.871
534.28	20.794
534.47	20.742
534.67	20.755
534.86	20.797
535.06	20.759
535.25	20.771
535.45	20.748
535.64	20.762
535.84	20.781
536.03	20.757
536.23	20.789
536.42	20.764
536.62	20.774
536.81	20.799
537.01	20.821
537.20	20.825
537.40	20.800
537.59	20.794
537.79	20.810
537.98	20.787
538.17	20.776
538.37	20.724
538.56	20.714
538.76	20.680
538.95	20.721
539.15	20.705
539.34	20.770
539.54	20.802
539.73	20.833
539.93	20.843
540.12	20.896
540.32	20.880
540.51	20.905
540.71	20.941
540.90	21.051
541.10	21.151
541.29	21.210
541.49	21.217
541.68	21.283
541.87	21.252
542.07	21.251
542.26	21.304
542.46	21.343
542.65	21.416
542.85	21.533
543.04	21.608
543.24	21.646
543.43	21.626
543.63	21.598
543.82	21.617
544.01	21.690
544.21	21.715
544.40	21.832
544.60	21.952
544.79	21.939
544.99	21.974
545.18	21.893
545.37	21.877
545.57	21.902
545.76	21.918
545.96	21.898
546.15	21.932
546.35	21.949
546.54	21.923
546.73	21.923
546.93	21.840
547.12	21.789
547.32	21.791
547.51	21.711
547.71	21.743
547.90	21.718
548.09	21.704
548.29	21.662
548.48	21.746
548.68	21.775
548.87	21.818
549.06	21.865
549.26	21.845
549.45	21.872
549.65	21.849
549.84	21.873
550.03	22.034
550.23	21.984
550.42	21.986
550.62	21.967
550.81	22.009
551.00	21.966
551.20	21.919
551.39	21.888
551.59	21.900
551.78	21.955
551.97	21.905
552.17	21.908
552.36	21.946
552.56	21.810
552.75	21.869
552.94	21.872
553.14	21.894
553.33	21.900
553.52	21.925
553.72	21.993
553.91	22.028
554.11	21.977
554.30	21.996
554.49	22.069
554.69	22.096
554.88	22.037
555.07	22.007
555.27	21.933
555.46	21.965
555.65	21.957
555.85	21.966
556.04	22.001
556.24	21.958
556.43	21.987
556.62	22.067
556.82	22.038
557.01	22.043
557.20	22.032
557.40	22.045
557.59	22.127
557.78	22.216
557.98	22.189
558.17	22.152
558.36	22.197
558.56	22.222
558.75	22.237
558.94	22.221
559.14	22.189
559.33	22.221
559.52	22.211
559.72	22.256
559.91	22.288
560.10	22.280
560.30	22.271
560.49	22.279
560.68	22.332
560.88	22.286
561.07	22.280
561.26	22.325
561.46	22.297
561.65	22.308
561.84	22.349
562.04	22.382
562.23	22.397
562.42	22.442
562.62	22.452
562.81	22.499
563.00	22.581
563.19	22.634
563.39	22.677
563.58	22.688
563.77	22.731
563.97	22.834
564.16	22.937
564.35	22.958
564.55	22.989
564.74	23.099
564.93	23.182
565.12	23.308
565.32	23.414
565.51	23.506
565.70	23.548
565.90	23.638
566.09	23.771
566.28	23.843
566.47	23.867
566.67	23.883
566.86	23.967
567.05	24.118
567.25	24.123
567.44	24.151
567.63	24.221
567.82	24.251
568.02	24.306
568.21	24.364
568.40	24.414
568.59	24.503
568.79	24.520
568.98	24.595
569.17	24.680
569.36	24.724
569.56	24.769
569.75	24.829
569.94	24.941
570.14	24.987
570.33	25.100
570.52	25.167
570.71	25.294
570.91	25.421
571.10	25.434
571.29	25.524
571.48	25.579
571.68	25.597
571.87	25.695
572.06	25.719
572.25	25.706
572.44	25.683
572.64	25.724
572.83	25.711
573.02	25.701
573.21	25.737
573.41	25.779
573.60	25.784
573.79	25.897
573.98	26.007
574.18	26.090
574.37	26.172
574.56	26.295
574.75	26.479
574.94	26.587
575.14	26.705
575.33	26.792
575.52	26.942
575.71	26.999
575.91	27.016
576.10	27.133
576.29	27.166
576.48	27.176
576.67	27.262
576.87	27.315
577.06	27.338
577.25	27.459
577.44	27.505
577.63	27.556
577.83	27.600
578.02	27.641
578.21	27.728
578.40	27.854
578.59	27.961
578.79	28.018
578.98	28.168
579.17	28.219
579.36	28.324
579.55	28.423
579.74	28.358
579.94	28.407
580.13	28.438
580.32	28.542
580.51	28.601
580.70	28.672
580.90	28.716
581.09	28.702
581.28	28.788
581.47	28.814
581.66	28.891
581.85	28.960
582.05	29.041
582.24	29.155
582.43	29.354
582.62	29.459
582.81	29.514
583.00	29.610
583.20	29.656
583.39	29.715
583.58	29.777
583.77	29.831
583.96	29.907
584.15	29.974
584.34	29.961
584.54	29.930
584.73	30.025
584.92	30.009
585.11	30.122
585.30	30.139
585.49	30.120
585.68	30.194
585.88	30.205
586.07	30.295
586.26	30.341
586.45	30.348
586.64	30.402
586.83	30.448
587.02	30.585
587.22	30.625
587.41	30.608
587.60	30.620
587.79	30.717
587.98	30.761
588.17	30.800
588.36	30.880
588.55	30.927
588.74	30.949
588.94	31.094
589.13	31.173
589.32	31.273
589.51	31.283
589.70	31.300
589.89	31.400
590.08	31.378
590.27	31.446
590.46	31.569
590.66	31.623
590.85	31.674
591.04	31.767
591.23	31.851
591.42	31.848
591.61	31.888
591.80	31.914
591.99	31.980
592.18	32.021
592.37	32.087
592.57	32.133
592.76	32.193
592.95	32.205
593.14	32.222
593.33	32.275
593.52	32.322
593.71	32.375
593.90	32.370
594.09	32.366
594.28	32.388
594.47	32.462
594.66	32.564
594.85	32.596
595.05	32.694
595.24	32.654
595.43	32.694
595.62	32.753
595.81	32.775
596.00	32.756
596.19	32.747
596.38	32.808
596.57	32.850
596.76	32.880
596.95	32.811
597.14	32.812
597.33	32.803
597.52	32.741
597.71	32.841
597.90	32.851
598.09	32.849
598.28	32.871
598.47	32.891
598.67	32.925
598.86	32.961
599.05	33.016
599.24	33.033
599.43	33.073
599.62	33.139
599.81	33.158
600.00	33.235
600.19	33.266
600.38	33.274
600.57	33.356
600.76	33.370
600.95	33.328
601.14	33.344
601.33	33.360
601.52	33.382
601.71	33.415
601.90	33.472
602.09	33.508
602.28	33.556
602.47	33.618
602.66	33.611
602.85	33.647
603.04	33.678
603.23	33.714
603.42	33.793
603.61	33.783
603.80	33.751
603.99	33.688
604.18	33.694
604.37	33.710
604.56	33.550
604.75	33.564
604.94	33.605
605.13	33.570
605.32	33.556
605.51	33.510
605.70	33.601
605.89	33.573
606.08	33.598
606.27	33.658
606.46	33.708
606.65	33.740
606.84	33.710
607.03	33.896
607.22	33.954
607.41	33.964
607.60	34.062
607.79	34.094
607.98	34.182
608.17	34.139
608.36	34.314
608.55	34.368
608.74	34.386
608.93	34.415
609.12	34.454
609.31	34.589
609.49	34.540
609.68	34.564
609.87	34.503
610.06	34.444
610.25	34.480
610.44	34.398
610.63	34.416
610.82	34.376
611.01	34.397
611.20	34.371
611.39	34.379
611.58	34.459
611.77	34.408
611.96	34.452
612.15	34.419
612.34	34.476
612.53	34.448
612.72	34.470
612.90	34.569
613.09	34.596
613.28	34.624
613.47	34.672
613.66	34.681
613.85	34.693
614.04	34.607
614.23	34.639
614.42	34.614
614.61	34.655
614.80	34.679
614.99	34.810
615.18	34.853
615.36	34.803
615.55	34.809
615.74	34.767
615.93	34.761
616.12	34.804
616.31	34.841
616.50	34.834
616.69	34.819
616.88	34.819
617.07	34.838
617.25	34.852
617.44	34.829
617.63	34.830
617.82	34.872
618.01	34.841
618.20	34.912
618.39	34.950
618.58	34.928
618.77	34.971
618.95	35.096
619.14	35.093
619.33	35.089
619.52	35.087
619.71	35.149
619.90	35.123
620.09	35.073
620.28	35.097
620.46	35.176
620.65	35.189
620.84	35.103
621.03	35.152
621.22	35.086
621.41	35.086
621.60	35.099
621.79	35.191
621.97	35.234
622.16	35.180
622.35	35.220
622.54	35.267
622.73	35.262
622.92	35.258
623.11	35.265
623.29	35.317
623.48	35.377
623.67	35.420
623.86	35.368
624.05	35.410
624.24	35.398
624.42	35.339
624.61	35.361
624.80	35.347
624.99	35.294
625.18	35.312
625.37	35.258
625.55	35.239
625.74	35.272
625.93	35.318
626.12	35.388
626.31	35.377
626.50	35.384
626.68	35.403
626.87	35.383
627.06	35.384
627.25	35.450
627.44	35.515
627.63	35.509
627.81	35.539
628.00	35.512
628.19	35.501
628.38	35.481
628.57	35.419
628.75	35.451
628.94	35.505
629.13	35.607
629.32	35.681
629.51	35.773
629.69	35.804
629.88	35.903
630.07	35.945
630.26	35.970
630.45	36.080
630.63	36.110
630.82	36.113
631.01	36.159
631.20	36.226
631.39	36.152
631.57	36.046
631.76	36.060
631.95	36.013
632.14	35.967
632.32	35.862
632.51	35.872
632.70	35.872
632.89	35.802
633.08	35.833
633.26	35.790
633.45	35.827
633.64	35.784
633.83	35.840
634.01	35.933
634.20	35.929
634.39	35.962
634.58	35.944
634.76	36.018
634.95	36.060
635.14	36.059
635.33	36.085
635.51	36.092
635.70	36.186
635.89	36.216
636.08	36.243
636.26	36.283
636.45	36.233
636.64	36.290
636.83	36.294
637.01	36.357
637.20	36.336
637.39	36.325
637.58	36.418
637.76	36.466
637.95	36.485
638.14	36.475
638.33	36.473
638.51	36.466
638.70	36.528
638.89	36.484
639.07	36.474
639.26	36.507
639.45	36.594
639.64	36.637
639.82	36.645
640.01	36.680
640.20	36.637
640.38	36.654
640.57	36.637
640.76	36.722
640.95	36.769
641.13	36.720
641.32	36.815
641.51	36.771
641.69	36.784
641.88	36.686
642.07	36.708
642.26	36.760
642.44	36.760
642.63	36.801
642.82	36.839
643.00	36.867
643.19	36.769
643.38	36.800
643.56	36.776
643.75	36.830
643.94	36.872
644.12	36.887
644.31	36.892
644.50	36.943
644.68	36.841
644.87	36.811
645.06	36.897
645.24	36.921
645.43	36.946
645.62	36.900
645.81	36.932
645.99	36.977
646.18	36.882
646.37	36.919
646.55	36.983
646.74	37.072
646.92	37.051
647.11	37.143
647.30	37.163
647.48	37.146
647.67	37.118
647.86	37.104
648.04	37.252
648.23	37.273
648.42	37.351
648.60	37.478
648.79	37.555
648.98	37.551
649.16	37.550
649.35	37.585
649.54	37.656
649.72	37.703
649.91	37.670
650.09	37.750
650.28	37.840
650.47	37.827
650.65	37.844
650.84	37.866
651.03	37.797
651.21	37.835
651.40	37.848
651.59	37.883
651.77	37.899
651.96	37.816
652.14	37.827
652.33	37.862
652.52	37.815
652.70	37.825
652.89	37.866
653.07	37.883
653.26	37.841
653.45	37.922
653.63	37.907
653.82	37.921
654.00	37.968
654.19	37.970
654.38	38.022
654.56	37.982
654.75	38.030
654.93	38.080
655.12	38.112
655.31	38.097
655.49	38.079
655.68	38.172
655.86	38.089
656.05	38.091
656.24	38.094
656.42	38.072
656.61	38.136
656.79	38.186
656.98	38.310
657.16	38.340
657.35	38.398
657.54	38.416
657.72	38.469
657.91	38.504
658.09	38.518
658.28	38.548
658.46	38.581
658.65	38.639
658.84	38.633
659.02	38.666
659.21	38.680
659.39	38.667
659.58	38.614
659.76	38.608
659.95	38.661
660.13	38.681
660.32	38.708
660.51	38.726
660.69	38.839
660.88	38.841
661.06	38.842
661.25	38.838
661.43	38.844
661.62	38.855
661.80	38.884
661.99	39.011
662.17	39.081
662.36	39.072
662.55	39.161
662.73	39.215
662.92	39.105
663.10	39.062
663.29	39.068
663.47	39.080
663.66	39.172
663.84	39.171
664.03	39.217
664.21	39.279
664.40	39.258
664.58	39.194
664.77	39.234
664.95	39.172
665.14	39.156
665.32	39.308
665.51	39.391
665.69	39.432
665.88	39.444
666.06	39.466
666.25	39.485
666.43	39.515
666.62	39.519
666.80	39.548
666.99	39.561
667.17	39.536
667.36	39.614
667.54	39.642
667.73	39.661
667.91	39.674
668.10	39.723
668.28	39.748
668.47	39.772
668.65	39.874
668.84	39.928
669.02	39.897
669.21	39.939
669.39	40.061
669.58	40.172
669.76	40.230
669.95	40.245
670.13	40.224
670.31	40.238
670.50	40.296
670.68	40.315
670.87	40.381
671.05	40.317
671.24	40.260
671.42	40.282
671.61	40.301
671.79	40.253
671.98	40.242
672.16	40.217
672.35	40.366
672.53	40.416
672.71	40.379
672.90	40.386
673.08	40.423
673.27	40.318
673.45	40.297
673.64	40.352
673.82	40.396
674.01	40.441
674.19	40.455
674.37	40.398
674.56	40.357
674.74	40.232
674.93	40.160
675.11	40.201
675.30	40.193
675.48	40.203
675.66	40.365
675.85	40.391
676.03	40.474
676.22	40.539
676.40	40.527
676.58	40.533
676.77	40.607
676.95	40.614
677.14	40.710
677.32	40.821
677.50	40.870
677.69	40.862
677.87	40.831
678.06	40.784
678.24	40.777
678.43	40.735
678.61	40.661
678.79	40.664
678.98	40.745
679.16	40.762
679.34	40.810
679.53	40.719
679.71	40.648
679.90	40.701
680.08	40.779
680.26	40.838
680.45	40.883
680.63	40.938
680.82	40.982
681.00	41.070
681.18	41.093
681.37	41.084
681.55	41.087
681.73	41.044
681.92	41.087
682.10	41.218
682.29	41.238
682.47	41.261
682.65	41.195
682.84	41.156
683.02	41.249
683.20	41.132
683.39	41.168
683.57	41.142
683.75	41.124
683.94	41.081
684.12	41.146
684.30	41.189
684.49	41.182
684.67	41.159
684.85	41.102
685.04	41.162
685.22	41.225
685.40	41.183
685.59	41.215
685.77	41.173
685.96	41.166
686.14	41.173
686.32	41.209
686.50	41.253
686.69	41.244
686.87	41.249
687.05	41.303
687.24	41.380
687.42	41.513
687.60	41.440
687.79	41.446
687.97	41.499
688.15	41.581
688.34	41.681
688.52	41.729
688.70	41.735
688.89	41.667
689.07	41.788
689.25	41.835
689.44	41.814
689.62	41.689
689.80	41.653
689.98	41.718
690.17	41.748
690.35	41.872
690.53	41.853
690.72	41.804
690.90	41.895
691.08	41.922
691.27	41.999
691.45	41.964
691.63	41.908
691.81	42.013
692.00	42.067
692.18	42.066
692.36	42.055
692.54	42.057
692.73	41.965
692.91	41.916
693.09	41.994
693.28	41.972
693.46	41.963
693.64	42.077
693.82	42.049
694.01	42.059
694.19	41.999
694.37	42.043
694.55	42.053
694.74	42.190
694.92	42.245
695.10	42.297
695.28	42.357
695.47	42.312
695.65	42.364
695.83	42.398
696.01	42.308
696.20	42.293
696.38	42.257
696.56	42.308
696.74	42.329
696.93	42.260
697.11	42.110
697.29	42.089
697.47	42.074
697.66	42.016
697.84	42.034
698.02	41.947
698.20	42.001
698.39	42.038
698.57	42.116
698.75	42.210
698.93	42.260
699.11	42.357
699.30	42.363
699.48	42.493
699.66	42.725
699.84	42.766
700.03	42.801
700.21	42.860
700.39	42.917
700.57	42.924
700.75	42.867
700.94	42.883
701.12	42.960
701.30	42.928
701.48	42.796
701.66	42.887
701.85	42.888
702.03	42.556
702.21	42.557
702.39	42.587
702.57	42.504
702.76	42.392
702.94	42.393
703.12	42.478
703.30	42.412
703.48	42.333
703.66	42.334
703.85	42.422
704.03	42.374
704.21	42.276
704.39	42.401
704.57	42.506
704.75	42.553
704.94	42.650
705.12	42.781
705.30	42.768
705.48	42.778
705.66	42.856
705.84	42.914
706.03	42.871
706.21	42.887
706.39	42.893
706.57	43.075
706.75	43.057
706.93	42.992
707.12	43.075
707.30	43.121
707.48	43.075
707.66	43.101
707.84	43.206
708.02	43.234
708.20	43.202
708.39	43.313
708.57	43.259
708.75	43.292
708.93	43.238
709.11	43.377
709.29	43.463
709.47	43.434
709.66	43.441
709.84	43.438
710.02	43.479
710.20	43.362
710.38	43.274
710.56	43.296
710.74	43.251
710.92	43.351
711.10	43.391
711.29	43.350
711.47	43.294
711.65	43.268
711.83	43.234
712.01	43.220
712.19	43.278
712.37	43.165
712.55	43.213
712.73	43.326
712.92	43.383
713.10	43.436
713.28	43.473
713.46	43.532
713.64	43.597
713.82	43.647
714.00	43.610
714.18	43.603
714.36	43.600
714.54	43.757
714.72	43.794
714.91	43.768
715.09	43.782
715.27	43.784
715.45	43.788
715.63	43.809
715.81	43.850
715.99	43.908
716.17	43.793
716.35	43.812
716.53	43.819
716.71	43.843
716.89	43.811
717.07	43.941
717.25	43.988
717.43	44.077
717.62	44.085
717.80	44.103
717.98	44.032
718.16	43.962
718.34	43.913
718.52	43.981
718.70	43.999
718.88	44.108
719.06	44.148
719.24	44.065
719.42	44.051
719.60	44.144
719.78	44.132
719.96	44.101
720.14	44.066
720.32	44.043
720.50	44.018
720.68	44.109
720.86	44.186
721.04	44.132
721.22	44.221
721.40	44.249
721.58	44.248
721.76	44.247
721.94	44.134
722.12	44.167
722.30	44.236
722.48	44.218
722.66	44.223
722.84	44.347
723.03	44.311
723.21	44.320
723.39	44.571
723.57	44.457
723.75	44.461
723.93	44.556
724.11	44.716
724.29	44.830
724.47	44.877
724.65	44.819
724.83	44.793
725.00	44.999
725.18	44.947
725.36	44.991
725.54	45.018
725.72	44.930
725.90	44.943
726.08	44.945
726.26	44.941
726.44	44.767
726.62	44.703
726.80	44.655
726.98	44.827
727.16	44.897
727.34	44.796
727.52	44.832
727.70	44.707
727.88	44.677
728.06	44.637
728.24	44.600
728.42	44.578
728.60	44.595
728.78	44.615
728.96	44.630
729.14	44.549
729.32	44.495
729.50	44.595
729.68	44.705
729.86	44.694
730.04	44.725
730.22	44.737
730.39	44.781
730.57	44.894
730.75	44.915
730.93	44.871
731.11	44.940
731.29	45.045
731.47	45.080
731.65	45.167
731.83	45.085
732.01	44.916
732.19	44.946
732.37	45.050
732.55	45.073
732.73	45.100
732.90	45.019
733.08	45.054
733.26	45.192
733.44	45.187
733.62	45.195
733.80	45.266
733.98	45.250
734.16	45.412
734.34	45.595
734.52	45.618
734.70	45.627
734.87	45.545
735.05	45.501
735.23	45.545
735.41	45.783
735.59	45.575
735.77	45.627
735.95	45.625
736.13	45.676
736.31	45.604
736.49	45.557
736.66	45.500
736.84	45.513
737.02	45.561
737.20	45.711
737.38	45.752
737.56	45.733
737.74	45.506
737.92	45.668
738.09	45.683
738.27	45.629
738.45	45.566
738.63	45.643
738.81	45.686
738.99	45.689
739.17	45.643
739.34	45.583
739.52	45.640
739.70	45.659
739.88	45.723
740.06	45.789
740.24	45.825
740.42	45.898
740.59	45.904
740.77	45.882
740.95	45.872
741.13	45.784
741.31	45.816
741.49	46.014
741.66	46.014
741.84	46.000
742.02	45.997
742.20	45.918
742.38	45.890
742.56	45.853
742.73	45.798
742.91	45.804
743.09	45.817
743.27	45.828
743.45	45.930
743.63	45.924
743.80	45.849
743.98	45.887
744.16	45.907
744.34	45.965
744.52	45.992
744.69	46.004
744.87	45.995
745.05	45.975
745.23	46.035
745.41	46.129
745.59	46.074
745.76	46.010
745.94	46.097
746.12	46.008
746.30	45.961
746.47	45.978
746.65	46.006
746.83	46.135
747.01	46.047
747.19	46.079
747.36	46.160
747.54	46.154
747.72	46.245
747.90	46.426
748.08	46.546
748.25	46.472
748.43	46.616
748.61	46.657
748.79	46.684
748.96	46.776
749.14	46.733
749.32	46.831
749.50	46.949
749.68	46.965
749.85	47.002
750.03	46.867
750.21	46.873
750.39	46.817
750.56	46.858
750.74	46.894
750.92	46.912
751.10	46.831
751.27	46.680
751.45	46.731
751.63	46.732
751.81	46.704
751.98	46.604
752.16	46.728
752.34	46.821
752.51	46.809
752.69	46.755
752.87	46.851
753.05	46.761
753.22	46.883
753.40	46.972
753.58	47.117
753.76	47.149
753.93	47.263
754.11	47.256
754.29	47.444
754.46	47.440
754.64	47.397
754.82	47.320
755.00	47.509
755.17	47.529
755.35	47.547
755.53	47.506
755.70	47.486
755.88	47.430
756.06	47.363
756.24	47.507
756.41	47.502
756.59	47.371
756.77	47.188
756.94	47.313
757.12	47.305
757.30	47.179
757.47	47.190
757.65	47.255
757.83	47.330
758.01	47.304
758.18	47.291
758.36	47.437
758.54	47.278
758.71	47.325
758.89	47.404
759.07	47.552
759.24	47.489
759.42	47.465
759.60	47.424
759.77	47.270
759.95	47.265
760.13	47.223
760.30	47.262
760.48	47.304
760.66	47.277
760.83	47.319
761.01	47.234
761.19	47.271
761.36	47.174
761.54	47.130
761.72	47.289
761.89	47.423
762.07	47.444
762.24	47.356
762.42	47.347
762.60	47.308
762.77	47.217
762.95	47.204
763.13	47.225
763.30	47.368
763.48	47.388
763.66	47.499
763.83	47.486
764.01	47.415
764.18	47.312
764.36	47.438
764.54	47.673
764.71	47.711
764.89	47.742
765.07	47.923
765.24	47.838
765.42	47.842
765.59	47.870
765.77	47.817
765.95	47.734
766.12	47.739
766.30	47.815
766.47	48.055
766.65	48.057
766.83	47.978
767.00	47.997
767.18	47.979
767.35	47.974
767.53	48.214
767.71	48.115
767.88	48.061
768.06	48.104
768.23	48.146
768.41	48.259
768.59	48.257
768.76	48.093
768.94	48.169
769.11	48.167
769.29	48.093
769.46	48.082
769.64	48.042
769.82	47.938
769.99	48.063
770.17	48.114
770.34	48.089
770.52	48.118
770.69	48.087
770.87	48.102
771.05	48.128
771.22	48.092
771.40	47.982
771.57	48.079
771.75	48.228
771.92	48.161
772.10	48.195
772.27	48.176
772.45	48.024
772.63	47.989
772.80	48.118
772.98	48.094
773.15	48.055
773.33	48.081
773.50	48.006
773.68	48.264
773.85	48.282
774.03	48.305
774.20	48.308
774.38	48.274
774.55	48.180
774.73	48.374
774.91	48.431
775.08	48.465
775.26	48.642
775.43	48.643
775.61	48.821
775.78	48.933
775.96	48.786
776.13	48.867
776.31	48.805
776.48	48.945
776.66	48.882
776.83	49.059
777.01	49.027
777.18	49.058
777.36	48.999
777.53	48.961
777.71	49.010
777.88	48.856
778.06	48.842
778.23	48.850
778.41	48.723
778.58	48.721
778.76	48.652
778.93	48.743
779.11	48.606
779.28	48.598
779.46	48.664
779.63	48.690
779.80	48.549
779.98	48.543
780.15	48.558
780.33	48.510
780.50	48.523
780.68	48.590
780.85	48.622
781.03	48.653
781.20	48.601
781.38	48.776
781.55	48.865
781.73	48.848
781.90	48.888
782.08	49.132
782.25	49.127
782.42	49.238
782.60	49.300
782.77	49.270
782.95	49.307
783.12	49.260
783.30	49.455
783.47	49.655
783.65	49.506
783.82	49.362
783.99	49.364
784.17	49.290
784.34	49.090
784.52	49.185
784.69	49.122
784.87	49.106
785.04	49.233
785.21	49.328
785.39	49.545
785.56	49.332
785.74	49.233
785.91	49.198
786.08	49.360
786.26	49.346
786.43	49.411
786.61	49.480
786.78	49.508
786.96	49.531
787.13	49.505
787.30	49.491
787.48	49.485
787.65	49.212
787.83	49.364
788.00	49.478
788.17	49.626
788.35	49.413
788.52	49.604
788.70	49.602
788.87	49.671
789.04	49.642
789.22	49.608
789.39	49.696
789.56	49.699
789.74	49.728
789.91	50.040
790.09	49.939
790.26	49.901
790.43	49.918
790.61	50.062
790.78	50.002
790.95	50.118
791.13	50.110
791.30	49.994
791.47	50.019
791.65	49.984
791.82	50.032
792.00	49.904
792.17	49.794
792.34	49.888
792.52	49.742
792.69	49.672
792.86	49.727
793.04	49.621
793.21	49.499
793.38	49.551
793.56	49.716
793.73	49.765
793.90	49.877
794.08	49.800
794.25	49.990
794.42	50.079
794.60	50.101
794.77	50.312
794.94	50.432
795.12	50.477
795.29	50.533
795.46	50.611
795.64	50.502
795.81	50.430
795.98	50.437
796.16	50.423
796.33	50.411
796.50	50.259
796.68	50.264
796.85	50.354
797.02	50.179
797.19	50.140
797.37	50.213
797.54	50.349
797.71	50.361
797.89	50.473
798.06	50.564
798.23	50.558
798.41	50.512
798.58	50.515
798.75	50.464
798.92	50.476
799.10	50.356
799.27	50.539
799.44	50.768
799.62	50.535
799.79	50.462
799.96	50.321
800.13	50.374
800.31	50.262
800.48	50.359
800.65	50.286
800.82	50.504
801.00	50.587
801.17	50.715
801.34	50.845
801.52	50.749
801.69	50.597
801.86	50.917
802.03	50.970
802.21	51.219
802.38	51.225
802.55	51.283
802.72	51.450
802.90	51.769
803.07	51.564
803.24	51.640
803.41	51.518
803.59	51.629
803.76	51.876
803.93	51.931
804.10	51.637
804.27	51.544
804.45	51.415
804.62	51.344
804.79	51.326
804.96	51.176
805.14	51.184
805.31	51.242
805.48	51.383
805.65	51.323
805.82	51.145
806.00	51.111
806.17	51.016
806.34	51.252
806.51	51.568
806.69	51.727
806.86	51.988
807.03	52.091
807.20	52.037
807.37	51.871
807.55	52.054
807.72	51.947
807.89	52.114
808.06	52.023
808.23	51.868
808.41	51.978
808.58	51.883
808.75	51.453
808.92	51.381
809.09	51.249
809.26	51.430
809.44	51.405
809.61	51.279
809.78	51.239
809.95	51.281
810.12	51.069
810.30	51.339
810.47	51.356
810.64	51.344
810.81	51.290
810.98	51.438
811.15	51.316
811.33	51.282
811.50	51.066
811.67	51.077
811.84	51.122
812.01	51.296
812.18	51.385
812.35	51.552
812.53	51.562
812.70	51.615
812.87	51.697
813.04	51.906
813.21	51.983
813.38	52.151
813.55	52.228
813.73	52.389
813.90	52.433
814.07	52.674
814.24	52.520
814.41	52.479
814.58	52.552
814.75	52.380
814.93	52.444
815.10	52.561
815.27	52.388
815.44	52.401
815.61	52.413
815.78	52.465
815.95	52.572
816.12	52.653
816.29	52.549
816.47	52.433
816.64	52.360
816.81	52.308
816.98	52.351
817.15	52.464
817.32	52.413
817.49	52.676
817.66	52.678
817.83	52.625
818.00	52.371
818.18	52.042
818.35	52.067
818.52	52.372
818.69	52.468
818.86	52.475
819.03	52.228
819.20	52.279
819.37	52.036
819.54	51.792
819.71	51.592
819.88	51.726
820.05	51.793
820.23	51.930
820.40	52.144
820.57	52.039
820.74	51.732
820.91	51.751
821.08	51.949
821.25	52.185
821.42	52.236
821.59	52.162
821.76	52.279
821.93	52.331
822.10	52.115
822.27	51.902
822.44	51.672
822.61	51.572
822.78	51.543
822.95	51.675
823.12	51.735
823.29	51.502
823.47	51.392
823.64	51.389
823.81	51.431
823.98	51.681
824.15	51.786
824.32	51.850
824.49	52.101
824.66	52.484
824.83	52.550
825.00	52.671
825.17	52.600
825.34	52.742
825.51	52.910
825.68	53.055
825.85	53.175
826.02	53.486
826.19	53.251
826.36	53.279
826.53	53.367
826.70	53.348
826.87	53.299
827.04	53.494
827.21	53.641
827.38	53.501
827.55	53.524
827.72	53.592
827.89	53.668
828.06	53.775
828.23	53.476
828.40	53.626
828.57	53.549
828.74	53.861
828.91	53.931
829.08	53.906
829.25	54.074
829.42	54.119
829.59	54.224
829.76	54.155
829.93	54.009
830.10	53.814
830.27	53.535
830.44	53.555
830.60	53.504
830.77	53.622
830.94	53.199
831.11	53.281
831.28	53.450
831.45	53.254
831.62	53.114
831.79	53.083
831.96	52.855
832.13	53.044
832.30	53.316
832.47	53.280
832.64	53.550
832.81	53.836
832.98	53.890
833.15	53.949
833.32	54.068
833.49	53.818
833.65	53.753
833.82	53.589
833.99	53.788
834.16	53.816
834.33	53.552
834.50	53.329
834.67	53.501
834.84	53.416
835.01	53.045
835.18	52.852
835.35	52.947
835.52	52.657
835.69	53.055
835.85	53.011
836.02	53.386
836.19	53.399
836.36	53.466
836.53	53.351
836.70	53.508
836.87	53.331
837.04	53.602
837.21	53.463
837.38	53.535
837.54	53.685
837.71	53.807
837.88	53.671
838.05	54.083
838.22	54.289
838.39	54.344
838.56	54.284
838.73	54.584
838.89	54.874
839.06	54.919
839.23	55.081
839.40	55.470
839.57	55.432
839.74	55.324
839.91	55.408
840.08	55.653
840.24	55.368
840.41	55.003
840.58	54.912
840.75	54.956
840.92	55.003
841.09	54.712
841.26	55.263
841.42	55.013
841.59	54.859
841.76	54.895
841.93	54.968
842.10	54.864
842.27	54.755
842.43	54.732
842.60	55.178
842.77	54.994
842.94	55.369
843.11	55.500
843.28	55.570
843.44	55.311
843.61	55.486
843.78	55.504
843.95	55.627
844.12	55.776
844.28	55.535
844.45	55.619
844.62	55.651
844.79	55.314
844.96	55.693
845.13	55.388
845.29	55.131
845.46	54.984
845.63	54.912
845.80	54.763
845.97	54.863
846.13	54.952
846.30	55.111
846.47	55.461
846.64	55.478
846.81	55.114
846.97	54.819
847.14	54.844
847.31	55.187
847.48	55.372
847.64	55.354
847.81	55.040
847.98	54.720
848.15	54.802
848.32	54.365
848.48	54.324
848.65	54.678
848.82	54.309
848.99	54.818
849.15	55.004
849.32	54.891
849.49	55.051
849.66	55.142
849.82	55.231
849.99	55.528
850.16	55.801
850.33	55.811
850.49	56.070
850.66	55.523
850.83	55.359
851.00	55.782
851.16	55.665
851.33	55.450
851.50	55.209
851.67	55.007
851.83	54.750
852.00	54.826
852.17	54.679
852.34	54.282
852.50	54.166
852.67	54.279
852.84	54.591
853.01	54.371
853.17	54.174
853.34	53.973
853.51	54.308
853.67	54.372
853.84	54.437
854.01	54.525
854.18	54.540
854.34	54.718
854.51	54.970
854.68	55.188
854.84	55.402
855.01	55.475
855.18	55.540
855.34	55.977
855.51	56.105
855.68	56.115
855.85	56.291
856.01	56.361
856.18	56.537
856.35	56.731
856.51	56.552
856.68	56.698
856.85	56.458
857.01	56.323
857.18	56.857
857.35	56.503
857.51	56.276
857.68	56.444
857.85	56.420
858.01	56.137
858.18	56.089
858.35	56.000
858.51	55.929
858.68	56.293
858.85	56.525
859.01	56.380
859.18	56.285
859.35	55.757
859.51	56.018
859.68	56.016
859.85	55.934
860.01	55.901
860.18	56.261
860.35	56.325
860.51	56.107
860.68	55.987
860.84	55.680
861.01	55.585
861.18	55.798
861.34	55.877
861.51	56.241
861.68	56.444
861.84	56.157
862.01	56.113
862.18	56.081
862.34	55.915
862.51	55.617
862.67	55.749
862.84	55.920
863.01	55.996
863.17	55.883
863.34	56.198
863.50	56.362
863.67	55.933
863.84	55.453
864.00	55.189
864.17	55.267
864.33	55.454
864.50	55.705
864.67	55.796
864.83	56.082
865.00	55.802
865.16	55.567
865.33	55.554
865.50	55.516
865.66	55.287
865.83	55.116
865.99	55.335
866.16	55.330
866.33	55.279
866.49	54.711
866.66	54.585
866.82	54.711
866.99	54.885
867.15	55.268
867.32	55.686
867.49	55.687
867.65	55.452
867.82	55.429
867.98	55.633
868.15	55.837
868.31	56.019
868.48	56.085
868.64	56.557
868.81	56.451
868.98	56.135
869.14	55.300
869.31	55.165
869.47	55.226
869.64	54.898
869.80	54.828
869.97	55.058
870.13	54.758
870.30	54.803
870.46	54.846
870.63	54.906
870.79	55.141
870.96	54.981
871.12	55.045
871.29	55.456
871.46	55.241
871.62	55.464
871.79	55.970
871.95	55.951
872.12	56.109
872.28	56.228
872.45	56.332
872.61	56.218
872.78	55.974
872.94	55.506
873.11	55.714
873.27	55.685
873.44	55.512
873.60	55.698
873.77	55.381
873.93	55.379
874.10	55.547
874.26	55.149
874.43	54.923
874.59	54.609
874.76	54.672
874.92	54.894
875.09	54.913
875.25	55.000
875.41	55.264
875.58	55.514
875.74	55.344
875.91	54.749
876.07	54.711
876.24	54.292
876.40	54.447
876.57	54.970
876.73	54.834
876.90	55.221
877.06	55.357
877.23	55.687
877.39	55.416
877.56	55.486
877.72	55.562
877.88	55.369
878.05	55.869
878.21	55.754
878.38	56.297
878.54	56.201
878.71	56.047
878.87	56.272
879.04	55.534
879.20	55.307
879.36	55.312
879.53	55.691
879.69	55.563
879.86	55.835
880.02	50.110
880.19	55.149
880.35	58.059
880.51	57.320
880.68	56.555
>>>>>End Processed Spectral Data<<<<<
