# Supplementary material for: Natural history of the social millipede Brachycybe lecontii Wood, 1864
Source: Biodivers Data J. 2020 Apr 3;8:e50770. doi: 10.3897/BDJ.8.e50770 (PMC7148388; doi:10.3897/BDJ.8.e50770)
Supplement: Supplementary material 2 — Files with spectra [file bdj-08-e50770-s002.zip › BLIV0009.txt]

SpectraSuite Data File
++++++++++++++++++++++++++++++++++++
Date: Mon Jun 05 16:06:13 EDT 2017
User: Paul
Dark Spectrum Present: Yes
Reference Spectrum Present: Yes
Number of Sampled Component Spectra: 1
Spectrometers: USB4C01401
Integration Time (usec): 70000 (USB4C01401)
Spectra Averaged: 5 (USB4C01401)
Boxcar Smoothing: 6 (USB4C01401)
Correct for Electrical Dark: No (USB4C01401)
Strobe/Lamp Enabled: No (USB4C01401)
Correct for Detector Non-linearity: No (USB4C01401)
Correct for Stray Light: No (USB4C01401)
Number of Pixels in Processed Spectrum: 3648
>>>>>Begin Processed Spectral Data<<<<<
179.04	222.222
179.26	222.222
179.47	222.222
179.69	156.098
179.90	-80.822
180.12	-124.138
180.33	891.011
180.55	1056.627
180.76	2215.854
180.98	2221.687
181.19	-11856.250
181.41	-3432.727
181.62	1010.606
181.84	399.809
182.05	254.483
182.27	204.645
182.48	159.673
182.70	131.799
182.91	115.253
183.13	97.482
183.34	87.032
183.56	80.298
183.77	74.269
183.99	67.919
184.20	65.053
184.41	62.630
184.63	60.968
184.84	57.861
185.06	55.556
185.27	55.096
185.49	55.636
185.70	54.550
185.92	53.447
186.13	50.981
186.35	49.987
186.56	48.689
186.78	47.103
186.99	45.063
187.21	45.800
187.42	43.847
187.64	45.247
187.85	47.295
188.06	46.359
188.28	44.809
188.49	42.325
188.71	42.401
188.92	43.031
189.14	42.202
189.35	42.911
189.57	43.101
189.78	43.037
190.00	42.068
190.21	41.726
190.42	41.304
190.64	38.727
190.85	41.227
191.07	42.786
191.28	44.161
191.50	45.623
191.71	43.816
191.93	44.664
192.14	45.833
192.36	45.018
192.57	46.301
192.78	46.377
193.00	47.127
193.21	46.941
193.43	48.052
193.64	47.306
193.86	47.050
194.07	45.981
194.28	46.740
194.50	47.743
194.71	45.275
194.93	43.558
195.14	45.154
195.36	41.646
195.57	41.869
195.78	41.859
196.00	40.017
196.21	40.913
196.43	41.118
196.64	39.664
196.86	40.176
197.07	39.585
197.28	39.311
197.50	38.676
197.71	38.746
197.93	37.924
198.14	40.223
198.36	40.724
198.57	42.437
198.78	42.827
199.00	42.518
199.21	42.451
199.43	43.091
199.64	41.829
199.85	41.572
200.07	41.916
200.28	43.354
200.50	43.980
200.71	43.946
200.92	42.788
201.14	42.762
201.35	43.121
201.57	46.946
201.78	44.118
201.99	40.875
202.21	41.153
202.42	44.117
202.64	44.021
202.85	43.761
203.06	44.342
203.28	47.896
203.49	46.939
203.71	48.079
203.92	49.725
204.13	46.741
204.35	42.892
204.56	44.728
204.78	47.485
204.99	47.124
205.20	44.940
205.42	45.265
205.63	44.976
205.85	40.972
206.06	38.085
206.27	38.768
206.49	40.208
206.70	38.351
206.91	41.298
207.13	40.770
207.34	40.818
207.56	40.783
207.77	42.403
207.98	42.780
208.20	41.464
208.41	40.983
208.62	44.648
208.84	43.608
209.05	41.676
209.27	39.529
209.48	38.542
209.69	36.471
209.91	37.218
210.12	39.413
210.33	40.704
210.55	38.799
210.76	38.664
210.97	40.482
211.19	41.340
211.40	39.801
211.61	40.237
211.83	40.224
212.04	39.354
212.26	39.445
212.47	40.450
212.68	38.887
212.90	36.284
213.11	33.327
213.32	33.042
213.54	34.847
213.75	32.826
213.96	32.305
214.18	33.733
214.39	33.958
214.60	33.296
214.82	34.847
215.03	34.819
215.24	33.766
215.46	34.091
215.67	32.080
215.88	31.725
216.10	33.251
216.31	30.039
216.52	30.488
216.74	30.136
216.95	27.669
217.16	27.205
217.38	28.987
217.59	28.371
217.80	27.289
218.02	26.652
218.23	25.322
218.44	26.355
218.66	25.798
218.87	23.639
219.08	22.809
219.30	22.384
219.51	21.047
219.72	21.498
219.94	21.052
220.15	19.951
220.36	18.769
220.58	18.590
220.79	17.649
221.00	17.756
221.22	16.299
221.43	15.713
221.64	15.752
221.85	15.778
222.07	14.964
222.28	14.993
222.49	14.190
222.71	13.790
222.92	13.110
223.13	13.298
223.35	13.491
223.56	12.891
223.77	12.375
223.99	12.570
224.20	12.376
224.41	12.072
224.62	11.842
224.84	11.517
225.05	11.203
225.26	11.210
225.48	11.163
225.69	11.286
225.90	10.723
226.11	10.271
226.33	10.286
226.54	10.460
226.75	10.141
226.97	10.169
227.18	9.910
227.39	9.621
227.60	9.696
227.82	9.586
228.03	9.107
228.24	8.875
228.46	8.812
228.67	8.561
228.88	8.358
229.09	8.417
229.31	7.967
229.52	7.932
229.73	7.874
229.95	7.820
230.16	7.793
230.37	7.748
230.58	7.528
230.80	7.658
231.01	7.597
231.22	7.314
231.43	7.344
231.65	7.229
231.86	7.094
232.07	7.105
232.28	6.964
232.50	6.785
232.71	6.817
232.92	6.797
233.14	6.683
233.35	6.654
233.56	6.551
233.77	6.558
233.99	6.524
234.20	6.574
234.41	6.532
234.62	6.457
234.84	6.460
235.05	6.419
235.26	6.414
235.47	6.290
235.69	6.149
235.90	6.069
236.11	6.095
236.32	6.128
236.53	6.088
236.75	6.107
236.96	5.964
237.17	5.970
237.38	5.971
237.60	5.902
237.81	5.818
238.02	5.754
238.23	5.697
238.45	5.713
238.66	5.726
238.87	5.646
239.08	5.614
239.30	5.513
239.51	5.459
239.72	5.450
239.93	5.395
240.14	5.381
240.36	5.346
240.57	5.387
240.78	5.422
240.99	5.396
241.21	5.352
241.42	5.311
241.63	5.282
241.84	5.262
242.05	5.280
242.27	5.283
242.48	5.257
242.69	5.245
242.90	5.156
243.11	5.171
243.33	5.149
243.54	5.100
243.75	5.137
243.96	5.132
244.18	5.075
244.39	5.052
244.60	4.999
244.81	4.986
245.02	4.971
245.24	4.959
245.45	4.950
245.66	4.999
245.87	4.992
246.08	4.978
246.30	4.927
246.51	4.938
246.72	4.962
246.93	5.000
247.14	5.013
247.35	5.016
247.57	4.989
247.78	4.965
247.99	4.949
248.20	4.933
248.41	4.943
248.63	4.915
248.84	4.905
249.05	4.938
249.26	4.877
249.47	4.844
249.68	4.817
249.90	4.800
250.11	4.810
250.32	4.784
250.53	4.779
250.74	4.778
250.96	4.781
251.17	4.736
251.38	4.729
251.59	4.729
251.80	4.701
252.01	4.700
252.23	4.693
252.44	4.685
252.65	4.656
252.86	4.613
253.07	4.653
253.28	4.647
253.50	4.643
253.71	4.652
253.92	4.645
254.13	4.630
254.34	4.599
254.55	4.597
254.76	4.590
254.98	4.568
255.19	4.552
255.40	4.568
255.61	4.632
255.82	4.582
256.03	4.587
256.25	4.603
256.46	4.598
256.67	4.616
256.88	4.626
257.09	4.654
257.30	4.655
257.51	4.654
257.73	4.671
257.94	4.696
258.15	4.708
258.36	4.647
258.57	4.663
258.78	4.676
258.99	4.665
259.20	4.647
259.42	4.623
259.63	4.622
259.84	4.605
260.05	4.626
260.26	4.665
260.47	4.653
260.68	4.649
260.90	4.663
261.11	4.695
261.32	4.706
261.53	4.706
261.74	4.719
261.95	4.732
262.16	4.747
262.37	4.761
262.58	4.792
262.80	4.784
263.01	4.744
263.22	4.759
263.43	4.766
263.64	4.745
263.85	4.726
264.06	4.720
264.27	4.707
264.48	4.708
264.70	4.700
264.91	4.671
265.12	4.670
265.33	4.668
265.54	4.658
265.75	4.674
265.96	4.673
266.17	4.713
266.38	4.725
266.59	4.721
266.81	4.699
267.02	4.679
267.23	4.626
267.44	4.643
267.65	4.661
267.86	4.638
268.07	4.614
268.28	4.601
268.49	4.591
268.70	4.579
268.91	4.517
269.13	4.492
269.34	4.479
269.55	4.514
269.76	4.510
269.97	4.514
270.18	4.500
270.39	4.493
270.60	4.485
270.81	4.487
271.02	4.486
271.23	4.487
271.44	4.465
271.65	4.461
271.87	4.472
272.08	4.479
272.29	4.456
272.50	4.448
272.71	4.463
272.92	4.455
273.13	4.446
273.34	4.449
273.55	4.433
273.76	4.445
273.97	4.435
274.18	4.441
274.39	4.438
274.60	4.420
274.81	4.439
275.02	4.446
275.24	4.445
275.45	4.438
275.66	4.448
275.87	4.444
276.08	4.449
276.29	4.470
276.50	4.448
276.71	4.437
276.92	4.441
277.13	4.446
277.34	4.458
277.55	4.435
277.76	4.413
277.97	4.424
278.18	4.431
278.39	4.425
278.60	4.435
278.81	4.437
279.02	4.441
279.23	4.448
279.44	4.465
279.65	4.475
279.86	4.479
280.08	4.487
280.29	4.473
280.50	4.480
280.71	4.490
280.92	4.498
281.13	4.482
281.34	4.489
281.55	4.490
281.76	4.491
281.97	4.493
282.18	4.499
282.39	4.495
282.60	4.520
282.81	4.523
283.02	4.555
283.23	4.556
283.44	4.549
283.65	4.557
283.86	4.579
284.07	4.575
284.28	4.579
284.49	4.560
284.70	4.589
284.91	4.585
285.12	4.600
285.33	4.613
285.54	4.610
285.75	4.615
285.96	4.634
286.17	4.649
286.38	4.639
286.59	4.655
286.80	4.668
287.01	4.683
287.22	4.698
287.43	4.687
287.64	4.710
287.85	4.708
288.06	4.714
288.27	4.747
288.48	4.741
288.69	4.740
288.90	4.742
289.11	4.754
289.32	4.736
289.53	4.731
289.74	4.722
289.95	4.730
290.16	4.737
290.37	4.719
290.58	4.739
290.79	4.717
291.00	4.710
291.21	4.700
291.42	4.703
291.63	4.708
291.83	4.722
292.04	4.730
292.25	4.739
292.46	4.745
292.67	4.745
292.88	4.751
293.09	4.763
293.30	4.764
293.51	4.772
293.72	4.769
293.93	4.789
294.14	4.809
294.35	4.817
294.56	4.819
294.77	4.831
294.98	4.835
295.19	4.845
295.40	4.857
295.61	4.870
295.82	4.871
296.03	4.877
296.24	4.903
296.45	4.907
296.66	4.909
296.86	4.916
297.07	4.912
297.28	4.924
297.49	4.948
297.70	4.957
297.91	4.964
298.12	4.970
298.33	4.973
298.54	5.004
298.75	5.012
298.96	5.009
299.17	5.023
299.38	5.036
299.59	5.053
299.80	5.088
300.00	5.098
300.21	5.088
300.42	5.107
300.63	5.124
300.84	5.139
301.05	5.161
301.26	5.165
301.47	5.178
301.68	5.186
301.89	5.200
302.10	5.224
302.31	5.228
302.52	5.224
302.72	5.243
302.93	5.255
303.14	5.261
303.35	5.272
303.56	5.283
303.77	5.286
303.98	5.301
304.19	5.310
304.40	5.327
304.61	5.339
304.82	5.338
305.02	5.351
305.23	5.352
305.44	5.343
305.65	5.375
305.86	5.391
306.07	5.399
306.28	5.419
306.49	5.426
306.70	5.422
306.91	5.425
307.11	5.430
307.32	5.435
307.53	5.446
307.74	5.451
307.95	5.478
308.16	5.488
308.37	5.472
308.58	5.479
308.79	5.474
308.99	5.478
309.20	5.480
309.41	5.492
309.62	5.504
309.83	5.510
310.04	5.515
310.25	5.530
310.46	5.523
310.66	5.531
310.87	5.532
311.08	5.549
311.29	5.550
311.50	5.555
311.71	5.553
311.92	5.588
312.12	5.595
312.33	5.615
312.54	5.615
312.75	5.636
312.96	5.630
313.17	5.643
313.38	5.651
313.59	5.659
313.79	5.649
314.00	5.638
314.21	5.652
314.42	5.644
314.63	5.614
314.84	5.619
315.04	5.610
315.25	5.604
315.46	5.582
315.67	5.586
315.88	5.580
316.09	5.570
316.30	5.569
316.50	5.589
316.71	5.604
316.92	5.606
317.13	5.601
317.34	5.607
317.55	5.607
317.75	5.613
317.96	5.625
318.17	5.636
318.38	5.636
318.59	5.648
318.80	5.665
319.00	5.682
319.21	5.684
319.42	5.684
319.63	5.682
319.84	5.700
320.05	5.713
320.25	5.709
320.46	5.705
320.67	5.698
320.88	5.711
321.09	5.713
321.29	5.719
321.50	5.712
321.71	5.710
321.92	5.731
322.13	5.740
322.34	5.758
322.54	5.774
322.75	5.786
322.96	5.798
323.17	5.805
323.38	5.828
323.58	5.837
323.79	5.849
324.00	5.855
324.21	5.839
324.42	5.832
324.62	5.809
324.83	5.809
325.04	5.796
325.25	5.781
325.46	5.763
325.66	5.759
325.87	5.760
326.08	5.759
326.29	5.753
326.50	5.766
326.70	5.773
326.91	5.800
327.12	5.830
327.33	5.856
327.53	5.880
327.74	5.908
327.95	5.932
328.16	5.966
328.37	5.979
328.57	5.994
328.78	6.027
328.99	6.035
329.20	6.053
329.41	6.061
329.61	6.072
329.82	6.074
330.03	6.100
330.24	6.095
330.44	6.092
330.65	6.104
330.86	6.127
331.07	6.130
331.27	6.155
331.48	6.164
331.69	6.187
331.90	6.199
332.10	6.245
332.31	6.252
332.52	6.272
332.73	6.259
332.93	6.280
333.14	6.317
333.35	6.335
333.56	6.348
333.76	6.379
333.97	6.378
334.18	6.388
334.39	6.400
334.59	6.403
334.80	6.384
335.01	6.415
335.22	6.407
335.42	6.429
335.63	6.453
335.84	6.455
336.05	6.458
336.25	6.455
336.46	6.476
336.67	6.509
336.88	6.524
337.08	6.545
337.29	6.554
337.50	6.580
337.71	6.588
337.91	6.608
338.12	6.631
338.33	6.646
338.53	6.667
338.74	6.693
338.95	6.701
339.16	6.727
339.36	6.741
339.57	6.763
339.78	6.774
339.98	6.797
340.19	6.812
340.40	6.822
340.61	6.864
340.81	6.878
341.02	6.903
341.23	6.913
341.43	6.929
341.64	6.958
341.85	6.973
342.06	6.979
342.26	6.985
342.47	7.021
342.68	7.035
342.88	7.061
343.09	7.075
343.30	7.073
343.51	7.100
343.71	7.100
343.92	7.137
344.13	7.150
344.33	7.170
344.54	7.182
344.75	7.206
344.95	7.230
345.16	7.232
345.37	7.253
345.57	7.263
345.78	7.290
345.99	7.315
346.19	7.323
346.40	7.338
346.61	7.338
346.82	7.369
347.02	7.406
347.23	7.427
347.44	7.431
347.64	7.452
347.85	7.466
348.06	7.475
348.26	7.497
348.47	7.520
348.68	7.541
348.88	7.543
349.09	7.572
349.30	7.589
349.50	7.615
349.71	7.625
349.92	7.632
350.12	7.667
350.33	7.682
350.54	7.688
350.74	7.710
350.95	7.738
351.16	7.729
351.36	7.750
351.57	7.801
351.77	7.793
351.98	7.800
352.19	7.804
352.39	7.801
352.60	7.832
352.81	7.839
353.01	7.854
353.22	7.893
353.43	7.922
353.63	7.930
353.84	7.957
354.05	7.969
354.25	7.971
354.46	7.996
354.67	8.023
354.87	8.042
355.08	8.052
355.28	8.046
355.49	8.074
355.70	8.083
355.90	8.108
356.11	8.130
356.32	8.148
356.52	8.168
356.73	8.205
356.93	8.233
357.14	8.264
357.35	8.300
357.55	8.292
357.76	8.314
357.97	8.343
358.17	8.355
358.38	8.351
358.58	8.350
358.79	8.369
359.00	8.378
359.20	8.394
359.41	8.389
359.61	8.390
359.82	8.401
360.03	8.412
360.23	8.447
360.44	8.439
360.64	8.453
360.85	8.472
361.06	8.512
361.26	8.537
361.47	8.546
361.67	8.564
361.88	8.592
362.09	8.615
362.29	8.642
362.50	8.682
362.70	8.689
362.91	8.685
363.12	8.746
363.32	8.768
363.53	8.756
363.73	8.777
363.94	8.779
364.15	8.786
364.35	8.790
364.56	8.803
364.76	8.825
364.97	8.835
365.17	8.824
365.38	8.853
365.59	8.883
365.79	8.887
366.00	8.876
366.20	8.919
366.41	8.904
366.61	8.913
366.82	8.923
367.03	8.954
367.23	8.958
367.44	8.970
367.64	8.984
367.85	9.009
368.05	9.009
368.26	9.014
368.47	9.014
368.67	9.039
368.88	9.045
369.08	9.079
369.29	9.098
369.49	9.121
369.70	9.123
369.90	9.165
370.11	9.173
370.31	9.151
370.52	9.161
370.73	9.152
370.93	9.159
371.14	9.165
371.34	9.188
371.55	9.165
371.75	9.174
371.96	9.192
372.16	9.183
372.37	9.203
372.57	9.175
372.78	9.184
372.99	9.214
373.19	9.219
373.40	9.244
373.60	9.275
373.81	9.284
374.01	9.300
374.22	9.325
374.42	9.344
374.63	9.327
374.83	9.330
375.04	9.333
375.24	9.344
375.45	9.341
375.65	9.349
375.86	9.336
376.06	9.365
376.27	9.347
376.47	9.350
376.68	9.360
376.88	9.378
377.09	9.384
377.29	9.390
377.50	9.415
377.70	9.418
377.91	9.435
378.11	9.456
378.32	9.469
378.52	9.490
378.73	9.493
378.93	9.521
379.14	9.537
379.34	9.518
379.55	9.524
379.75	9.511
379.96	9.567
380.16	9.582
380.37	9.607
380.57	9.617
380.78	9.622
380.98	9.645
381.19	9.667
381.39	9.676
381.60	9.682
381.80	9.714
382.01	9.740
382.21	9.749
382.42	9.763
382.62	9.752
382.83	9.746
383.03	9.756
383.24	9.770
383.44	9.761
383.65	9.756
383.85	9.777
384.06	9.790
384.26	9.812
384.47	9.824
384.67	9.839
384.87	9.859
385.08	9.855
385.28	9.856
385.49	9.843
385.69	9.834
385.90	9.832
386.10	9.866
386.31	9.896
386.51	9.884
386.72	9.880
386.92	9.872
387.13	9.859
387.33	9.859
387.53	9.878
387.74	9.919
387.94	9.935
388.15	9.972
388.35	10.014
388.56	10.034
388.76	10.033
388.97	10.025
389.17	10.055
389.37	10.085
389.58	10.103
389.78	10.135
389.99	10.160
390.19	10.144
390.40	10.139
390.60	10.147
390.80	10.161
391.01	10.153
391.21	10.148
391.42	10.160
391.62	10.164
391.83	10.156
392.03	10.156
392.23	10.162
392.44	10.170
392.64	10.180
392.85	10.218
393.05	10.245
393.26	10.292
393.46	10.315
393.66	10.338
393.87	10.378
394.07	10.403
394.28	10.426
394.48	10.426
394.68	10.440
394.89	10.470
395.09	10.467
395.30	10.508
395.50	10.507
395.70	10.505
395.91	10.503
396.11	10.493
396.32	10.482
396.52	10.486
396.72	10.501
396.93	10.498
397.13	10.519
397.34	10.515
397.54	10.511
397.74	10.541
397.95	10.524
398.15	10.544
398.36	10.573
398.56	10.552
398.76	10.599
398.97	10.644
399.17	10.645
399.37	10.659
399.58	10.680
399.78	10.708
399.99	10.737
400.19	10.768
400.39	10.780
400.60	10.808
400.80	10.848
401.00	10.848
401.21	10.872
401.41	10.865
401.62	10.865
401.82	10.914
402.02	10.918
402.23	10.929
402.43	10.950
402.63	10.955
402.84	10.949
403.04	10.960
403.24	10.966
403.45	10.933
403.65	10.956
403.86	10.989
404.06	11.028
404.26	11.030
404.47	11.018
404.67	11.045
404.87	11.070
405.08	11.100
405.28	11.128
405.48	11.158
405.69	11.191
405.89	11.206
406.09	11.260
406.30	11.300
406.50	11.301
406.70	11.304
406.91	11.339
407.11	11.351
407.31	11.391
407.52	11.434
407.72	11.432
407.92	11.430
408.13	11.464
408.33	11.491
408.53	11.554
408.74	11.564
408.94	11.555
409.14	11.560
409.35	11.573
409.55	11.554
409.75	11.581
409.96	11.578
410.16	11.572
410.36	11.603
410.57	11.657
410.77	11.675
410.97	11.676
411.18	11.643
411.38	11.666
411.58	11.697
411.78	11.749
411.99	11.780
412.19	11.832
412.39	11.853
412.60	11.858
412.80	11.864
413.00	11.889
413.21	11.893
413.41	11.880
413.61	11.892
413.81	11.927
414.02	11.962
414.22	11.987
414.42	12.013
414.63	12.040
414.83	12.044
415.03	12.100
415.23	12.085
415.44	12.121
415.64	12.144
415.84	12.179
416.05	12.204
416.25	12.232
416.45	12.262
416.65	12.264
416.86	12.267
417.06	12.283
417.26	12.290
417.47	12.353
417.67	12.375
417.87	12.444
418.07	12.495
418.28	12.492
418.48	12.503
418.68	12.548
418.88	12.581
419.09	12.582
419.29	12.588
419.49	12.632
419.69	12.643
419.90	12.656
420.10	12.662
420.30	12.643
420.50	12.675
420.71	12.679
420.91	12.729
421.11	12.742
421.31	12.778
421.52	12.796
421.72	12.857
421.92	12.889
422.12	12.911
422.33	12.980
422.53	13.047
422.73	13.072
422.93	13.121
423.14	13.153
423.34	13.227
423.54	13.279
423.74	13.319
423.95	13.342
424.15	13.369
424.35	13.376
424.55	13.447
424.76	13.499
424.96	13.522
425.16	13.552
425.36	13.597
425.56	13.652
425.77	13.732
425.97	13.747
426.17	13.764
426.37	13.808
426.58	13.841
426.78	13.926
426.98	13.940
427.18	13.949
427.38	13.945
427.59	13.982
427.79	14.006
427.99	14.055
428.19	14.069
428.39	14.082
428.60	14.113
428.80	14.149
429.00	14.166
429.20	14.212
429.40	14.218
429.61	14.279
429.81	14.307
430.01	14.358
430.21	14.409
430.41	14.437
430.62	14.476
430.82	14.510
431.02	14.530
431.22	14.554
431.42	14.594
431.63	14.697
431.83	14.745
432.03	14.840
432.23	14.879
432.43	14.936
432.64	14.970
432.84	14.998
433.04	15.020
433.24	15.051
433.44	15.123
433.64	15.210
433.85	15.297
434.05	15.356
434.25	15.388
434.45	15.429
434.65	15.427
434.85	15.510
435.06	15.584
435.26	15.660
435.46	15.684
435.66	15.754
435.86	15.862
436.06	15.903
436.27	15.917
436.47	15.963
436.67	16.015
436.87	16.059
437.07	16.125
437.27	16.172
437.47	16.207
437.68	16.254
437.88	16.337
438.08	16.414
438.28	16.508
438.48	16.502
438.68	16.539
438.89	16.604
439.09	16.627
439.29	16.655
439.49	16.672
439.69	16.752
439.89	16.816
440.09	16.823
440.29	16.838
440.50	16.816
440.70	16.824
440.90	16.849
441.10	16.872
441.30	16.907
441.50	16.939
441.70	16.987
441.90	17.075
442.11	17.144
442.31	17.112
442.51	17.132
442.71	17.205
442.91	17.247
443.11	17.347
443.31	17.400
443.51	17.418
443.72	17.498
443.92	17.573
444.12	17.620
444.32	17.656
444.52	17.653
444.72	17.701
444.92	17.765
445.12	17.839
445.32	17.846
445.53	17.895
445.73	17.901
445.93	17.986
446.13	18.005
446.33	18.056
446.53	18.095
446.73	18.117
446.93	18.157
447.13	18.230
447.33	18.304
447.53	18.399
447.74	18.424
447.94	18.511
448.14	18.604
448.34	18.696
448.54	18.721
448.74	18.808
448.94	18.826
449.14	18.858
449.34	18.988
449.54	19.076
449.74	19.079
449.94	19.047
450.14	19.132
450.35	19.187
450.55	19.204
450.75	19.181
450.95	19.249
451.15	19.335
451.35	19.404
451.55	19.443
451.75	19.491
451.95	19.537
452.15	19.535
452.35	19.594
452.55	19.667
452.75	19.643
452.95	19.733
453.15	19.832
453.35	19.953
453.56	19.949
453.76	19.942
453.96	19.937
454.16	19.994
454.36	20.046
454.56	19.993
454.76	20.089
454.96	20.124
455.16	20.164
455.36	20.158
455.56	20.154
455.76	20.175
455.96	20.179
456.16	20.192
456.36	20.228
456.56	20.266
456.76	20.257
456.96	20.278
457.16	20.291
457.36	20.230
457.56	20.241
457.76	20.240
457.96	20.232
458.16	20.196
458.36	20.180
458.56	20.187
458.76	20.209
458.96	20.219
459.16	20.216
459.36	20.216
459.56	20.180
459.76	20.176
459.96	20.249
460.16	20.303
460.36	20.339
460.56	20.350
460.76	20.344
460.96	20.333
461.16	20.318
461.36	20.351
461.56	20.333
461.76	20.346
461.96	20.396
462.16	20.385
462.36	20.412
462.56	20.418
462.76	20.413
462.96	20.408
463.16	20.446
463.36	20.521
463.56	20.512
463.76	20.519
463.96	20.467
464.16	20.533
464.36	20.555
464.56	20.536
464.76	20.575
464.96	20.596
465.16	20.546
465.36	20.525
465.56	20.524
465.76	20.551
465.96	20.581
466.16	20.611
466.36	20.594
466.56	20.664
466.76	20.642
466.96	20.632
467.16	20.649
467.36	20.621
467.56	20.639
467.76	20.662
467.96	20.659
468.16	20.681
468.36	20.685
468.56	20.675
468.76	20.688
468.96	20.753
469.16	20.717
469.35	20.659
469.55	20.651
469.75	20.623
469.95	20.661
470.15	20.643
470.35	20.669
470.55	20.681
470.75	20.637
470.95	20.618
471.15	20.599
471.35	20.592
471.55	20.563
471.75	20.567
471.95	20.633
472.15	20.642
472.35	20.657
472.54	20.670
472.74	20.675
472.94	20.673
473.14	20.673
473.34	20.726
473.54	20.748
473.74	20.794
473.94	20.799
474.14	20.817
474.34	20.824
474.54	20.827
474.74	20.852
474.94	20.880
475.13	20.886
475.33	20.911
475.53	20.899
475.73	20.899
475.93	20.880
476.13	20.859
476.33	20.847
476.53	20.878
476.73	20.891
476.93	20.900
477.12	20.896
477.32	20.906
477.52	20.905
477.72	20.883
477.92	20.877
478.12	20.895
478.32	20.935
478.52	20.954
478.72	21.000
478.92	20.983
479.11	20.974
479.31	20.960
479.51	20.997
479.71	21.008
479.91	21.020
480.11	21.060
480.31	21.111
480.51	21.113
480.70	21.125
480.90	21.126
481.10	21.127
481.30	21.116
481.50	21.154
481.70	21.189
481.90	21.219
482.10	21.202
482.29	21.244
482.49	21.254
482.69	21.218
482.89	21.224
483.09	21.257
483.29	21.315
483.49	21.333
483.68	21.364
483.88	21.394
484.08	21.415
484.28	21.425
484.48	21.491
484.68	21.503
484.88	21.543
485.07	21.550
485.27	21.578
485.47	21.572
485.67	21.581
485.87	21.550
486.07	21.541
486.26	21.596
486.46	21.598
486.66	21.593
486.86	21.630
487.06	21.599
487.26	21.618
487.45	21.585
487.65	21.642
487.85	21.655
488.05	21.682
488.25	21.696
488.45	21.741
488.64	21.776
488.84	21.743
489.04	21.787
489.24	21.813
489.44	21.803
489.64	21.794
489.83	21.829
490.03	21.842
490.23	21.827
490.43	21.856
490.63	21.887
490.82	21.889
491.02	21.870
491.22	21.876
491.42	21.898
491.62	21.894
491.81	21.888
492.01	21.886
492.21	21.897
492.41	21.885
492.61	21.868
492.80	21.853
493.00	21.849
493.20	21.836
493.40	21.844
493.60	21.860
493.79	21.859
493.99	21.863
494.19	21.854
494.39	21.872
494.59	21.894
494.78	21.893
494.98	21.924
495.18	21.924
495.38	21.939
495.57	21.956
495.77	21.981
495.97	21.986
496.17	21.982
496.37	21.986
496.56	22.004
496.76	22.044
496.96	22.030
497.16	22.043
497.35	22.094
497.55	22.091
497.75	22.134
497.95	22.158
498.14	22.165
498.34	22.173
498.54	22.221
498.74	22.268
498.93	22.301
499.13	22.308
499.33	22.288
499.53	22.336
499.72	22.341
499.92	22.339
500.12	22.365
500.32	22.365
500.51	22.377
500.71	22.419
500.91	22.413
501.11	22.416
501.30	22.421
501.50	22.442
501.70	22.503
501.90	22.554
502.09	22.544
502.29	22.631
502.49	22.653
502.69	22.683
502.88	22.749
503.08	22.798
503.28	22.823
503.47	22.909
503.67	22.982
503.87	23.003
504.07	23.042
504.26	23.023
504.46	23.043
504.66	23.107
504.85	23.076
505.05	23.094
505.25	23.109
505.45	23.117
505.64	23.149
505.84	23.168
506.04	23.235
506.23	23.208
506.43	23.253
506.63	23.314
506.83	23.378
507.02	23.409
507.22	23.434
507.42	23.432
507.61	23.479
507.81	23.516
508.01	23.557
508.20	23.586
508.40	23.607
508.60	23.555
508.80	23.557
508.99	23.574
509.19	23.563
509.39	23.505
509.58	23.547
509.78	23.527
509.98	23.580
510.17	23.597
510.37	23.570
510.57	23.514
510.76	23.501
510.96	23.516
511.16	23.529
511.35	23.542
511.55	23.527
511.75	23.515
511.94	23.520
512.14	23.451
512.34	23.514
512.53	23.500
512.73	23.503
512.93	23.546
513.12	23.615
513.32	23.643
513.52	23.636
513.71	23.624
513.91	23.629
514.11	23.639
514.30	23.684
514.50	23.715
514.70	23.740
514.89	23.698
515.09	23.698
515.28	23.702
515.48	23.719
515.68	23.678
515.87	23.702
516.07	23.693
516.27	23.674
516.46	23.710
516.66	23.724
516.86	23.699
517.05	23.725
517.25	23.731
517.44	23.744
517.64	23.767
517.84	23.756
518.03	23.735
518.23	23.755
518.43	23.724
518.62	23.776
518.82	23.849
519.01	23.812
519.21	23.840
519.41	23.847
519.60	23.856
519.80	23.863
520.00	23.885
520.19	23.868
520.39	23.874
520.58	23.889
520.78	23.894
520.98	23.903
521.17	23.901
521.37	23.857
521.56	23.917
521.76	23.872
521.96	23.936
522.15	23.957
522.35	24.011
522.54	24.007
522.74	24.023
522.94	24.045
523.13	24.057
523.33	24.111
523.52	24.104
523.72	24.136
523.91	24.163
524.11	24.148
524.31	24.183
524.50	24.131
524.70	24.108
524.89	24.139
525.09	24.216
525.29	24.258
525.48	24.272
525.68	24.296
525.87	24.273
526.07	24.318
526.26	24.293
526.46	24.321
526.66	24.328
526.85	24.355
527.05	24.400
527.24	24.446
527.44	24.428
527.63	24.401
527.83	24.428
528.02	24.443
528.22	24.480
528.42	24.540
528.61	24.575
528.81	24.625
529.00	24.680
529.20	24.716
529.39	24.701
529.59	24.727
529.78	24.766
529.98	24.799
530.17	24.857
530.37	24.854
530.57	24.869
530.76	24.866
530.96	24.902
531.15	24.906
531.35	24.925
531.54	24.894
531.74	24.956
531.93	25.056
532.13	25.072
532.32	25.088
532.52	25.083
532.71	25.070
532.91	25.117
533.10	25.156
533.30	25.192
533.49	25.136
533.69	25.118
533.89	25.117
534.08	25.195
534.28	25.165
534.47	25.145
534.67	25.140
534.86	25.114
535.06	25.114
535.25	25.106
535.45	25.047
535.64	25.016
535.84	25.030
536.03	25.025
536.23	25.048
536.42	25.005
536.62	24.965
536.81	24.977
537.01	24.930
537.20	24.924
537.40	24.947
537.59	24.941
537.79	25.017
537.98	25.042
538.17	25.076
538.37	25.047
538.56	25.074
538.76	25.072
538.95	25.152
539.15	25.157
539.34	25.170
539.54	25.225
539.73	25.258
539.93	25.275
540.12	25.334
540.32	25.273
540.51	25.313
540.71	25.365
540.90	25.424
541.10	25.496
541.29	25.553
541.49	25.563
541.68	25.665
541.87	25.731
542.07	25.739
542.26	25.826
542.46	25.905
542.65	26.006
542.85	26.111
543.04	26.175
543.24	26.183
543.43	26.258
543.63	26.273
543.82	26.293
544.01	26.351
544.21	26.337
544.40	26.360
544.60	26.521
544.79	26.517
544.99	26.506
545.18	26.479
545.37	26.489
545.57	26.506
545.76	26.547
545.96	26.572
546.15	26.571
546.35	26.590
546.54	26.605
546.73	26.617
546.93	26.613
547.12	26.512
547.32	26.510
547.51	26.499
547.71	26.448
547.90	26.429
548.09	26.470
548.29	26.526
548.48	26.470
548.68	26.504
548.87	26.567
549.06	26.568
549.26	26.604
549.45	26.548
549.65	26.558
549.84	26.527
550.03	26.595
550.23	26.590
550.42	26.581
550.62	26.553
550.81	26.539
551.00	26.491
551.20	26.508
551.39	26.471
551.59	26.496
551.78	26.516
551.97	26.558
552.17	26.525
552.36	26.576
552.56	26.519
552.75	26.560
552.94	26.649
553.14	26.642
553.33	26.671
553.52	26.747
553.72	26.744
553.91	26.727
554.11	26.697
554.30	26.724
554.49	26.799
554.69	26.961
554.88	26.883
555.07	26.951
555.27	26.988
555.46	26.993
555.65	26.953
555.85	26.913
556.04	26.920
556.24	26.918
556.43	26.955
556.62	27.068
556.82	26.993
557.01	26.963
557.20	26.838
557.40	26.974
557.59	26.926
557.78	26.929
557.98	26.849
558.17	26.896
558.36	26.980
558.56	27.044
558.75	27.128
558.94	27.212
559.14	27.117
559.33	27.103
559.52	27.129
559.72	27.208
559.91	27.113
560.10	27.123
560.30	27.107
560.49	27.119
560.68	27.084
560.88	27.045
561.07	27.021
561.26	26.993
561.46	26.963
561.65	26.977
561.84	27.000
562.04	27.049
562.23	27.083
562.42	27.146
562.62	27.176
562.81	27.243
563.00	27.366
563.19	27.503
563.39	27.571
563.58	27.617
563.77	27.650
563.97	27.713
564.16	27.810
564.35	27.912
564.55	27.867
564.74	27.928
564.93	27.993
565.12	28.124
565.32	28.244
565.51	28.337
565.70	28.366
565.90	28.415
566.09	28.516
566.28	28.654
566.47	28.712
566.67	28.782
566.86	28.833
567.05	28.991
567.25	28.991
567.44	29.126
567.63	29.135
567.82	29.040
568.02	29.087
568.21	29.131
568.40	29.155
568.59	29.177
568.79	29.161
568.98	29.224
569.17	29.252
569.36	29.301
569.56	29.366
569.75	29.487
569.94	29.547
570.14	29.625
570.33	29.710
570.52	29.730
570.71	29.715
570.91	29.805
571.10	29.892
571.29	29.996
571.48	30.036
571.68	30.093
571.87	30.175
572.06	30.144
572.25	30.143
572.44	30.114
572.64	30.058
572.83	30.211
573.02	30.192
573.21	30.332
573.41	30.354
573.60	30.363
573.79	30.429
573.98	30.522
574.18	30.536
574.37	30.601
574.56	30.651
574.75	30.756
574.94	30.872
575.14	30.977
575.33	31.009
575.52	31.136
575.71	31.205
575.91	31.163
576.10	31.228
576.29	31.210
576.48	31.143
576.67	31.263
576.87	31.307
577.06	31.446
577.25	31.395
577.44	31.345
577.63	31.463
577.83	31.430
578.02	31.505
578.21	31.544
578.40	31.635
578.59	31.793
578.79	31.905
578.98	32.076
579.17	32.076
579.36	32.092
579.55	32.108
579.74	32.207
579.94	32.333
580.13	32.352
580.32	32.417
580.51	32.420
580.70	32.453
580.90	32.573
581.09	32.567
581.28	32.609
581.47	32.604
581.66	32.613
581.85	32.674
582.05	32.753
582.24	32.809
582.43	32.952
582.62	33.001
582.81	33.042
583.00	33.084
583.20	33.149
583.39	33.158
583.58	33.190
583.77	33.223
583.96	33.312
584.15	33.388
584.34	33.435
584.54	33.468
584.73	33.606
584.92	33.596
585.11	33.679
585.30	33.738
585.49	33.754
585.68	33.800
585.88	33.841
586.07	33.839
586.26	33.864
586.45	33.932
586.64	34.026
586.83	34.114
587.02	34.153
587.22	34.142
587.41	34.120
587.60	34.175
587.79	34.175
587.98	34.257
588.17	34.312
588.36	34.445
588.55	34.514
588.74	34.615
588.94	34.685
589.13	34.777
589.32	34.792
589.51	34.875
589.70	34.905
589.89	34.962
590.08	34.945
590.27	35.042
590.46	35.113
590.66	35.067
590.85	35.102
591.04	35.185
591.23	35.237
591.42	35.254
591.61	35.263
591.80	35.282
591.99	35.393
592.18	35.410
592.37	35.483
592.57	35.507
592.76	35.559
592.95	35.637
593.14	35.722
593.33	35.740
593.52	35.756
593.71	35.808
593.90	35.807
594.09	35.832
594.28	35.870
594.47	35.821
594.66	35.914
594.85	35.972
595.05	36.052
595.24	36.160
595.43	36.182
595.62	36.256
595.81	36.269
596.00	36.323
596.19	36.278
596.38	36.328
596.57	36.287
596.76	36.389
596.95	36.387
597.14	36.422
597.33	36.432
597.52	36.558
597.71	36.542
597.90	36.482
598.09	36.431
598.28	36.456
598.47	36.485
598.67	36.496
598.86	36.566
599.05	36.679
599.24	36.660
599.43	36.706
599.62	36.714
599.81	36.716
600.00	36.626
600.19	36.687
600.38	36.744
600.57	36.828
600.76	36.886
600.95	36.899
601.14	36.970
601.33	36.901
601.52	36.869
601.71	36.845
601.90	36.912
602.09	36.940
602.28	37.007
602.47	37.086
602.66	37.102
602.85	37.112
603.04	37.113
603.23	37.031
603.42	36.989
603.61	37.017
603.80	37.046
603.99	37.039
604.18	37.141
604.37	37.091
604.56	37.064
604.75	37.016
604.94	37.047
605.13	36.989
605.32	37.016
605.51	37.017
605.70	37.116
605.89	37.164
606.08	37.177
606.27	37.218
606.46	37.299
606.65	37.261
606.84	37.344
607.03	37.453
607.22	37.498
607.41	37.499
607.60	37.519
607.79	37.558
607.98	37.654
608.17	37.673
608.36	37.704
608.55	37.695
608.74	37.738
608.93	37.705
609.12	37.671
609.31	37.688
609.49	37.556
609.68	37.553
609.87	37.439
610.06	37.411
610.25	37.346
610.44	37.279
610.63	37.320
610.82	37.409
611.01	37.436
611.20	37.320
611.39	37.406
611.58	37.509
611.77	37.512
611.96	37.618
612.15	37.652
612.34	37.736
612.53	37.788
612.72	37.846
612.90	37.921
613.09	37.839
613.28	37.830
613.47	37.846
613.66	37.912
613.85	37.898
614.04	37.877
614.23	37.846
614.42	37.863
614.61	37.914
614.80	37.966
614.99	37.990
615.18	38.069
615.36	37.984
615.55	38.074
615.74	38.018
615.93	38.061
616.12	38.060
616.31	38.045
616.50	38.002
616.69	38.020
616.88	37.996
617.07	37.928
617.25	37.904
617.44	37.908
617.63	37.842
617.82	37.896
618.01	37.801
618.20	37.828
618.39	37.794
618.58	37.789
618.77	37.800
618.95	37.824
619.14	37.922
619.33	37.877
619.52	37.897
619.71	37.925
619.90	37.906
620.09	37.857
620.28	37.888
620.46	37.978
620.65	38.025
620.84	37.957
621.03	37.960
621.22	37.989
621.41	38.026
621.60	37.920
621.79	38.012
621.97	38.076
622.16	38.089
622.35	38.168
622.54	38.272
622.73	38.237
622.92	38.289
623.11	38.242
623.29	38.267
623.48	38.336
623.67	38.330
623.86	38.297
624.05	38.283
624.24	38.269
624.42	38.224
624.61	38.195
624.80	38.158
624.99	38.097
625.18	38.151
625.37	38.144
625.55	38.189
625.74	38.243
625.93	38.296
626.12	38.314
626.31	38.361
626.50	38.382
626.68	38.374
626.87	38.385
627.06	38.398
627.25	38.390
627.44	38.428
627.63	38.494
627.81	38.425
628.00	38.419
628.19	38.460
628.38	38.464
628.57	38.474
628.75	38.455
628.94	38.496
629.13	38.614
629.32	38.633
629.51	38.661
629.69	38.667
629.88	38.703
630.07	38.736
630.26	38.825
630.45	38.869
630.63	38.865
630.82	38.865
631.01	38.943
631.20	39.018
631.39	39.039
631.57	39.016
631.76	39.048
631.95	39.126
632.14	39.140
632.32	39.156
632.51	39.069
632.70	39.048
632.89	39.053
633.08	39.048
633.26	39.113
633.45	39.056
633.64	39.042
633.83	39.067
634.01	39.106
634.20	39.118
634.39	39.129
634.58	39.107
634.76	39.147
634.95	39.187
635.14	39.200
635.33	39.201
635.51	39.250
635.70	39.145
635.89	39.175
636.08	39.235
636.26	39.195
636.45	39.156
636.64	39.197
636.83	39.164
637.01	39.265
637.20	39.299
637.39	39.371
637.58	39.435
637.76	39.419
637.95	39.445
638.14	39.525
638.33	39.623
638.51	39.657
638.70	39.789
638.89	39.863
639.07	39.841
639.26	39.905
639.45	40.011
639.64	40.005
639.82	39.945
640.01	39.916
640.20	39.955
640.38	39.979
640.57	39.917
640.76	39.937
640.95	39.956
641.13	39.979
641.32	39.941
641.51	39.934
641.69	39.969
641.88	39.861
642.07	39.913
642.26	39.966
642.44	40.034
642.63	40.078
642.82	40.088
643.00	40.131
643.19	40.092
643.38	40.102
643.56	40.065
643.75	40.159
643.94	40.266
644.12	40.263
644.31	40.318
644.50	40.389
644.68	40.390
644.87	40.438
645.06	40.541
645.24	40.590
645.43	40.693
645.62	40.764
645.81	40.824
645.99	40.940
646.18	40.912
646.37	40.935
646.55	41.004
646.74	41.066
646.92	40.992
647.11	41.092
647.30	41.099
647.48	41.137
647.67	41.168
647.86	41.236
648.04	41.255
648.23	41.267
648.42	41.292
648.60	41.399
648.79	41.420
648.98	41.383
649.16	41.452
649.35	41.554
649.54	41.515
649.72	41.589
649.91	41.554
650.09	41.652
650.28	41.671
650.47	41.728
650.65	41.797
650.84	41.826
651.03	41.803
651.21	41.867
651.40	41.927
651.59	41.977
651.77	41.990
651.96	42.078
652.14	42.106
652.33	42.161
652.52	42.177
652.70	42.256
652.89	42.264
653.07	42.329
653.26	42.385
653.45	42.461
653.63	42.488
653.82	42.599
654.00	42.574
654.19	42.558
654.38	42.573
654.56	42.567
654.75	42.551
654.93	42.532
655.12	42.498
655.31	42.506
655.49	42.474
655.68	42.452
655.86	42.387
656.05	42.430
656.24	42.434
656.42	42.465
656.61	42.597
656.79	42.670
656.98	42.718
657.16	42.839
657.35	42.908
657.54	42.944
657.72	42.991
657.91	43.072
658.09	43.160
658.28	43.236
658.46	43.261
658.65	43.242
658.84	43.258
659.02	43.262
659.21	43.290
659.39	43.314
659.58	43.253
659.76	43.366
659.95	43.466
660.13	43.512
660.32	43.460
660.51	43.443
660.69	43.503
660.88	43.539
661.06	43.536
661.25	43.560
661.43	43.557
661.62	43.555
661.80	43.623
661.99	43.735
662.17	43.778
662.36	43.795
662.55	43.906
662.73	44.021
662.92	44.038
663.10	44.059
663.29	44.102
663.47	44.233
663.66	44.395
663.84	44.474
664.03	44.564
664.21	44.616
664.40	44.635
664.58	44.539
664.77	44.570
664.95	44.541
665.14	44.512
665.32	44.602
665.51	44.702
665.69	44.731
665.88	44.746
666.06	44.737
666.25	44.793
666.43	44.839
666.62	44.892
666.80	44.888
666.99	44.909
667.17	44.967
667.36	44.995
667.54	45.018
667.73	45.062
667.91	44.963
668.10	45.008
668.28	45.070
668.47	45.078
668.65	45.077
668.84	45.104
669.02	45.099
669.21	45.144
669.39	45.210
669.58	45.296
669.76	45.364
669.95	45.494
670.13	45.433
670.31	45.562
670.50	45.573
670.68	45.569
670.87	45.679
671.05	45.780
671.24	45.760
671.42	45.877
671.61	45.924
671.79	45.917
671.98	45.925
672.16	45.859
672.35	45.911
672.53	46.034
672.71	45.977
672.90	46.131
673.08	46.079
673.27	46.030
673.45	45.969
673.64	46.052
673.82	46.026
674.01	46.069
674.19	46.201
674.37	46.130
674.56	46.216
674.74	46.317
674.93	46.273
675.11	46.329
675.30	46.257
675.48	46.359
675.66	46.431
675.85	46.400
676.03	46.457
676.22	46.452
676.40	46.535
676.58	46.495
676.77	46.648
676.95	46.703
677.14	46.617
677.32	46.722
677.50	46.793
677.69	46.759
677.87	46.772
678.06	46.769
678.24	46.889
678.43	46.844
678.61	46.870
678.79	46.868
678.98	46.947
679.16	46.901
679.34	46.998
679.53	46.964
679.71	46.977
679.90	46.957
680.08	47.010
680.26	47.101
680.45	47.154
680.63	47.170
680.82	47.257
681.00	47.285
681.18	47.276
681.37	47.202
681.55	47.264
681.73	47.205
681.92	47.234
682.10	47.200
682.29	47.300
682.47	47.348
682.65	47.297
682.84	47.264
683.02	47.296
683.20	47.168
683.39	47.286
683.57	47.237
683.75	47.315
683.94	47.241
684.12	47.294
684.30	47.343
684.49	47.389
684.67	47.384
684.85	47.381
685.04	47.426
685.22	47.476
685.40	47.529
685.59	47.580
685.77	47.451
685.96	47.524
686.14	47.609
686.32	47.642
686.50	47.580
686.69	47.533
686.87	47.607
687.05	47.643
687.24	47.734
687.42	47.854
687.60	47.837
687.79	47.824
687.97	47.896
688.15	47.875
688.34	47.929
688.52	47.823
688.70	47.872
688.89	47.850
689.07	48.014
689.25	47.967
689.44	47.959
689.62	47.950
689.80	47.835
689.98	47.864
690.17	47.852
690.35	48.040
690.53	48.253
690.72	48.298
690.90	48.431
691.08	48.401
691.27	48.515
691.45	48.453
691.63	48.561
691.81	48.638
692.00	48.643
692.18	48.712
692.36	48.709
692.54	48.840
692.73	48.711
692.91	48.621
693.09	48.592
693.28	48.534
693.46	48.648
693.64	48.716
693.82	48.766
694.01	48.762
694.19	48.695
694.37	48.655
694.55	48.774
694.74	48.866
694.92	48.775
695.10	48.824
695.28	48.954
695.47	49.020
695.65	49.055
695.83	49.000
696.01	48.970
696.20	48.917
696.38	48.817
696.56	48.935
696.74	48.938
696.93	48.856
697.11	48.852
697.29	48.907
697.47	48.835
697.66	48.732
697.84	48.751
698.02	48.750
698.20	48.768
698.39	48.785
698.57	48.897
698.75	48.995
698.93	49.051
699.11	49.057
699.30	49.022
699.48	48.976
699.66	49.022
699.84	49.034
700.03	49.051
700.21	48.993
700.39	49.122
700.57	49.184
700.75	49.146
700.94	49.094
701.12	49.019
701.30	48.942
701.48	49.111
701.66	49.197
701.85	49.317
702.03	49.258
702.21	49.363
702.39	49.430
702.57	49.512
702.76	49.425
702.94	49.435
703.12	49.447
703.30	49.532
703.48	49.627
703.66	49.604
703.85	49.512
704.03	49.510
704.21	49.418
704.39	49.524
704.57	49.531
704.75	49.505
704.94	49.473
705.12	49.544
705.30	49.565
705.48	49.681
705.66	49.627
705.84	49.721
706.03	49.765
706.21	49.735
706.39	49.661
706.57	49.781
706.75	49.659
706.93	49.599
707.12	49.603
707.30	49.600
707.48	49.639
707.66	49.700
707.84	49.685
708.02	49.730
708.20	49.648
708.39	49.702
708.57	49.789
708.75	49.861
708.93	49.776
709.11	49.806
709.29	49.913
709.47	49.930
709.66	50.072
709.84	49.914
710.02	49.958
710.20	49.899
710.38	49.762
710.56	49.802
710.74	49.772
710.92	49.798
711.10	49.802
711.29	49.878
711.47	49.896
711.65	49.909
711.83	49.959
712.01	49.923
712.19	50.024
712.37	49.797
712.55	49.802
712.73	49.977
712.92	50.079
713.10	50.165
713.28	50.127
713.46	50.191
713.64	50.220
713.82	50.370
714.00	50.383
714.18	50.329
714.36	50.334
714.54	50.429
714.72	50.646
714.91	50.809
715.09	50.850
715.27	50.824
715.45	50.704
715.63	50.823
715.81	50.821
715.99	50.757
716.17	50.774
716.35	50.817
716.53	50.767
716.71	50.719
716.89	50.745
717.07	50.755
717.25	50.696
717.43	50.688
717.62	50.732
717.80	50.851
717.98	50.766
718.16	50.758
718.34	50.764
718.52	50.709
718.70	50.607
718.88	50.769
719.06	50.903
719.24	50.785
719.42	50.785
719.60	50.782
719.78	50.795
719.96	50.707
720.14	50.708
720.32	50.716
720.50	50.734
720.68	50.874
720.86	50.908
721.04	50.929
721.22	50.900
721.40	50.859
721.58	50.908
721.76	50.814
721.94	50.771
722.12	50.884
722.30	50.938
722.48	50.919
722.66	50.968
722.84	51.008
723.03	50.980
723.21	51.055
723.39	51.152
723.57	51.194
723.75	51.132
723.93	51.144
724.11	51.303
724.29	51.454
724.47	51.457
724.65	51.456
724.83	51.411
725.00	51.526
725.18	51.521
725.36	51.493
725.54	51.445
725.72	51.449
725.90	51.491
726.08	51.563
726.26	51.700
726.44	51.570
726.62	51.547
726.80	51.486
726.98	51.512
727.16	51.563
727.34	51.441
727.52	51.462
727.70	51.426
727.88	51.423
728.06	51.344
728.24	51.278
728.42	51.324
728.60	51.195
728.78	51.254
728.96	51.188
729.14	51.246
729.32	51.188
729.50	51.260
729.68	51.319
729.86	51.360
730.04	51.422
730.22	51.376
730.39	51.429
730.57	51.485
730.75	51.387
730.93	51.384
731.11	51.478
731.29	51.553
731.47	51.544
731.65	51.632
731.83	51.566
732.01	51.587
732.19	51.680
732.37	51.769
732.55	51.915
732.73	51.996
732.90	52.044
733.08	52.034
733.26	52.123
733.44	52.058
733.62	52.061
733.80	52.113
733.98	52.076
734.16	52.269
734.34	52.322
734.52	52.223
734.70	52.062
734.87	51.983
735.05	51.988
735.23	51.961
735.41	52.134
735.59	52.124
735.77	52.057
735.95	52.072
736.13	52.045
736.31	52.085
736.49	52.025
736.66	51.991
736.84	51.996
737.02	52.110
737.20	52.121
737.38	51.987
737.56	51.947
737.74	51.833
737.92	51.861
738.09	52.013
738.27	52.073
738.45	52.005
738.63	52.115
738.81	52.118
738.99	52.125
739.17	52.121
739.34	52.127
739.52	52.224
739.70	52.298
739.88	52.378
740.06	52.393
740.24	52.452
740.42	52.407
740.59	52.444
740.77	52.404
740.95	52.280
741.13	52.245
741.31	52.179
741.49	52.352
741.66	52.369
741.84	52.347
742.02	52.395
742.20	52.324
742.38	52.338
742.56	52.400
742.73	52.278
742.91	52.203
743.09	52.258
743.27	52.296
743.45	52.356
743.63	52.416
743.80	52.469
743.98	52.450
744.16	52.346
744.34	52.378
744.52	52.425
744.69	52.533
744.87	52.327
745.05	52.536
745.23	52.565
745.41	52.706
745.59	52.711
745.76	52.761
745.94	52.811
746.12	52.669
746.30	52.813
746.47	52.983
746.65	53.060
746.83	53.235
747.01	53.224
747.19	53.398
747.36	53.377
747.54	53.442
747.72	53.343
747.90	53.447
748.08	53.469
748.25	53.414
748.43	53.477
748.61	53.335
748.79	53.292
748.96	53.367
749.14	53.181
749.32	53.217
749.50	53.293
749.68	53.323
749.85	53.286
750.03	53.404
750.21	53.458
750.39	53.375
750.56	53.498
750.74	53.381
750.92	53.509
751.10	53.438
751.27	53.304
751.45	53.347
751.63	53.268
751.81	53.257
751.98	53.331
752.16	53.392
752.34	53.405
752.51	53.330
752.69	53.284
752.87	53.242
753.05	53.274
753.22	53.279
753.40	53.445
753.58	53.607
753.76	53.704
753.93	53.895
754.11	53.817
754.29	53.783
754.46	53.746
754.64	53.698
754.82	53.805
755.00	53.981
755.17	54.112
755.35	54.244
755.53	54.220
755.70	54.040
755.88	53.867
756.06	53.877
756.24	53.843
756.41	53.846
756.59	53.911
756.77	53.919
756.94	53.829
757.12	53.614
757.30	53.595
757.47	53.579
757.65	53.534
757.83	53.630
758.01	53.723
758.18	53.717
758.36	53.757
758.54	53.672
758.71	53.842
758.89	53.846
759.07	53.887
759.24	53.945
759.42	54.091
759.60	53.977
759.77	53.853
759.95	53.959
760.13	53.796
760.30	53.792
760.48	53.949
760.66	53.882
760.83	53.924
761.01	53.645
761.19	53.557
761.36	53.520
761.54	53.610
761.72	53.635
761.89	53.662
762.07	53.680
762.24	53.638
762.42	53.662
762.60	53.688
762.77	53.582
762.95	53.633
763.13	53.659
763.30	53.880
763.48	54.077
763.66	54.184
763.83	54.158
764.01	54.027
764.18	54.046
764.36	54.065
764.54	53.994
764.71	54.184
764.89	54.290
765.07	54.370
765.24	54.353
765.42	54.338
765.59	54.359
765.77	54.309
765.95	54.177
766.12	54.039
766.30	54.156
766.47	54.136
766.65	54.102
766.83	54.164
767.00	54.060
767.18	53.989
767.35	54.043
767.53	54.095
767.71	53.937
767.88	53.872
768.06	53.830
768.23	53.830
768.41	54.091
768.59	54.009
768.76	54.074
768.94	54.187
769.11	54.160
769.29	54.197
769.46	54.238
769.64	54.246
769.82	54.070
769.99	54.340
770.17	54.371
770.34	54.268
770.52	54.310
770.69	54.261
770.87	54.375
771.05	54.404
771.22	54.401
771.40	54.321
771.57	54.389
771.75	54.449
771.92	54.353
772.10	54.539
772.27	54.532
772.45	54.534
772.63	54.532
772.80	54.611
772.98	54.453
773.15	54.408
773.33	54.445
773.50	54.514
773.68	54.735
773.85	54.743
774.03	54.637
774.20	54.663
774.38	54.611
774.55	54.479
774.73	54.533
774.91	54.629
775.08	54.636
775.26	54.692
775.43	54.780
775.61	54.790
775.78	54.770
775.96	54.753
776.13	54.766
776.31	54.750
776.48	54.895
776.66	54.945
776.83	54.988
777.01	54.841
777.18	54.800
777.36	54.765
777.53	54.767
777.71	54.789
777.88	54.837
778.06	54.892
778.23	54.757
778.41	54.680
778.58	54.671
778.76	54.637
778.93	54.648
779.11	54.638
779.28	54.782
779.46	54.796
779.63	54.959
779.80	55.039
779.98	55.010
780.15	54.954
780.33	54.877
780.50	55.006
780.68	55.037
780.85	55.275
781.03	55.307
781.20	55.295
781.38	55.436
781.55	55.457
781.73	55.580
781.90	55.366
782.08	55.347
782.25	55.241
782.42	55.288
782.60	55.416
782.77	55.378
782.95	55.432
783.12	55.186
783.30	55.208
783.47	55.261
783.65	55.204
783.82	55.156
783.99	55.095
784.17	55.168
784.34	55.129
784.52	55.262
784.69	55.226
784.87	55.212
785.04	55.148
785.21	55.203
785.39	55.271
785.56	55.156
785.74	55.258
785.91	55.188
786.08	55.313
786.26	55.342
786.43	55.335
786.61	55.513
786.78	55.624
786.96	55.731
787.13	55.766
787.30	55.761
787.48	55.539
787.65	55.518
787.83	55.641
788.00	55.604
788.17	55.646
788.35	55.595
788.52	55.486
788.70	55.626
788.87	55.554
789.04	55.567
789.22	55.432
789.39	55.429
789.56	55.475
789.74	55.725
789.91	55.936
790.09	55.936
790.26	55.969
790.43	56.060
790.61	56.129
790.78	56.313
790.95	56.357
791.13	56.336
791.30	56.238
791.47	56.377
791.65	56.451
791.82	56.582
792.00	56.368
792.17	56.187
792.34	56.165
792.52	56.159
792.69	56.141
792.86	56.161
793.04	56.103
793.21	56.023
793.38	56.119
793.56	56.090
793.73	56.069
793.90	55.934
794.08	55.843
794.25	56.147
794.42	56.092
794.60	56.246
794.77	56.250
794.94	56.270
795.12	56.260
795.29	56.391
795.46	56.457
795.64	56.411
795.81	56.362
795.98	56.411
796.16	56.456
796.33	56.556
796.50	56.368
796.68	56.690
796.85	56.553
797.02	56.649
797.19	56.655
797.37	56.669
797.54	56.575
797.71	56.546
797.89	56.640
798.06	56.812
798.23	56.705
798.41	56.636
798.58	56.578
798.75	56.549
798.92	56.505
799.10	56.242
799.27	56.121
799.44	56.233
799.62	56.225
799.79	56.110
799.96	56.110
800.13	56.023
800.31	55.860
800.48	55.869
800.65	55.925
800.82	56.044
801.00	56.339
801.17	56.222
801.34	56.503
801.52	56.544
801.69	56.441
801.86	56.390
802.03	56.586
802.21	56.657
802.38	56.588
802.55	56.779
802.72	56.988
802.90	56.963
803.07	56.775
803.24	56.725
803.41	56.790
803.59	56.757
803.76	56.772
803.93	56.922
804.10	56.903
804.27	56.877
804.45	56.745
804.62	56.775
804.79	56.546
804.96	56.410
805.14	56.465
805.31	56.710
805.48	56.797
805.65	56.833
805.82	56.830
806.00	56.773
806.17	56.771
806.34	56.917
806.51	57.005
806.69	57.013
806.86	56.974
807.03	57.211
807.20	57.157
807.37	57.376
807.55	57.307
807.72	57.096
807.89	57.101
808.06	56.918
808.23	56.981
808.41	56.953
808.58	56.711
808.75	56.349
808.92	56.409
809.09	56.648
809.26	56.766
809.44	56.948
809.61	56.833
809.78	56.841
809.95	56.780
810.12	56.656
810.30	57.009
810.47	56.922
810.64	56.924
810.81	57.235
810.98	57.486
811.15	57.545
811.33	57.509
811.50	57.314
811.67	57.301
811.84	57.316
812.01	57.292
812.18	57.449
812.35	57.465
812.53	57.662
812.70	57.706
812.87	57.756
813.04	57.723
813.21	57.939
813.38	57.812
813.55	57.917
813.73	58.202
813.90	58.100
814.07	58.130
814.24	58.371
814.41	58.515
814.58	58.569
814.75	58.511
814.93	58.556
815.10	58.485
815.27	58.501
815.44	58.474
815.61	58.676
815.78	58.456
815.95	58.287
816.12	58.379
816.29	58.232
816.47	57.822
816.64	57.684
816.81	57.897
816.98	57.721
817.15	57.932
817.32	58.161
817.49	58.254
817.66	58.061
817.83	58.055
818.00	58.100
818.18	58.151
818.35	58.279
818.52	58.457
818.69	58.675
818.86	58.662
819.03	58.490
819.20	58.430
819.37	58.268
819.54	57.860
819.71	57.707
819.88	57.802
820.05	57.729
820.23	57.835
820.40	57.880
820.57	57.753
820.74	57.719
820.91	57.822
821.08	57.951
821.25	57.991
821.42	57.992
821.59	57.732
821.76	57.916
821.93	58.013
822.10	58.079
822.27	58.086
822.44	58.018
822.61	57.917
822.78	58.210
822.95	58.375
823.12	58.271
823.29	58.199
823.47	58.294
823.64	58.231
823.81	58.370
823.98	58.645
824.15	58.456
824.32	58.089
824.49	58.317
824.66	58.338
824.83	58.277
825.00	58.061
825.17	57.830
825.34	58.175
825.51	58.081
825.68	58.140
825.85	58.264
826.02	58.568
826.19	58.207
826.36	58.372
826.53	58.662
826.70	58.556
826.87	58.618
827.04	58.977
827.21	58.987
827.38	58.912
827.55	58.649
827.72	59.046
827.89	59.088
828.06	59.376
828.23	59.384
828.40	59.409
828.57	59.393
828.74	59.575
828.91	59.541
829.08	59.601
829.25	59.443
829.42	59.627
829.59	59.674
829.76	59.599
829.93	59.313
830.10	59.177
830.27	58.878
830.44	58.683
830.60	58.931
830.77	59.029
830.94	58.927
831.11	58.861
831.28	58.740
831.45	58.820
831.62	58.652
831.79	58.629
831.96	58.810
832.13	58.877
832.30	58.921
832.47	59.016
832.64	58.977
832.81	58.903
832.98	58.955
833.15	59.080
833.32	59.118
833.49	59.251
833.65	59.443
833.82	59.144
833.99	59.397
834.16	59.435
834.33	59.345
834.50	59.426
834.67	59.703
834.84	59.971
835.01	60.000
835.18	59.751
835.35	59.650
835.52	59.802
835.69	60.182
835.85	59.984
836.02	60.349
836.19	60.449
836.36	60.601
836.53	60.562
836.70	60.460
836.87	59.952
837.04	59.704
837.21	59.790
837.38	59.820
837.54	59.976
837.71	60.206
837.88	59.889
838.05	60.214
838.22	60.529
838.39	60.383
838.56	59.952
838.73	60.196
838.89	60.217
839.06	60.151
839.23	60.462
839.40	60.417
839.57	60.423
839.74	60.051
839.91	59.701
840.08	59.761
840.24	59.473
840.41	59.008
840.58	58.807
840.75	58.877
840.92	58.464
841.09	58.580
841.26	59.013
841.42	58.909
841.59	58.721
841.76	58.795
841.93	58.970
842.10	58.818
842.27	58.830
842.43	58.751
842.60	59.009
842.77	59.476
842.94	59.469
843.11	59.835
843.28	59.684
843.44	59.916
843.61	59.897
843.78	60.015
843.95	60.146
844.12	60.555
844.28	60.461
844.45	60.573
844.62	60.785
844.79	60.481
844.96	60.188
845.13	60.371
845.29	60.340
845.46	60.684
845.63	60.489
845.80	60.586
845.97	60.400
846.13	60.425
846.30	60.110
846.47	60.525
846.64	60.544
846.81	60.131
846.97	60.195
847.14	60.354
847.31	60.466
847.48	60.584
847.64	60.218
847.81	60.074
847.98	59.978
848.15	60.266
848.32	60.131
848.48	60.500
848.65	60.389
848.82	60.505
848.99	61.006
849.15	61.280
849.32	61.116
849.49	61.466
849.66	61.435
849.82	61.234
849.99	61.458
850.16	61.551
850.33	61.407
850.49	61.954
850.66	61.370
850.83	61.398
851.00	61.431
851.16	60.912
851.33	61.086
851.50	61.235
851.67	60.948
851.83	60.890
852.00	61.410
852.17	61.221
852.34	61.299
852.50	61.397
852.67	61.287
852.84	61.579
853.01	61.998
853.17	61.722
853.34	61.748
853.51	61.853
853.67	61.364
853.84	61.036
854.01	61.151
854.18	60.920
854.34	61.070
854.51	60.963
854.68	61.048
854.84	60.836
855.01	60.830
855.18	60.851
855.34	61.012
855.51	61.207
855.68	60.969
855.85	61.507
856.01	61.700
856.18	61.651
856.35	61.867
856.51	61.799
856.68	61.674
856.85	61.510
857.01	61.326
857.18	61.729
857.35	61.302
857.51	61.403
857.68	61.582
857.85	61.418
858.01	61.261
858.18	61.655
858.35	61.847
858.51	61.729
858.68	61.761
858.85	61.900
859.01	61.941
859.18	62.061
859.35	61.708
859.51	61.586
859.68	61.544
859.85	61.666
860.01	61.829
860.18	62.159
860.35	61.928
860.51	61.645
860.68	61.274
860.84	61.146
861.01	61.307
861.18	61.308
861.34	61.315
861.51	61.605
861.68	61.736
861.84	61.731
862.01	61.130
862.18	61.086
862.34	60.668
862.51	60.641
862.67	60.764
862.84	61.486
863.01	61.585
863.17	61.331
863.34	61.504
863.50	61.380
863.67	61.366
863.84	61.417
864.00	61.185
864.17	61.485
864.33	61.441
864.50	61.791
864.67	61.344
864.83	61.208
865.00	61.049
865.16	61.050
865.33	61.176
865.50	61.345
865.66	61.599
865.83	61.335
865.99	61.347
866.16	61.092
866.33	60.832
866.49	60.497
866.66	60.309
866.82	60.875
866.99	61.039
867.15	60.910
867.32	61.171
867.49	61.510
867.65	60.823
867.82	60.548
867.98	60.473
868.15	60.634
868.31	61.214
868.48	61.370
868.64	61.427
868.81	61.325
868.98	60.925
869.14	60.889
869.31	60.511
869.47	60.366
869.64	59.942
869.80	60.378
869.97	60.797
870.13	60.755
870.30	60.503
870.46	60.254
870.63	60.435
870.79	60.857
870.96	61.051
871.12	61.330
871.29	61.229
871.46	61.574
871.62	61.596
871.79	61.828
871.95	61.914
872.12	61.702
872.28	61.670
872.45	62.153
872.61	61.877
872.78	61.655
872.94	61.317
873.11	61.388
873.27	61.407
873.44	61.121
873.60	61.019
873.77	60.645
873.93	60.641
874.10	60.717
874.26	60.713
874.43	60.571
874.59	60.396
874.76	60.615
874.92	60.942
875.09	61.045
875.25	60.764
875.41	60.881
875.58	61.348
875.74	61.413
875.91	61.909
876.07	61.814
876.24	61.577
876.40	61.408
876.57	61.859
876.73	61.442
876.90	61.627
877.06	61.580
877.23	61.788
877.39	61.919
877.56	61.764
877.72	62.047
877.88	62.159
878.05	62.398
878.21	62.204
878.38	62.357
878.54	62.537
878.71	62.530
878.87	62.772
879.04	62.489
879.20	62.561
879.36	62.533
879.53	62.594
879.69	62.818
879.86	61.572
880.02	59.546
880.19	63.033
880.35	62.754
880.51	61.553
880.68	65.168
>>>>>End Processed Spectral Data<<<<<
