# Supplementary material for: Natural history of the social millipede Brachycybe lecontii Wood, 1864
Source: Biodivers Data J. 2020 Apr 3;8:e50770. doi: 10.3897/BDJ.8.e50770 (PMC7148388; doi:10.3897/BDJ.8.e50770)
Supplement: Supplementary material 2 — Files with spectra [file bdj-08-e50770-s002.zip › BLIV0046.txt]

SpectraSuite Data File
++++++++++++++++++++++++++++++++++++
Date: Mon Jun 05 16:14:54 EDT 2017
User: Paul
Dark Spectrum Present: Yes
Reference Spectrum Present: Yes
Number of Sampled Component Spectra: 1
Spectrometers: USB4C01401
Integration Time (usec): 70000 (USB4C01401)
Spectra Averaged: 5 (USB4C01401)
Boxcar Smoothing: 6 (USB4C01401)
Correct for Electrical Dark: No (USB4C01401)
Strobe/Lamp Enabled: No (USB4C01401)
Correct for Detector Non-linearity: No (USB4C01401)
Correct for Stray Light: No (USB4C01401)
Number of Pixels in Processed Spectrum: 3648
>>>>>Begin Processed Spectral Data<<<<<
179.04	614.815
179.26	614.815
179.47	614.815
179.69	257.317
179.90	-87.671
180.12	-541.379
180.33	1288.764
180.55	1435.542
180.76	2882.927
180.98	2784.337
181.19	-14756.250
181.41	-4532.727
181.62	1296.465
181.84	508.031
182.05	322.414
182.27	253.370
182.48	206.920
182.70	170.745
182.91	145.867
183.13	122.797
183.34	105.321
183.56	95.606
183.77	90.725
183.99	80.517
184.20	72.951
184.41	68.912
184.63	67.150
184.84	61.958
185.06	60.849
185.27	60.692
185.49	60.059
185.70	59.798
185.92	59.720
186.13	61.029
186.35	61.793
186.56	61.599
186.78	63.249
186.99	61.767
187.21	63.612
187.42	63.719
187.64	67.376
187.85	69.596
188.06	69.715
188.28	68.603
188.49	66.844
188.71	67.596
188.92	66.360
189.14	63.946
189.35	63.912
189.57	60.637
189.78	61.916
190.00	61.463
190.21	61.593
190.42	58.327
190.64	55.324
190.85	55.801
191.07	57.951
191.28	59.995
191.50	57.874
191.71	57.632
191.93	58.072
192.14	56.944
192.36	58.986
192.57	58.942
192.78	59.069
193.00	57.045
193.21	58.097
193.43	58.442
193.64	58.458
193.86	57.550
194.07	57.347
194.28	58.607
194.50	56.838
194.71	56.088
194.93	56.487
195.14	56.771
195.36	54.303
195.57	54.319
195.78	55.746
196.00	56.116
196.21	58.516
196.43	58.542
196.64	58.054
196.86	59.441
197.07	60.972
197.28	63.235
197.50	63.865
197.71	66.432
197.93	63.863
198.14	65.745
198.36	64.301
198.57	65.839
198.78	66.264
199.00	63.927
199.21	62.276
199.43	61.266
199.64	60.452
199.85	61.137
200.07	60.124
200.28	62.007
200.50	58.202
200.71	58.498
200.92	58.628
201.14	59.970
201.35	58.117
201.57	59.899
201.78	57.723
201.99	57.523
202.21	59.523
202.42	61.082
202.64	60.201
202.85	59.632
203.06	58.787
203.28	60.407
203.49	60.027
203.71	58.863
203.92	58.467
204.13	57.703
204.35	56.115
204.56	58.354
204.78	59.302
204.99	58.385
205.20	56.389
205.42	55.951
205.63	57.104
205.85	54.704
206.06	55.315
206.27	55.491
206.49	56.708
206.70	56.630
206.91	57.429
207.13	55.318
207.34	54.439
207.56	53.181
207.77	52.029
207.98	49.703
208.20	48.614
208.41	47.849
208.62	49.585
208.84	48.061
209.05	48.040
209.27	46.631
209.48	45.524
209.69	45.828
209.91	47.734
210.12	49.529
210.33	49.982
210.55	48.854
210.76	50.085
210.97	49.083
211.19	48.272
211.40	47.899
211.61	50.059
211.83	48.163
212.04	46.905
212.26	46.082
212.47	44.041
212.68	42.023
212.90	40.284
213.11	39.643
213.32	40.748
213.54	41.351
213.75	41.446
213.96	41.964
214.18	42.085
214.39	39.792
214.60	40.851
214.82	41.906
215.03	42.153
215.24	42.172
215.46	42.880
215.67	41.559
215.88	40.010
216.10	41.663
216.31	40.598
216.52	40.037
216.74	39.879
216.95	37.730
217.16	37.151
217.38	36.251
217.59	34.850
217.80	33.256
218.02	31.846
218.23	29.616
218.44	30.065
218.66	29.785
218.87	28.799
219.08	26.303
219.30	25.318
219.51	23.189
219.72	22.288
219.94	21.754
220.15	20.802
220.36	19.442
220.58	18.313
220.79	17.630
221.00	17.666
221.22	16.380
221.43	15.194
221.64	14.062
221.85	14.123
222.07	13.655
222.28	13.794
222.49	13.216
222.71	12.348
222.92	11.721
223.13	11.579
223.35	11.736
223.56	11.191
223.77	10.613
223.99	10.423
224.20	10.661
224.41	10.394
224.62	10.000
224.84	9.561
225.05	8.737
225.26	8.901
225.48	8.866
225.69	8.755
225.90	8.721
226.11	8.496
226.33	8.342
226.54	8.386
226.75	8.009
226.97	7.708
227.18	7.299
227.39	7.004
227.60	6.965
227.82	6.850
228.03	6.212
228.24	6.000
228.46	6.002
228.67	5.711
228.88	5.443
229.09	5.441
229.31	5.171
229.52	5.218
229.73	5.130
229.95	5.099
230.16	5.258
230.37	5.253
230.58	5.226
230.80	5.429
231.01	5.306
231.22	5.045
231.43	4.926
231.65	4.793
231.86	4.779
232.07	4.757
232.28	4.633
232.50	4.565
232.71	4.565
232.92	4.415
233.14	4.234
233.35	4.178
233.56	4.029
233.77	4.053
233.99	4.006
234.20	4.051
234.41	4.075
234.62	3.964
234.84	3.901
235.05	3.777
235.26	3.686
235.47	3.696
235.69	3.575
235.90	3.649
236.11	3.689
236.32	3.700
236.53	3.651
236.75	3.626
236.96	3.576
237.17	3.570
237.38	3.588
237.60	3.483
237.81	3.524
238.02	3.484
238.23	3.339
238.45	3.315
238.66	3.191
238.87	3.092
239.08	3.058
239.30	3.048
239.51	3.039
239.72	3.007
239.93	2.932
240.14	2.891
240.36	2.884
240.57	2.867
240.78	2.862
240.99	2.889
241.21	2.939
241.42	2.966
241.63	2.932
241.84	2.896
242.05	2.853
242.27	2.863
242.48	2.821
242.69	2.839
242.90	2.808
243.11	2.827
243.33	2.782
243.54	2.767
243.75	2.743
243.96	2.707
244.18	2.710
244.39	2.695
244.60	2.678
244.81	2.661
245.02	2.624
245.24	2.644
245.45	2.601
245.66	2.578
245.87	2.579
246.08	2.595
246.30	2.599
246.51	2.621
246.72	2.622
246.93	2.607
247.14	2.629
247.35	2.629
247.57	2.636
247.78	2.608
247.99	2.566
248.20	2.625
248.41	2.666
248.63	2.625
248.84	2.615
249.05	2.580
249.26	2.556
249.47	2.561
249.68	2.529
249.90	2.505
250.11	2.501
250.32	2.481
250.53	2.481
250.74	2.481
250.96	2.430
251.17	2.385
251.38	2.400
251.59	2.402
251.80	2.410
252.01	2.399
252.23	2.391
252.44	2.404
252.65	2.393
252.86	2.367
253.07	2.379
253.28	2.360
253.50	2.348
253.71	2.352
253.92	2.328
254.13	2.315
254.34	2.291
254.55	2.286
254.76	2.309
254.98	2.267
255.19	2.243
255.40	2.251
255.61	2.280
255.82	2.251
256.03	2.279
256.25	2.287
256.46	2.265
256.67	2.290
256.88	2.297
257.09	2.300
257.30	2.291
257.51	2.244
257.73	2.260
257.94	2.250
258.15	2.250
258.36	2.222
258.57	2.240
258.78	2.237
258.99	2.254
259.20	2.260
259.42	2.246
259.63	2.215
259.84	2.184
260.05	2.202
260.26	2.257
260.47	2.245
260.68	2.269
260.90	2.303
261.11	2.314
261.32	2.307
261.53	2.311
261.74	2.312
261.95	2.325
262.16	2.320
262.37	2.359
262.58	2.399
262.80	2.398
263.01	2.355
263.22	2.358
263.43	2.363
263.64	2.323
263.85	2.314
264.06	2.316
264.27	2.308
264.48	2.289
264.70	2.282
264.91	2.275
265.12	2.242
265.33	2.213
265.54	2.213
265.75	2.216
265.96	2.213
266.17	2.222
266.38	2.214
266.59	2.224
266.81	2.210
267.02	2.206
267.23	2.170
267.44	2.149
267.65	2.162
267.86	2.162
268.07	2.168
268.28	2.149
268.49	2.149
268.70	2.159
268.91	2.126
269.13	2.122
269.34	2.088
269.55	2.098
269.76	2.065
269.97	2.079
270.18	2.071
270.39	2.067
270.60	2.058
270.81	2.042
271.02	2.023
271.23	2.010
271.44	1.976
271.65	1.966
271.87	1.962
272.08	1.968
272.29	1.954
272.50	1.970
272.71	1.975
272.92	1.961
273.13	1.964
273.34	1.952
273.55	1.952
273.76	1.970
273.97	1.970
274.18	1.975
274.39	1.969
274.60	1.964
274.81	1.977
275.02	1.968
275.24	1.966
275.45	1.950
275.66	1.968
275.87	1.950
276.08	1.957
276.29	1.970
276.50	1.955
276.71	1.944
276.92	1.950
277.13	1.953
277.34	1.951
277.55	1.942
277.76	1.948
277.97	1.942
278.18	1.953
278.39	1.957
278.60	1.959
278.81	1.969
279.02	1.951
279.23	1.959
279.44	1.965
279.65	1.951
279.86	1.960
280.08	1.975
280.29	1.958
280.50	1.958
280.71	1.966
280.92	1.977
281.13	1.978
281.34	1.981
281.55	1.966
281.76	1.985
281.97	1.978
282.18	1.978
282.39	1.996
282.60	2.002
282.81	2.003
283.02	2.027
283.23	2.037
283.44	2.039
283.65	2.037
283.86	2.042
284.07	2.044
284.28	2.049
284.49	2.044
284.70	2.069
284.91	2.088
285.12	2.083
285.33	2.089
285.54	2.089
285.75	2.100
285.96	2.099
286.17	2.097
286.38	2.096
286.59	2.094
286.80	2.098
287.01	2.099
287.22	2.094
287.43	2.076
287.64	2.071
287.85	2.082
288.06	2.084
288.27	2.102
288.48	2.094
288.69	2.078
288.90	2.076
289.11	2.067
289.32	2.067
289.53	2.060
289.74	2.063
289.95	2.068
290.16	2.063
290.37	2.060
290.58	2.060
290.79	2.042
291.00	2.031
291.21	2.011
291.42	2.014
291.63	2.032
291.83	2.033
292.04	2.035
292.25	2.041
292.46	2.035
292.67	2.036
292.88	2.050
293.09	2.050
293.30	2.051
293.51	2.044
293.72	2.045
293.93	2.051
294.14	2.054
294.35	2.041
294.56	2.045
294.77	2.051
294.98	2.053
295.19	2.053
295.40	2.055
295.61	2.051
295.82	2.050
296.03	2.053
296.24	2.067
296.45	2.060
296.66	2.076
296.86	2.085
297.07	2.082
297.28	2.080
297.49	2.073
297.70	2.068
297.91	2.083
298.12	2.083
298.33	2.091
298.54	2.092
298.75	2.094
298.96	2.091
299.17	2.094
299.38	2.084
299.59	2.085
299.80	2.097
300.00	2.099
300.21	2.100
300.42	2.109
300.63	2.110
300.84	2.115
301.05	2.123
301.26	2.129
301.47	2.132
301.68	2.139
301.89	2.147
302.10	2.162
302.31	2.164
302.52	2.175
302.72	2.198
302.93	2.199
303.14	2.201
303.35	2.210
303.56	2.215
303.77	2.210
303.98	2.224
304.19	2.230
304.40	2.235
304.61	2.237
304.82	2.242
305.02	2.244
305.23	2.238
305.44	2.224
305.65	2.244
305.86	2.246
306.07	2.249
306.28	2.260
306.49	2.269
306.70	2.265
306.91	2.271
307.11	2.278
307.32	2.288
307.53	2.286
307.74	2.297
307.95	2.317
308.16	2.326
308.37	2.322
308.58	2.329
308.79	2.316
308.99	2.315
309.20	2.312
309.41	2.320
309.62	2.311
309.83	2.318
310.04	2.317
310.25	2.336
310.46	2.337
310.66	2.332
310.87	2.329
311.08	2.334
311.29	2.333
311.50	2.337
311.71	2.337
311.92	2.341
312.12	2.343
312.33	2.363
312.54	2.357
312.75	2.365
312.96	2.346
313.17	2.342
313.38	2.345
313.59	2.355
313.79	2.352
314.00	2.359
314.21	2.370
314.42	2.374
314.63	2.376
314.84	2.375
315.04	2.358
315.25	2.375
315.46	2.367
315.67	2.377
315.88	2.372
316.09	2.362
316.30	2.361
316.50	2.378
316.71	2.384
316.92	2.382
317.13	2.376
317.34	2.374
317.55	2.382
317.75	2.400
317.96	2.394
318.17	2.396
318.38	2.389
318.59	2.397
318.80	2.420
319.00	2.414
319.21	2.407
319.42	2.412
319.63	2.410
319.84	2.423
320.05	2.428
320.25	2.409
320.46	2.406
320.67	2.406
320.88	2.414
321.09	2.429
321.29	2.431
321.50	2.427
321.71	2.440
321.92	2.435
322.13	2.414
322.34	2.428
322.54	2.432
322.75	2.452
322.96	2.462
323.17	2.461
323.38	2.464
323.58	2.465
323.79	2.465
324.00	2.464
324.21	2.450
324.42	2.453
324.62	2.463
324.83	2.478
325.04	2.485
325.25	2.485
325.46	2.479
325.66	2.488
325.87	2.482
326.08	2.472
326.29	2.473
326.50	2.474
326.70	2.485
326.91	2.485
327.12	2.488
327.33	2.482
327.53	2.494
327.74	2.482
327.95	2.487
328.16	2.494
328.37	2.492
328.57	2.493
328.78	2.505
328.99	2.502
329.20	2.509
329.41	2.512
329.61	2.527
329.82	2.525
330.03	2.547
330.24	2.546
330.44	2.540
330.65	2.524
330.86	2.519
331.07	2.515
331.27	2.536
331.48	2.545
331.69	2.555
331.90	2.545
332.10	2.544
332.31	2.548
332.52	2.554
332.73	2.533
332.93	2.544
333.14	2.573
333.35	2.595
333.56	2.616
333.76	2.627
333.97	2.616
334.18	2.628
334.39	2.629
334.59	2.637
334.80	2.638
335.01	2.646
335.22	2.636
335.42	2.645
335.63	2.654
335.84	2.643
336.05	2.643
336.25	2.630
336.46	2.647
336.67	2.671
336.88	2.664
337.08	2.671
337.29	2.674
337.50	2.684
337.71	2.669
337.91	2.677
338.12	2.676
338.33	2.668
338.53	2.673
338.74	2.677
338.95	2.670
339.16	2.669
339.36	2.671
339.57	2.688
339.78	2.697
339.98	2.708
340.19	2.721
340.40	2.743
340.61	2.758
340.81	2.769
341.02	2.772
341.23	2.774
341.43	2.783
341.64	2.806
341.85	2.807
342.06	2.800
342.26	2.789
342.47	2.784
342.68	2.789
342.88	2.800
343.09	2.786
343.30	2.783
343.51	2.795
343.71	2.800
343.92	2.813
344.13	2.818
344.33	2.819
344.54	2.818
344.75	2.834
344.95	2.854
345.16	2.866
345.37	2.861
345.57	2.856
345.78	2.870
345.99	2.887
346.19	2.892
346.40	2.891
346.61	2.883
346.82	2.889
347.02	2.900
347.23	2.915
347.44	2.910
347.64	2.897
347.85	2.893
348.06	2.897
348.26	2.896
348.47	2.904
348.68	2.909
348.88	2.912
349.09	2.936
349.30	2.954
349.50	2.957
349.71	2.944
349.92	2.953
350.12	2.965
350.33	2.980
350.54	2.979
350.74	3.003
350.95	3.035
351.16	3.043
351.36	3.044
351.57	3.053
351.77	3.048
351.98	3.052
352.19	3.061
352.39	3.088
352.60	3.109
352.81	3.128
353.01	3.131
353.22	3.157
353.43	3.163
353.63	3.142
353.84	3.137
354.05	3.148
354.25	3.164
354.46	3.175
354.67	3.186
354.87	3.189
355.08	3.184
355.28	3.166
355.49	3.170
355.70	3.180
355.90	3.175
356.11	3.173
356.32	3.179
356.52	3.207
356.73	3.224
356.93	3.239
357.14	3.230
357.35	3.235
357.55	3.232
357.76	3.236
357.97	3.230
358.17	3.217
358.38	3.212
358.58	3.235
358.79	3.242
359.00	3.241
359.20	3.224
359.41	3.194
359.61	3.170
359.82	3.176
360.03	3.183
360.23	3.206
360.44	3.186
360.64	3.197
360.85	3.203
361.06	3.202
361.26	3.206
361.47	3.215
361.67	3.218
361.88	3.222
362.09	3.227
362.29	3.234
362.50	3.237
362.70	3.219
362.91	3.206
363.12	3.232
363.32	3.220
363.53	3.212
363.73	3.217
363.94	3.204
364.15	3.194
364.35	3.190
364.56	3.188
364.76	3.227
364.97	3.240
365.17	3.250
365.38	3.276
365.59	3.279
365.79	3.275
366.00	3.272
366.20	3.300
366.41	3.296
366.61	3.293
366.82	3.304
367.03	3.337
367.23	3.350
367.44	3.348
367.64	3.340
367.85	3.346
368.05	3.329
368.26	3.341
368.47	3.349
368.67	3.371
368.88	3.358
369.08	3.375
369.29	3.396
369.49	3.411
369.70	3.394
369.90	3.406
370.11	3.392
370.31	3.397
370.52	3.401
370.73	3.400
370.93	3.397
371.14	3.403
371.34	3.424
371.55	3.418
371.75	3.418
371.96	3.398
372.16	3.382
372.37	3.404
372.57	3.393
372.78	3.398
372.99	3.417
373.19	3.427
373.40	3.452
373.60	3.440
373.81	3.434
374.01	3.419
374.22	3.427
374.42	3.440
374.63	3.453
374.83	3.436
375.04	3.430
375.24	3.435
375.45	3.450
375.65	3.430
375.86	3.419
376.06	3.415
376.27	3.428
376.47	3.421
376.68	3.430
376.88	3.446
377.09	3.437
377.29	3.429
377.50	3.450
377.70	3.437
377.91	3.423
378.11	3.417
378.32	3.429
378.52	3.420
378.73	3.429
378.93	3.422
379.14	3.412
379.34	3.401
379.55	3.388
379.75	3.383
379.96	3.400
380.16	3.414
380.37	3.428
380.57	3.459
380.78	3.447
380.98	3.468
381.19	3.475
381.39	3.468
381.60	3.489
381.80	3.520
382.01	3.543
382.21	3.544
382.42	3.562
382.62	3.564
382.83	3.553
383.03	3.571
383.24	3.561
383.44	3.573
383.65	3.562
383.85	3.571
384.06	3.588
384.26	3.602
384.47	3.636
384.67	3.630
384.87	3.642
385.08	3.644
385.28	3.648
385.49	3.652
385.69	3.632
385.90	3.643
386.10	3.648
386.31	3.664
386.51	3.669
386.72	3.667
386.92	3.655
387.13	3.616
387.33	3.622
387.53	3.619
387.74	3.617
387.94	3.624
388.15	3.620
388.35	3.648
388.56	3.646
388.76	3.653
388.97	3.634
389.17	3.639
389.37	3.644
389.58	3.669
389.78	3.690
389.99	3.695
390.19	3.718
390.40	3.733
390.60	3.733
390.80	3.744
391.01	3.752
391.21	3.761
391.42	3.772
391.62	3.783
391.83	3.769
392.03	3.770
392.23	3.749
392.44	3.745
392.64	3.736
392.85	3.730
393.05	3.737
393.26	3.755
393.46	3.777
393.66	3.776
393.87	3.792
394.07	3.801
394.28	3.807
394.48	3.831
394.68	3.832
394.89	3.840
395.09	3.836
395.30	3.857
395.50	3.854
395.70	3.850
395.91	3.828
396.11	3.810
396.32	3.798
396.52	3.786
396.72	3.768
396.93	3.755
397.13	3.748
397.34	3.755
397.54	3.763
397.74	3.771
397.95	3.779
398.15	3.786
398.36	3.800
398.56	3.822
398.76	3.843
398.97	3.863
399.17	3.858
399.37	3.895
399.58	3.916
399.78	3.948
399.99	3.959
400.19	3.954
400.39	3.971
400.60	3.971
400.80	3.988
401.00	4.002
401.21	3.995
401.41	4.012
401.62	3.989
401.82	4.015
402.02	3.995
402.23	4.007
402.43	3.990
402.63	3.978
402.84	4.012
403.04	4.029
403.24	4.039
403.45	4.039
403.65	4.028
403.86	4.041
404.06	4.049
404.26	4.075
404.47	4.069
404.67	4.084
404.87	4.089
405.08	4.120
405.28	4.124
405.48	4.121
405.69	4.132
405.89	4.144
406.09	4.156
406.30	4.143
406.50	4.143
406.70	4.119
406.91	4.111
407.11	4.105
407.31	4.110
407.52	4.115
407.72	4.079
407.92	4.106
408.13	4.110
408.33	4.097
408.53	4.098
408.74	4.097
408.94	4.108
409.14	4.116
409.35	4.130
409.55	4.160
409.75	4.180
409.96	4.196
410.16	4.204
410.36	4.204
410.57	4.212
410.77	4.225
410.97	4.220
411.18	4.200
411.38	4.216
411.58	4.234
411.78	4.255
411.99	4.281
412.19	4.249
412.39	4.261
412.60	4.257
412.80	4.243
413.00	4.275
413.21	4.274
413.41	4.250
413.61	4.263
413.81	4.266
414.02	4.295
414.22	4.312
414.42	4.338
414.63	4.346
414.83	4.364
415.03	4.372
415.23	4.372
415.44	4.394
415.64	4.412
415.84	4.437
416.05	4.449
416.25	4.464
416.45	4.519
416.65	4.498
416.86	4.494
417.06	4.482
417.26	4.476
417.47	4.512
417.67	4.538
417.87	4.532
418.07	4.555
418.28	4.564
418.48	4.570
418.68	4.579
418.88	4.591
419.09	4.568
419.29	4.569
419.49	4.571
419.69	4.565
419.90	4.566
420.10	4.558
420.30	4.543
420.50	4.570
420.71	4.539
420.91	4.529
421.11	4.504
421.31	4.523
421.52	4.550
421.72	4.554
421.92	4.563
422.12	4.565
422.33	4.569
422.53	4.593
422.73	4.603
422.93	4.605
423.14	4.601
423.34	4.631
423.54	4.656
423.74	4.661
423.95	4.635
424.15	4.583
424.35	4.602
424.55	4.636
424.76	4.670
424.96	4.699
425.16	4.699
425.36	4.717
425.56	4.750
425.77	4.795
425.97	4.831
426.17	4.842
426.37	4.892
426.58	4.909
426.78	4.958
426.98	4.948
427.18	4.940
427.38	4.914
427.59	4.893
427.79	4.887
427.99	4.894
428.19	4.860
428.39	4.857
428.60	4.845
428.80	4.837
429.00	4.847
429.20	4.876
429.40	4.849
429.61	4.863
429.81	4.838
430.01	4.868
430.21	4.888
430.41	4.893
430.62	4.915
430.82	4.942
431.02	4.937
431.22	4.965
431.42	4.990
431.63	4.987
431.83	4.995
432.03	5.056
432.23	5.086
432.43	5.111
432.64	5.116
432.84	5.128
433.04	5.160
433.24	5.139
433.44	5.145
433.64	5.174
433.85	5.161
434.05	5.184
434.25	5.195
434.45	5.200
434.65	5.187
434.85	5.194
435.06	5.193
435.26	5.224
435.46	5.240
435.66	5.249
435.86	5.298
436.06	5.311
436.27	5.311
436.47	5.332
436.67	5.323
436.87	5.360
437.07	5.394
437.27	5.424
437.47	5.438
437.68	5.485
437.88	5.507
438.08	5.548
438.28	5.563
438.48	5.535
438.68	5.590
438.89	5.621
439.09	5.639
439.29	5.668
439.49	5.641
439.69	5.651
439.89	5.678
440.09	5.714
440.29	5.721
440.50	5.706
440.70	5.666
440.90	5.677
441.10	5.692
441.30	5.664
441.50	5.650
441.70	5.659
441.90	5.700
442.11	5.728
442.31	5.707
442.51	5.679
442.71	5.677
442.91	5.709
443.11	5.752
443.31	5.795
443.51	5.823
443.72	5.839
443.92	5.886
444.12	5.933
444.32	5.920
444.52	5.918
444.72	5.963
444.92	6.047
445.12	6.129
445.32	6.119
445.53	6.139
445.73	6.146
445.93	6.179
446.13	6.137
446.33	6.170
446.53	6.210
446.73	6.255
446.93	6.330
447.13	6.374
447.33	6.390
447.53	6.405
447.74	6.406
447.94	6.424
448.14	6.454
448.34	6.448
448.54	6.479
448.74	6.550
448.94	6.635
449.14	6.603
449.34	6.575
449.54	6.606
449.74	6.568
449.94	6.541
450.14	6.590
450.35	6.585
450.55	6.626
450.75	6.584
450.95	6.658
451.15	6.687
451.35	6.717
451.55	6.648
451.75	6.671
451.95	6.710
452.15	6.690
452.35	6.666
452.55	6.745
452.75	6.716
452.95	6.742
453.15	6.769
453.35	6.787
453.56	6.748
453.76	6.742
453.96	6.702
454.16	6.720
454.36	6.730
454.56	6.672
454.76	6.643
454.96	6.687
455.16	6.629
455.36	6.591
455.56	6.534
455.76	6.508
455.96	6.500
456.16	6.482
456.36	6.434
456.56	6.442
456.76	6.450
456.96	6.433
457.16	6.505
457.36	6.545
457.56	6.549
457.76	6.515
457.96	6.553
458.16	6.560
458.36	6.541
458.56	6.540
458.76	6.534
458.96	6.525
459.16	6.527
459.36	6.482
459.56	6.432
459.76	6.413
459.96	6.392
460.16	6.367
460.36	6.388
460.56	6.343
460.76	6.354
460.96	6.355
461.16	6.316
461.36	6.313
461.56	6.271
461.76	6.252
461.96	6.268
462.16	6.302
462.36	6.253
462.56	6.209
462.76	6.174
462.96	6.168
463.16	6.164
463.36	6.128
463.56	6.116
463.76	6.134
463.96	6.135
464.16	6.144
464.36	6.152
464.56	6.136
464.76	6.135
464.96	6.142
465.16	6.174
465.36	6.203
465.56	6.197
465.76	6.209
465.96	6.258
466.16	6.255
466.36	6.256
466.56	6.269
466.76	6.290
466.96	6.262
467.16	6.283
467.36	6.264
467.56	6.263
467.76	6.213
467.96	6.215
468.16	6.229
468.36	6.220
468.56	6.195
468.76	6.220
468.96	6.222
469.16	6.209
469.35	6.162
469.55	6.137
469.75	6.084
469.95	6.098
470.15	6.086
470.35	6.101
470.55	6.101
470.75	6.042
470.95	6.044
471.15	6.019
471.35	6.008
471.55	5.987
471.75	5.964
471.95	6.007
472.15	6.016
472.35	6.037
472.54	6.045
472.74	6.042
472.94	6.031
473.14	6.009
473.34	6.027
473.54	6.026
473.74	6.051
473.94	6.053
474.14	6.066
474.34	6.079
474.54	6.058
474.74	6.059
474.94	6.074
475.13	6.037
475.33	6.041
475.53	6.045
475.73	6.053
475.93	6.062
476.13	6.057
476.33	6.059
476.53	6.039
476.73	6.023
476.93	6.012
477.12	6.024
477.32	6.030
477.52	6.021
477.72	6.041
477.92	6.041
478.12	6.044
478.32	6.055
478.52	6.079
478.72	6.082
478.92	6.055
479.11	6.065
479.31	6.081
479.51	6.099
479.71	6.090
479.91	6.099
480.11	6.115
480.31	6.116
480.51	6.130
480.70	6.137
480.90	6.127
481.10	6.119
481.30	6.119
481.50	6.142
481.70	6.156
481.90	6.165
482.10	6.163
482.29	6.187
482.49	6.191
482.69	6.195
482.89	6.215
483.09	6.215
483.29	6.243
483.49	6.265
483.68	6.278
483.88	6.292
484.08	6.320
484.28	6.325
484.48	6.354
484.68	6.365
484.88	6.375
485.07	6.405
485.27	6.414
485.47	6.411
485.67	6.430
485.87	6.426
486.07	6.425
486.26	6.448
486.46	6.434
486.66	6.429
486.86	6.443
487.06	6.422
487.26	6.435
487.45	6.422
487.65	6.417
487.85	6.430
488.05	6.448
488.25	6.449
488.45	6.457
488.64	6.465
488.84	6.432
489.04	6.474
489.24	6.453
489.44	6.452
489.64	6.477
489.83	6.503
490.03	6.514
490.23	6.525
490.43	6.516
490.63	6.516
490.82	6.517
491.02	6.524
491.22	6.519
491.42	6.537
491.62	6.524
491.81	6.551
492.01	6.560
492.21	6.563
492.41	6.533
492.61	6.526
492.80	6.501
493.00	6.508
493.20	6.496
493.40	6.477
493.60	6.475
493.79	6.488
493.99	6.471
494.19	6.470
494.39	6.482
494.59	6.466
494.78	6.444
494.98	6.462
495.18	6.471
495.38	6.487
495.57	6.488
495.77	6.491
495.97	6.501
496.17	6.487
496.37	6.478
496.56	6.502
496.76	6.496
496.96	6.477
497.16	6.505
497.35	6.526
497.55	6.522
497.75	6.536
497.95	6.548
498.14	6.562
498.34	6.591
498.54	6.620
498.74	6.648
498.93	6.682
499.13	6.679
499.33	6.711
499.53	6.728
499.72	6.727
499.92	6.744
500.12	6.772
500.32	6.777
500.51	6.805
500.71	6.817
500.91	6.808
501.11	6.821
501.30	6.847
501.50	6.849
501.70	6.885
501.90	6.902
502.09	6.942
502.29	6.984
502.49	6.995
502.69	7.022
502.88	7.072
503.08	7.082
503.28	7.127
503.47	7.205
503.67	7.249
503.87	7.281
504.07	7.360
504.26	7.371
504.46	7.410
504.66	7.433
504.85	7.440
505.05	7.498
505.25	7.543
505.45	7.560
505.64	7.607
505.84	7.615
506.04	7.617
506.23	7.629
506.43	7.661
506.63	7.627
506.83	7.699
507.02	7.700
507.22	7.736
507.42	7.779
507.61	7.778
507.81	7.768
508.01	7.780
508.20	7.780
508.40	7.819
508.60	7.811
508.80	7.812
508.99	7.824
509.19	7.895
509.39	7.854
509.58	7.880
509.78	7.835
509.98	7.804
510.17	7.825
510.37	7.806
510.57	7.810
510.76	7.800
510.96	7.816
511.16	7.824
511.35	7.823
511.55	7.827
511.75	7.813
511.94	7.829
512.14	7.828
512.34	7.879
512.53	7.938
512.73	7.917
512.93	7.977
513.12	7.986
513.32	7.981
513.52	7.937
513.71	7.944
513.91	7.996
514.11	7.974
514.30	7.962
514.50	7.953
514.70	7.953
514.89	7.969
515.09	7.946
515.28	7.965
515.48	7.939
515.68	7.918
515.87	7.922
516.07	7.921
516.27	7.918
516.46	7.880
516.66	7.856
516.86	7.837
517.05	7.871
517.25	7.821
517.44	7.793
517.64	7.791
517.84	7.810
518.03	7.794
518.23	7.841
518.43	7.868
518.62	7.911
518.82	7.910
519.01	7.926
519.21	7.963
519.41	8.009
519.60	8.005
519.80	8.072
520.00	8.106
520.19	8.126
520.39	8.142
520.58	8.175
520.78	8.126
520.98	8.141
521.17	8.117
521.37	8.142
521.56	8.137
521.76	8.122
521.96	8.125
522.15	8.146
522.35	8.165
522.54	8.176
522.74	8.180
522.94	8.196
523.13	8.186
523.33	8.230
523.52	8.217
523.72	8.241
523.91	8.244
524.11	8.266
524.31	8.289
524.50	8.266
524.70	8.245
524.89	8.271
525.09	8.275
525.29	8.275
525.48	8.268
525.68	8.282
525.87	8.251
526.07	8.281
526.26	8.304
526.46	8.323
526.66	8.327
526.85	8.330
527.05	8.385
527.24	8.406
527.44	8.356
527.63	8.373
527.83	8.400
528.02	8.432
528.22	8.475
528.42	8.542
528.61	8.576
528.81	8.611
529.00	8.635
529.20	8.655
529.39	8.671
529.59	8.687
529.78	8.702
529.98	8.777
530.17	8.775
530.37	8.822
530.57	8.779
530.76	8.764
530.96	8.812
531.15	8.823
531.35	8.778
531.54	8.752
531.74	8.802
531.93	8.875
532.13	8.863
532.32	8.886
532.52	8.869
532.71	8.866
532.91	8.872
533.10	8.907
533.30	8.944
533.49	8.916
533.69	8.864
533.89	8.890
534.08	8.925
534.28	8.890
534.47	8.872
534.67	8.878
534.86	8.885
535.06	8.872
535.25	8.894
535.45	8.833
535.64	8.879
535.84	8.893
536.03	8.873
536.23	8.885
536.42	8.869
536.62	8.839
536.81	8.845
537.01	8.803
537.20	8.804
537.40	8.778
537.59	8.763
537.79	8.737
537.98	8.761
538.17	8.708
538.37	8.677
538.56	8.660
538.76	8.666
538.95	8.678
539.15	8.681
539.34	8.678
539.54	8.704
539.73	8.666
539.93	8.691
540.12	8.697
540.32	8.704
540.51	8.695
540.71	8.744
540.90	8.776
541.10	8.847
541.29	8.882
541.49	8.907
541.68	8.968
541.87	9.021
542.07	9.042
542.26	9.172
542.46	9.271
542.65	9.389
542.85	9.493
543.04	9.600
543.24	9.644
543.43	9.681
543.63	9.716
543.82	9.770
544.01	9.822
544.21	9.905
544.40	9.908
544.60	10.028
544.79	10.036
544.99	10.042
545.18	10.044
545.37	10.072
545.57	10.102
545.76	10.143
545.96	10.185
546.15	10.196
546.35	10.197
546.54	10.213
546.73	10.224
546.93	10.301
547.12	10.252
547.32	10.276
547.51	10.298
547.71	10.336
547.90	10.306
548.09	10.325
548.29	10.326
548.48	10.289
548.68	10.350
548.87	10.348
549.06	10.350
549.26	10.265
549.45	10.225
549.65	10.244
549.84	10.174
550.03	10.130
550.23	10.083
550.42	10.090
550.62	10.027
550.81	10.039
551.00	10.139
551.20	10.082
551.39	10.081
551.59	10.129
551.78	10.247
551.97	10.242
552.17	10.211
552.36	10.203
552.56	10.193
552.75	10.204
552.94	10.281
553.14	10.351
553.33	10.352
553.52	10.399
553.72	10.421
553.91	10.449
554.11	10.380
554.30	10.392
554.49	10.448
554.69	10.522
554.88	10.577
555.07	10.595
555.27	10.592
555.46	10.564
555.65	10.513
555.85	10.507
556.04	10.396
556.24	10.467
556.43	10.520
556.62	10.644
556.82	10.658
557.01	10.628
557.20	10.567
557.40	10.633
557.59	10.660
557.78	10.719
557.98	10.737
558.17	10.733
558.36	10.772
558.56	10.769
558.75	10.697
558.94	10.699
559.14	10.641
559.33	10.568
559.52	10.539
559.72	10.582
559.91	10.525
560.10	10.446
560.30	10.382
560.49	10.325
560.68	10.314
560.88	10.243
561.07	10.255
561.26	10.250
561.46	10.209
561.65	10.181
561.84	10.186
562.04	10.214
562.23	10.196
562.42	10.219
562.62	10.231
562.81	10.232
563.00	10.244
563.19	10.257
563.39	10.285
563.58	10.329
563.77	10.361
563.97	10.417
564.16	10.468
564.35	10.490
564.55	10.491
564.74	10.564
564.93	10.573
565.12	10.674
565.32	10.782
565.51	10.878
565.70	10.966
565.90	11.025
566.09	11.041
566.28	11.121
566.47	11.142
566.67	11.192
566.86	11.261
567.05	11.347
567.25	11.344
567.44	11.395
567.63	11.430
567.82	11.449
568.02	11.488
568.21	11.492
568.40	11.511
568.59	11.567
568.79	11.613
568.98	11.555
569.17	11.513
569.36	11.529
569.56	11.516
569.75	11.551
569.94	11.615
570.14	11.635
570.33	11.706
570.52	11.664
570.71	11.714
570.91	11.754
571.10	11.767
571.29	11.790
571.48	11.850
571.68	11.946
571.87	11.962
572.06	11.974
572.25	11.947
572.44	11.895
572.64	11.920
572.83	11.900
573.02	11.921
573.21	11.886
573.41	11.905
573.60	11.888
573.79	11.896
573.98	11.960
574.18	12.013
574.37	12.088
574.56	12.181
574.75	12.208
574.94	12.244
575.14	12.276
575.33	12.350
575.52	12.433
575.71	12.574
575.91	12.542
576.10	12.662
576.29	12.636
576.48	12.639
576.67	12.671
576.87	12.689
577.06	12.673
577.25	12.759
577.44	12.770
577.63	12.756
577.83	12.698
578.02	12.751
578.21	12.747
578.40	12.820
578.59	12.842
578.79	12.900
578.98	12.970
579.17	12.921
579.36	12.932
579.55	12.991
579.74	12.968
579.94	13.016
580.13	13.085
580.32	13.151
580.51	13.146
580.70	13.153
580.90	13.172
581.09	13.137
581.28	13.210
581.47	13.180
581.66	13.256
581.85	13.255
582.05	13.333
582.24	13.395
582.43	13.488
582.62	13.540
582.81	13.530
583.00	13.548
583.20	13.549
583.39	13.539
583.58	13.544
583.77	13.570
583.96	13.675
584.15	13.656
584.34	13.680
584.54	13.657
584.73	13.666
584.92	13.635
585.11	13.652
585.30	13.704
585.49	13.699
585.68	13.792
585.88	13.879
586.07	13.953
586.26	13.883
586.45	13.848
586.64	13.914
586.83	13.917
587.02	13.934
587.22	13.944
587.41	13.959
587.60	13.976
587.79	13.998
587.98	14.057
588.17	14.013
588.36	14.087
588.55	14.076
588.74	14.122
588.94	14.222
589.13	14.245
589.32	14.315
589.51	14.313
589.70	14.362
589.89	14.354
590.08	14.323
590.27	14.316
590.46	14.280
590.66	14.317
590.85	14.273
591.04	14.345
591.23	14.409
591.42	14.398
591.61	14.387
591.80	14.357
591.99	14.380
592.18	14.379
592.37	14.470
592.57	14.515
592.76	14.588
592.95	14.655
593.14	14.688
593.33	14.728
593.52	14.686
593.71	14.686
593.90	14.648
594.09	14.710
594.28	14.704
594.47	14.765
594.66	14.789
594.85	14.806
595.05	14.906
595.24	14.901
595.43	14.963
595.62	14.983
595.81	14.997
596.00	15.057
596.19	15.087
596.38	15.094
596.57	15.096
596.76	15.197
596.95	15.207
597.14	15.247
597.33	15.246
597.52	15.194
597.71	15.201
597.90	15.142
598.09	15.156
598.28	15.136
598.47	15.182
598.67	15.220
598.86	15.248
599.05	15.279
599.24	15.248
599.43	15.193
599.62	15.212
599.81	15.253
600.00	15.270
600.19	15.348
600.38	15.386
600.57	15.466
600.76	15.513
600.95	15.486
601.14	15.466
601.33	15.474
601.52	15.440
601.71	15.478
601.90	15.543
602.09	15.569
602.28	15.546
602.47	15.560
602.66	15.500
602.85	15.488
603.04	15.482
603.23	15.506
603.42	15.490
603.61	15.477
603.80	15.502
603.99	15.536
604.18	15.559
604.37	15.547
604.56	15.491
604.75	15.495
604.94	15.508
605.13	15.564
605.32	15.553
605.51	15.484
605.70	15.485
605.89	15.502
606.08	15.492
606.27	15.550
606.46	15.527
606.65	15.550
606.84	15.585
607.03	15.683
607.22	15.689
607.41	15.701
607.60	15.677
607.79	15.746
607.98	15.816
608.17	15.783
608.36	15.825
608.55	15.845
608.74	15.842
608.93	15.867
609.12	15.836
609.31	15.873
609.49	15.828
609.68	15.837
609.87	15.783
610.06	15.840
610.25	15.821
610.44	15.825
610.63	15.886
610.82	15.957
611.01	16.035
611.20	16.055
611.39	16.128
611.58	16.179
611.77	16.132
611.96	16.159
612.15	16.173
612.34	16.208
612.53	16.163
612.72	16.199
612.90	16.210
613.09	16.222
613.28	16.241
613.47	16.248
613.66	16.271
613.85	16.286
614.04	16.249
614.23	16.339
614.42	16.323
614.61	16.428
614.80	16.498
614.99	16.538
615.18	16.502
615.36	16.502
615.55	16.490
615.74	16.413
615.93	16.402
616.12	16.383
616.31	16.305
616.50	16.308
616.69	16.260
616.88	16.229
617.07	16.163
617.25	16.094
617.44	16.061
617.63	16.125
617.82	16.149
618.01	16.123
618.20	16.130
618.39	16.160
618.58	16.112
618.77	16.156
618.95	16.149
619.14	16.188
619.33	16.226
619.52	16.273
619.71	16.365
619.90	16.358
620.09	16.391
620.28	16.382
620.46	16.472
620.65	16.524
620.84	16.433
621.03	16.478
621.22	16.470
621.41	16.553
621.60	16.546
621.79	16.609
621.97	16.623
622.16	16.585
622.35	16.650
622.54	16.629
622.73	16.616
622.92	16.629
623.11	16.609
623.29	16.656
623.48	16.729
623.67	16.768
623.86	16.761
624.05	16.712
624.24	16.684
624.42	16.648
624.61	16.683
624.80	16.642
624.99	16.610
625.18	16.624
625.37	16.593
625.55	16.606
625.74	16.682
625.93	16.627
626.12	16.624
626.31	16.638
626.50	16.668
626.68	16.696
626.87	16.666
627.06	16.675
627.25	16.657
627.44	16.652
627.63	16.642
627.81	16.658
628.00	16.628
628.19	16.599
628.38	16.599
628.57	16.593
628.75	16.575
628.94	16.645
629.13	16.713
629.32	16.767
629.51	16.763
629.69	16.815
629.88	16.901
630.07	16.936
630.26	16.943
630.45	17.001
630.63	17.019
630.82	17.069
631.01	17.089
631.20	17.140
631.39	17.095
631.57	17.075
631.76	17.106
631.95	17.103
632.14	17.119
632.32	17.155
632.51	17.147
632.70	17.122
632.89	17.061
633.08	17.090
633.26	17.123
633.45	17.141
633.64	17.086
633.83	17.083
634.01	17.067
634.20	17.054
634.39	17.032
634.58	17.022
634.76	16.973
634.95	16.963
635.14	16.983
635.33	17.093
635.51	17.056
635.70	16.968
635.89	17.005
636.08	17.094
636.26	17.137
636.45	17.126
636.64	17.114
636.83	17.213
637.01	17.241
637.20	17.264
637.39	17.330
637.58	17.368
637.76	17.318
637.95	17.316
638.14	17.410
638.33	17.433
638.51	17.383
638.70	17.455
638.89	17.450
639.07	17.474
639.26	17.426
639.45	17.475
639.64	17.459
639.82	17.397
640.01	17.437
640.20	17.400
640.38	17.438
640.57	17.424
640.76	17.421
640.95	17.447
641.13	17.385
641.32	17.501
641.51	17.514
641.69	17.567
641.88	17.505
642.07	17.514
642.26	17.618
642.44	17.655
642.63	17.696
642.82	17.695
643.00	17.718
643.19	17.730
643.38	17.744
643.56	17.807
643.75	17.809
643.94	17.822
644.12	17.836
644.31	17.889
644.50	17.933
644.68	17.858
644.87	17.866
645.06	17.920
645.24	17.998
645.43	18.005
645.62	18.075
645.81	18.125
645.99	18.104
646.18	18.059
646.37	18.147
646.55	18.129
646.74	18.181
646.92	18.210
647.11	18.264
647.30	18.190
647.48	18.240
647.67	18.201
647.86	18.234
648.04	18.167
648.23	18.152
648.42	18.194
648.60	18.193
648.79	18.141
648.98	18.143
649.16	18.136
649.35	18.112
649.54	18.183
649.72	18.239
649.91	18.208
650.09	18.234
650.28	18.266
650.47	18.283
650.65	18.308
650.84	18.279
651.03	18.311
651.21	18.326
651.40	18.372
651.59	18.436
651.77	18.492
651.96	18.481
652.14	18.525
652.33	18.574
652.52	18.548
652.70	18.560
652.89	18.574
653.07	18.634
653.26	18.669
653.45	18.697
653.63	18.670
653.82	18.695
654.00	18.668
654.19	18.691
654.38	18.719
654.56	18.688
654.75	18.697
654.93	18.777
655.12	18.773
655.31	18.798
655.49	18.711
655.68	18.744
655.86	18.727
656.05	18.854
656.24	18.882
656.42	18.915
656.61	18.946
656.79	18.987
656.98	19.058
657.16	19.096
657.35	19.106
657.54	19.204
657.72	19.187
657.91	19.272
658.09	19.320
658.28	19.385
658.46	19.358
658.65	19.357
658.84	19.287
659.02	19.280
659.21	19.283
659.39	19.300
659.58	19.325
659.76	19.318
659.95	19.290
660.13	19.365
660.32	19.353
660.51	19.352
660.69	19.390
660.88	19.352
661.06	19.350
661.25	19.422
661.43	19.409
661.62	19.316
661.80	19.297
661.99	19.283
662.17	19.343
662.36	19.343
662.55	19.403
662.73	19.437
662.92	19.459
663.10	19.426
663.29	19.511
663.47	19.595
663.66	19.622
663.84	19.684
664.03	19.822
664.21	19.820
664.40	19.834
664.58	19.841
664.77	19.828
664.95	19.777
665.14	19.771
665.32	19.759
665.51	19.800
665.69	19.771
665.88	19.746
666.06	19.798
666.25	19.820
666.43	19.841
666.62	19.864
666.80	19.904
666.99	19.812
667.17	19.852
667.36	19.923
667.54	19.995
667.73	20.008
667.91	20.044
668.10	20.121
668.28	20.113
668.47	20.092
668.65	20.157
668.84	20.130
669.02	20.123
669.21	20.098
669.39	20.204
669.58	20.226
669.76	20.263
669.95	20.205
670.13	20.205
670.31	20.212
670.50	20.154
670.68	20.131
670.87	20.183
671.05	20.147
671.24	20.189
671.42	20.238
671.61	20.241
671.79	20.267
671.98	20.305
672.16	20.257
672.35	20.360
672.53	20.446
672.71	20.431
672.90	20.429
673.08	20.526
673.27	20.546
673.45	20.537
673.64	20.553
673.82	20.615
674.01	20.707
674.19	20.778
674.37	20.764
674.56	20.761
674.74	20.786
674.93	20.737
675.11	20.754
675.30	20.879
675.48	20.893
675.66	20.875
675.85	20.883
676.03	20.911
676.22	20.918
676.40	20.880
676.58	20.822
676.77	20.814
676.95	20.877
677.14	20.867
677.32	20.978
677.50	20.993
677.69	20.922
677.87	20.966
678.06	21.030
678.24	21.086
678.43	21.030
678.61	21.073
678.79	21.048
678.98	21.120
679.16	21.150
679.34	21.171
679.53	21.153
679.71	21.036
679.90	21.078
680.08	21.240
680.26	21.232
680.45	21.264
680.63	21.210
680.82	21.276
681.00	21.242
681.18	21.277
681.37	21.241
681.55	21.322
681.73	21.333
681.92	21.305
682.10	21.360
682.29	21.367
682.47	21.259
682.65	21.243
682.84	21.227
683.02	21.301
683.20	21.209
683.39	21.214
683.57	21.252
683.75	21.275
683.94	21.196
684.12	21.237
684.30	21.347
684.49	21.377
684.67	21.402
684.85	21.436
685.04	21.503
685.22	21.481
685.40	21.495
685.59	21.562
685.77	21.585
685.96	21.591
686.14	21.615
686.32	21.630
686.50	21.584
686.69	21.551
686.87	21.621
687.05	21.636
687.24	21.601
687.42	21.617
687.60	21.668
687.79	21.708
687.97	21.759
688.15	21.810
688.34	21.813
688.52	21.832
688.70	21.894
688.89	21.871
689.07	21.918
689.25	21.898
689.44	21.834
689.62	21.856
689.80	21.832
689.98	21.809
690.17	21.795
690.35	21.834
690.53	21.810
690.72	21.866
690.90	21.894
691.08	21.853
691.27	21.826
691.45	21.824
691.63	21.825
691.81	21.905
692.00	21.936
692.18	21.882
692.36	21.836
692.54	21.781
692.73	21.774
692.91	21.772
693.09	21.784
693.28	21.777
693.46	21.763
693.64	21.928
693.82	21.949
694.01	21.916
694.19	21.915
694.37	21.973
694.55	22.086
694.74	22.255
694.92	22.329
695.10	22.353
695.28	22.361
695.47	22.382
695.65	22.379
695.83	22.396
696.01	22.331
696.20	22.319
696.38	22.310
696.56	22.315
696.74	22.311
696.93	22.338
697.11	22.216
697.29	22.163
697.47	22.231
697.66	22.283
697.84	22.298
698.02	22.246
698.20	22.318
698.39	22.321
698.57	22.401
698.75	22.481
698.93	22.573
699.11	22.511
699.30	22.475
699.48	22.576
699.66	22.735
699.84	22.597
700.03	22.593
700.21	22.592
700.39	22.711
700.57	22.752
700.75	22.712
700.94	22.642
701.12	22.569
701.30	22.508
701.48	22.540
701.66	22.520
701.85	22.480
702.03	22.430
702.21	22.542
702.39	22.562
702.57	22.611
702.76	22.568
702.94	22.550
703.12	22.673
703.30	22.752
703.48	22.754
703.66	22.775
703.85	22.774
704.03	22.797
704.21	22.770
704.39	22.719
704.57	22.734
704.75	22.733
704.94	22.670
705.12	22.750
705.30	22.751
705.48	22.782
705.66	22.791
705.84	22.925
706.03	22.967
706.21	22.976
706.39	22.936
706.57	22.965
706.75	22.944
706.93	22.949
707.12	22.958
707.30	22.960
707.48	22.903
707.66	22.960
707.84	22.928
708.02	22.853
708.20	22.834
708.39	22.815
708.57	22.896
708.75	22.938
708.93	23.004
709.11	23.057
709.29	23.075
709.47	23.091
709.66	23.198
709.84	23.237
710.02	23.243
710.20	23.257
710.38	23.249
710.56	23.216
710.74	23.273
710.92	23.323
711.10	23.365
711.29	23.359
711.47	23.416
711.65	23.442
711.83	23.430
712.01	23.411
712.19	23.431
712.37	23.401
712.55	23.416
712.73	23.544
712.92	23.608
713.10	23.650
713.28	23.658
713.46	23.702
713.64	23.689
713.82	23.652
714.00	23.646
714.18	23.659
714.36	23.711
714.54	23.772
714.72	23.735
714.91	23.745
715.09	23.682
715.27	23.702
715.45	23.612
715.63	23.593
715.81	23.571
715.99	23.648
716.17	23.675
716.35	23.552
716.53	23.601
716.71	23.531
716.89	23.528
717.07	23.640
717.25	23.643
717.43	23.739
717.62	23.734
717.80	23.785
717.98	23.753
718.16	23.788
718.34	23.798
718.52	23.867
718.70	23.999
718.88	24.039
719.06	24.116
719.24	24.049
719.42	23.953
719.60	23.945
719.78	23.892
719.96	23.941
720.14	23.952
720.32	24.039
720.50	24.009
720.68	24.034
720.86	23.969
721.04	24.008
721.22	24.019
721.40	24.027
721.58	24.060
721.76	24.137
721.94	24.211
722.12	24.233
722.30	24.274
722.48	24.267
722.66	24.250
722.84	24.326
723.03	24.323
723.21	24.365
723.39	24.434
723.57	24.512
723.75	24.487
723.93	24.536
724.11	24.593
724.29	24.599
724.47	24.643
724.65	24.595
724.83	24.661
725.00	24.740
725.18	24.740
725.36	24.770
725.54	24.749
725.72	24.741
725.90	24.656
726.08	24.642
726.26	24.748
726.44	24.652
726.62	24.602
726.80	24.624
726.98	24.592
727.16	24.601
727.34	24.586
727.52	24.585
727.70	24.551
727.88	24.608
728.06	24.579
728.24	24.640
728.42	24.765
728.60	24.748
728.78	24.855
728.96	24.874
729.14	24.912
729.32	24.981
729.50	24.964
729.68	24.937
729.86	24.986
730.04	24.984
730.22	25.028
730.39	25.004
730.57	24.997
730.75	24.873
730.93	24.794
731.11	24.847
731.29	24.943
731.47	24.824
731.65	24.918
731.83	24.981
732.01	24.987
732.19	24.988
732.37	25.051
732.55	25.006
732.73	25.076
732.90	25.020
733.08	25.134
733.26	25.144
733.44	25.116
733.62	25.155
733.80	25.319
733.98	25.279
734.16	25.331
734.34	25.399
734.52	25.405
734.70	25.328
734.87	25.362
735.05	25.352
735.23	25.407
735.41	25.444
735.59	25.432
735.77	25.526
735.95	25.536
736.13	25.546
736.31	25.430
736.49	25.414
736.66	25.450
736.84	25.529
737.02	25.620
737.20	25.648
737.38	25.664
737.56	25.692
737.74	25.623
737.92	25.688
738.09	25.667
738.27	25.634
738.45	25.538
738.63	25.698
738.81	25.653
738.99	25.595
739.17	25.532
739.34	25.496
739.52	25.604
739.70	25.564
739.88	25.608
740.06	25.684
740.24	25.732
740.42	25.699
740.59	25.637
740.77	25.741
740.95	25.775
741.13	25.817
741.31	25.882
741.49	26.063
741.66	26.196
741.84	26.082
742.02	26.092
742.20	26.099
742.38	26.122
742.56	26.113
742.73	26.073
742.91	26.210
743.09	26.075
743.27	25.953
743.45	25.964
743.63	25.925
743.80	25.825
743.98	25.807
744.16	25.886
744.34	25.949
744.52	25.911
744.69	25.841
744.87	25.772
745.05	25.868
745.23	25.880
745.41	26.078
745.59	26.184
745.76	26.253
745.94	26.320
746.12	26.329
746.30	26.312
746.47	26.414
746.65	26.491
746.83	26.603
747.01	26.635
747.19	26.707
747.36	26.653
747.54	26.571
747.72	26.552
747.90	26.616
748.08	26.603
748.25	26.528
748.43	26.541
748.61	26.503
748.79	26.443
748.96	26.427
749.14	26.372
749.32	26.409
749.50	26.554
749.68	26.641
749.85	26.663
750.03	26.677
750.21	26.677
750.39	26.708
750.56	26.846
750.74	26.820
750.92	26.855
751.10	26.654
751.27	26.671
751.45	26.688
751.63	26.700
751.81	26.647
751.98	26.543
752.16	26.651
752.34	26.669
752.51	26.649
752.69	26.477
752.87	26.486
753.05	26.485
753.22	26.516
753.40	26.776
753.58	26.907
753.76	26.929
753.93	26.924
754.11	26.899
754.29	26.971
754.46	26.974
754.64	27.024
754.82	27.067
755.00	27.271
755.17	27.217
755.35	27.223
755.53	27.252
755.70	27.121
755.88	27.034
756.06	27.164
756.24	27.218
756.41	27.223
756.59	27.209
756.77	27.029
756.94	26.977
757.12	26.885
757.30	26.803
757.47	26.881
757.65	26.904
757.83	26.946
758.01	27.002
758.18	26.867
758.36	26.766
758.54	26.703
758.71	26.748
758.89	26.820
759.07	26.950
759.24	26.880
759.42	26.931
759.60	27.005
759.77	26.854
759.95	26.887
760.13	26.888
760.30	26.906
760.48	27.035
760.66	26.990
760.83	27.000
761.01	26.979
761.19	27.033
761.36	27.086
761.54	27.231
761.72	27.280
761.89	27.274
762.07	27.351
762.24	27.357
762.42	27.363
762.60	27.429
762.77	27.441
762.95	27.509
763.13	27.587
763.30	27.703
763.48	27.702
763.66	27.684
763.83	27.601
764.01	27.533
764.18	27.521
764.36	27.530
764.54	27.563
764.71	27.664
764.89	27.641
765.07	27.656
765.24	27.586
765.42	27.599
765.59	27.543
765.77	27.442
765.95	27.393
766.12	27.430
766.30	27.494
766.47	27.576
766.65	27.626
766.83	27.656
767.00	27.611
767.18	27.668
767.35	27.745
767.53	27.898
767.71	27.970
767.88	27.966
768.06	28.034
768.23	28.087
768.41	28.182
768.59	28.207
768.76	28.183
768.94	28.172
769.11	28.118
769.29	28.059
769.46	28.096
769.64	28.062
769.82	28.050
769.99	28.010
770.17	28.024
770.34	28.085
770.52	28.177
770.69	28.134
770.87	28.190
771.05	28.285
771.22	28.420
771.40	28.380
771.57	28.458
771.75	28.423
771.92	28.445
772.10	28.398
772.27	28.560
772.45	28.610
772.63	28.644
772.80	28.763
772.98	28.751
773.15	28.813
773.33	28.785
773.50	28.657
773.68	28.880
773.85	28.904
774.03	28.881
774.20	28.834
774.38	28.869
774.55	28.669
774.73	28.677
774.91	28.685
775.08	28.523
775.26	28.575
775.43	28.567
775.61	28.519
775.78	28.621
775.96	28.481
776.13	28.488
776.31	28.430
776.48	28.471
776.66	28.476
776.83	28.636
777.01	28.599
777.18	28.626
777.36	28.649
777.53	28.606
777.71	28.551
777.88	28.597
778.06	28.569
778.23	28.565
778.41	28.577
778.58	28.714
778.76	28.753
778.93	28.821
779.11	28.734
779.28	28.815
779.46	28.806
779.63	28.887
779.80	29.001
779.98	29.115
780.15	29.108
780.33	29.071
780.50	29.296
780.68	29.276
780.85	29.332
781.03	29.390
781.20	29.442
781.38	29.591
781.55	29.666
781.73	29.663
781.90	29.785
782.08	29.748
782.25	29.656
782.42	29.752
782.60	29.811
782.77	29.689
782.95	29.735
783.12	29.781
783.30	29.755
783.47	29.713
783.65	29.597
783.82	29.505
783.99	29.559
784.17	29.544
784.34	29.596
784.52	29.736
784.69	29.717
784.87	29.789
785.04	29.842
785.21	29.868
785.39	29.818
785.56	29.780
785.74	29.806
785.91	29.800
786.08	29.969
786.26	30.026
786.43	29.840
786.61	29.935
786.78	29.890
786.96	29.873
787.13	29.882
787.30	29.954
787.48	29.874
787.65	29.779
787.83	29.775
788.00	29.842
788.17	29.914
788.35	29.713
788.52	29.730
788.70	29.835
788.87	29.813
789.04	29.852
789.22	30.022
789.39	30.025
789.56	29.992
789.74	30.111
789.91	30.308
790.09	30.294
790.26	30.329
790.43	30.376
790.61	30.600
790.78	30.695
790.95	30.791
791.13	30.753
791.30	30.710
791.47	30.609
791.65	30.776
791.82	30.786
792.00	30.823
792.17	30.773
792.34	30.891
792.52	30.810
792.69	30.743
792.86	30.747
793.04	30.688
793.21	30.710
793.38	30.841
793.56	30.916
793.73	30.986
793.90	30.892
794.08	30.881
794.25	30.942
794.42	30.947
794.60	31.111
794.77	31.161
794.94	31.316
795.12	31.415
795.29	31.528
795.46	31.442
795.64	31.236
795.81	31.202
795.98	31.125
796.16	31.010
796.33	31.183
796.50	31.241
796.68	31.419
796.85	31.491
797.02	31.501
797.19	31.475
797.37	31.420
797.54	31.330
797.71	31.473
797.89	31.614
798.06	31.662
798.23	31.798
798.41	31.825
798.58	31.661
798.75	31.482
798.92	31.402
799.10	31.226
799.27	31.257
799.44	31.271
799.62	31.280
799.79	31.339
799.96	31.427
800.13	31.476
800.31	31.480
800.48	31.421
800.65	31.598
800.82	31.747
801.00	31.996
801.17	32.086
801.34	32.059
801.52	32.135
801.69	32.075
801.86	32.077
802.03	32.156
802.21	32.185
802.38	32.101
802.55	32.052
802.72	32.228
802.90	32.232
803.07	32.128
803.24	32.147
803.41	32.060
803.59	32.286
803.76	32.344
803.93	32.592
804.10	32.635
804.27	32.458
804.45	32.293
804.62	32.431
804.79	32.487
804.96	32.339
805.14	32.416
805.31	32.422
805.48	32.358
805.65	32.468
805.82	32.293
806.00	32.370
806.17	32.365
806.34	32.407
806.51	32.746
806.69	32.856
806.86	32.925
807.03	33.065
807.20	33.213
807.37	33.091
807.55	33.234
807.72	33.222
807.89	33.322
808.06	33.504
808.23	33.397
808.41	33.285
808.58	33.052
808.75	32.894
808.92	32.970
809.09	32.827
809.26	32.801
809.44	32.892
809.61	32.994
809.78	32.840
809.95	32.835
810.12	32.779
810.30	32.684
810.47	32.658
810.64	32.650
810.81	32.845
810.98	32.912
811.15	32.772
811.33	32.900
811.50	32.959
811.67	32.717
811.84	32.666
812.01	32.917
812.18	32.869
812.35	32.857
812.53	32.836
812.70	32.932
812.87	33.062
813.04	33.122
813.21	33.080
813.38	33.182
813.55	33.218
813.73	33.450
813.90	33.597
814.07	33.557
814.24	33.618
814.41	33.812
814.58	33.854
814.75	33.973
814.93	34.045
815.10	34.137
815.27	34.064
815.44	34.003
815.61	34.137
815.78	34.247
815.95	34.152
816.12	34.222
816.29	34.424
816.47	34.203
816.64	34.051
816.81	34.090
816.98	34.092
817.15	34.196
817.32	34.037
817.49	34.112
817.66	34.114
817.83	34.031
818.00	33.810
818.18	33.620
818.35	33.597
818.52	33.554
818.69	33.909
818.86	33.996
819.03	33.903
819.20	33.896
819.37	33.687
819.54	33.717
819.71	33.490
819.88	33.578
820.05	33.525
820.23	33.529
820.40	33.666
820.57	33.824
820.74	33.970
820.91	33.669
821.08	33.848
821.25	34.037
821.42	34.049
821.59	33.950
821.76	33.932
821.93	34.313
822.10	34.193
822.27	34.115
822.44	34.266
822.61	34.463
822.78	34.288
822.95	34.235
823.12	34.427
823.29	34.423
823.47	34.298
823.64	34.331
823.81	34.621
823.98	34.908
824.15	34.886
824.32	34.863
824.49	35.039
824.66	34.995
824.83	34.872
825.00	35.094
825.17	35.096
825.34	34.989
825.51	34.896
825.68	35.220
825.85	35.210
826.02	35.335
826.19	35.135
826.36	35.239
826.53	35.431
826.70	35.587
826.87	35.537
827.04	35.705
827.21	35.402
827.38	35.103
827.55	35.115
827.72	35.286
827.89	35.098
828.06	35.393
828.23	35.301
828.40	35.329
828.57	35.326
828.74	35.363
828.91	34.992
829.08	35.188
829.25	34.952
829.42	35.363
829.59	35.660
829.76	35.832
829.93	35.864
830.10	35.845
830.27	35.824
830.44	35.558
830.60	35.597
830.77	35.580
830.94	35.586
831.11	36.082
831.28	36.050
831.45	36.113
831.62	36.159
831.79	36.155
831.96	36.114
832.13	36.113
832.30	36.214
832.47	36.274
832.64	36.721
832.81	36.897
832.98	36.931
833.15	36.967
833.32	36.944
833.49	36.897
833.65	37.124
833.82	36.722
833.99	36.794
834.16	36.668
834.33	36.592
834.50	36.382
834.67	36.490
834.84	36.403
835.01	36.206
835.18	35.899
835.35	36.057
835.52	35.841
835.69	36.080
835.85	36.081
836.02	36.424
836.19	36.622
836.36	36.891
836.53	36.881
836.70	37.283
836.87	37.004
837.04	37.289
837.21	37.322
837.38	37.493
837.54	37.714
837.71	37.802
837.88	37.891
838.05	37.896
838.22	37.669
838.39	37.494
838.56	37.361
838.73	37.320
838.89	37.289
839.06	37.154
839.23	37.016
839.40	37.159
839.57	37.346
839.74	36.928
839.91	37.210
840.08	36.866
840.24	36.813
840.41	36.946
840.58	36.901
840.75	36.918
840.92	36.746
841.09	36.606
841.26	36.957
841.42	36.831
841.59	37.044
841.76	36.726
841.93	36.949
842.10	36.793
842.27	37.104
842.43	37.080
842.60	37.307
842.77	37.360
842.94	37.511
843.11	37.667
843.28	37.828
843.44	37.791
843.61	37.908
843.78	37.584
843.95	38.142
844.12	38.292
844.28	38.040
844.45	38.029
844.62	38.048
844.79	37.922
844.96	38.231
845.13	38.315
845.29	38.666
845.46	38.623
845.63	38.395
845.80	38.360
845.97	38.358
846.13	38.191
846.30	38.209
846.47	38.454
846.64	38.711
846.81	38.594
846.97	38.709
847.14	38.573
847.31	38.562
847.48	38.458
847.64	38.383
847.81	38.633
847.98	38.681
848.15	39.096
848.32	38.763
848.48	38.713
848.65	38.971
848.82	39.043
848.99	39.202
849.15	39.115
849.32	39.260
849.49	39.569
849.66	39.805
849.82	39.751
849.99	39.756
850.16	39.739
850.33	39.440
850.49	39.813
850.66	39.551
850.83	39.446
851.00	39.324
851.16	39.405
851.33	39.498
851.50	39.455
851.67	39.274
851.83	38.957
852.00	38.923
852.17	38.964
852.34	39.068
852.50	39.085
852.67	39.046
852.84	39.354
853.01	39.575
853.17	39.423
853.34	39.101
853.51	39.162
853.67	39.128
853.84	38.918
854.01	38.861
854.18	39.371
854.34	39.205
854.51	39.279
854.68	39.335
854.84	39.368
855.01	39.089
855.18	38.922
855.34	38.864
855.51	39.160
855.68	39.062
855.85	39.105
856.01	39.370
856.18	39.545
856.35	39.345
856.51	39.620
856.68	39.457
856.85	39.641
857.01	39.632
857.18	39.853
857.35	39.629
857.51	39.836
857.68	39.963
857.85	39.832
858.01	39.688
858.18	39.501
858.35	39.308
858.51	39.323
858.68	39.334
858.85	39.352
859.01	39.141
859.18	39.067
859.35	39.291
859.51	39.409
859.68	39.498
859.85	39.633
860.01	40.010
860.18	40.196
860.35	40.438
860.51	40.459
860.68	40.444
860.84	40.270
861.01	40.702
861.18	40.855
861.34	40.962
861.51	40.969
861.68	41.211
861.84	41.140
862.01	40.621
862.18	40.665
862.34	40.990
862.51	40.776
862.67	41.064
862.84	41.363
863.01	41.539
863.17	41.178
863.34	41.263
863.50	41.675
863.67	41.651
863.84	41.428
864.00	41.338
864.17	41.645
864.33	41.339
864.50	40.780
864.67	40.715
864.83	40.591
865.00	40.125
865.16	39.829
865.33	39.997
865.50	40.299
865.66	40.010
865.83	39.824
865.99	39.792
866.16	39.415
866.33	39.068
866.49	38.908
866.66	39.026
866.82	39.281
866.99	39.098
867.15	39.346
867.32	39.639
867.49	39.581
867.65	39.177
867.82	39.272
867.98	39.741
868.15	40.064
868.31	40.214
868.48	40.489
868.64	40.588
868.81	40.642
868.98	40.297
869.14	40.499
869.31	40.328
869.47	40.174
869.64	39.708
869.80	39.581
869.97	39.348
870.13	38.939
870.30	38.885
870.46	38.979
870.63	38.931
870.79	39.054
870.96	38.867
871.12	39.252
871.29	39.234
871.46	39.052
871.62	39.226
871.79	39.834
871.95	39.826
872.12	40.046
872.28	39.772
872.45	39.540
872.61	39.419
872.78	39.542
872.94	39.439
873.11	39.475
873.27	39.369
873.44	39.244
873.60	39.276
873.77	39.224
873.93	39.080
874.10	39.193
874.26	39.166
874.43	39.630
874.59	39.531
874.76	39.687
874.92	39.942
875.09	39.747
875.25	40.077
875.41	40.130
875.58	40.236
875.74	40.029
875.91	39.652
876.07	39.480
876.24	39.285
876.40	38.965
876.57	38.903
876.73	38.894
876.90	38.916
877.06	38.479
877.23	39.038
877.39	38.278
877.56	38.260
877.72	38.512
877.88	38.963
878.05	39.412
878.21	39.299
878.38	39.958
878.54	40.088
878.71	39.938
878.87	40.051
879.04	40.087
879.20	40.283
879.36	39.910
879.53	40.756
879.69	40.586
879.86	39.646
880.02	39.649
880.19	40.211
880.35	38.459
880.51	42.718
880.68	39.592
>>>>>End Processed Spectral Data<<<<<
