# Supplementary material for: Natural history of the social millipede Brachycybe lecontii Wood, 1864
Source: Biodivers Data J. 2020 Apr 3;8:e50770. doi: 10.3897/BDJ.8.e50770 (PMC7148388; doi:10.3897/BDJ.8.e50770)
Supplement: Supplementary material 2 — Files with spectra [file bdj-08-e50770-s002.zip › BLIV0047.txt]

SpectraSuite Data File
++++++++++++++++++++++++++++++++++++
Date: Mon Jun 05 16:15:26 EDT 2017
User: Paul
Dark Spectrum Present: Yes
Reference Spectrum Present: Yes
Number of Sampled Component Spectra: 1
Spectrometers: USB4C01401
Integration Time (usec): 70000 (USB4C01401)
Spectra Averaged: 5 (USB4C01401)
Boxcar Smoothing: 6 (USB4C01401)
Correct for Electrical Dark: No (USB4C01401)
Strobe/Lamp Enabled: No (USB4C01401)
Correct for Detector Non-linearity: No (USB4C01401)
Correct for Stray Light: No (USB4C01401)
Number of Pixels in Processed Spectrum: 3648
>>>>>Begin Processed Spectral Data<<<<<
179.04	625.926
179.26	625.926
179.47	625.926
179.69	215.854
179.90	-172.603
180.12	-437.931
180.33	1395.506
180.55	1571.687
180.76	3248.780
180.98	3226.506
181.19	-16631.250
181.41	-4920.000
181.62	1381.313
181.84	527.151
182.05	313.908
182.27	252.277
182.48	198.810
182.70	158.449
182.91	129.493
183.13	111.871
183.34	96.413
183.56	84.692
183.77	79.754
183.99	74.324
184.20	67.081
184.41	66.693
184.63	67.205
184.84	68.343
185.06	69.078
185.27	71.641
185.49	72.735
185.70	73.320
185.92	72.421
186.13	72.375
186.35	73.547
186.56	71.480
186.78	71.940
186.99	70.082
187.21	70.578
187.42	68.558
187.64	67.376
187.85	67.031
188.06	65.432
188.28	65.370
188.49	65.071
188.71	65.310
188.92	64.547
189.14	62.610
189.35	63.482
189.57	61.867
189.78	63.901
190.00	65.372
190.21	65.675
190.42	66.790
190.64	66.316
190.85	67.665
191.07	68.481
191.28	69.726
191.50	68.736
191.71	68.161
191.93	68.139
192.14	67.504
192.36	69.017
192.57	70.118
192.78	68.401
193.00	69.904
193.21	68.376
193.43	66.749
193.64	65.128
193.86	65.268
194.07	65.814
194.28	63.907
194.50	63.666
194.71	64.175
194.93	63.190
195.14	62.500
195.36	59.300
195.57	58.418
195.78	61.305
196.00	62.385
196.21	63.016
196.43	64.607
196.64	63.445
196.86	63.475
197.07	64.474
197.28	64.992
197.50	64.758
197.71	65.115
197.93	64.473
198.14	65.722
198.36	65.937
198.57	64.138
198.78	63.753
199.00	64.088
199.21	62.119
199.43	61.902
199.64	60.832
199.85	63.622
200.07	63.163
200.28	64.001
200.50	62.853
200.71	64.439
200.92	63.473
201.14	63.863
201.35	62.143
201.57	63.521
201.78	62.569
201.99	62.871
202.21	62.859
202.42	64.071
202.64	61.852
202.85	62.150
203.06	63.296
203.28	67.525
203.49	67.147
203.71	68.209
203.92	67.967
204.13	67.479
204.35	65.828
204.56	65.992
204.78	68.175
204.99	69.447
205.20	69.033
205.42	68.571
205.63	66.694
205.85	63.312
206.06	61.753
206.27	59.192
206.49	59.071
206.70	58.888
206.91	58.601
207.13	58.985
207.34	60.420
207.56	57.892
207.77	57.558
207.98	56.989
208.20	57.847
208.41	59.945
208.62	60.979
208.84	59.962
209.05	58.110
209.27	57.542
209.48	59.162
209.69	59.824
209.91	57.486
210.12	57.070
210.33	56.572
210.55	55.785
210.76	55.530
210.97	53.804
211.19	54.493
211.40	53.801
211.61	55.040
211.83	56.514
212.04	56.968
212.26	54.143
212.47	52.549
212.68	52.103
212.90	49.884
213.11	50.221
213.32	49.210
213.54	49.531
213.75	49.090
213.96	49.010
214.18	49.531
214.39	47.260
214.60	48.373
214.82	47.132
215.03	46.894
215.24	46.407
215.46	46.751
215.67	46.217
215.88	46.269
216.10	47.166
216.31	44.552
216.52	43.985
216.74	42.076
216.95	39.939
217.16	38.321
217.38	36.824
217.59	36.201
217.80	34.478
218.02	33.457
218.23	32.070
218.44	32.325
218.66	30.189
218.87	28.416
219.08	27.235
219.30	26.079
219.51	23.906
219.72	23.464
219.94	22.874
220.15	21.706
220.36	20.596
220.58	20.287
220.79	19.425
221.00	18.986
221.22	17.373
221.43	16.651
221.64	16.347
221.85	16.608
222.07	15.936
222.28	15.834
222.49	14.978
222.71	14.238
222.92	13.682
223.13	13.486
223.35	13.262
223.56	12.790
223.77	12.218
223.99	11.947
224.20	12.158
224.41	11.779
224.62	10.944
224.84	10.817
225.05	10.439
225.26	10.194
225.48	10.307
225.69	10.002
225.90	9.594
226.11	9.266
226.33	9.061
226.54	8.917
226.75	8.754
226.97	8.357
227.18	7.939
227.39	7.699
227.60	7.613
227.82	7.333
228.03	7.027
228.24	6.645
228.46	6.642
228.67	6.399
228.88	6.194
229.09	6.206
229.31	6.168
229.52	6.108
229.73	6.040
229.95	5.998
230.16	6.108
230.37	5.890
230.58	5.875
230.80	5.940
231.01	5.929
231.22	5.653
231.43	5.589
231.65	5.446
231.86	5.263
232.07	5.188
232.28	5.139
232.50	5.129
232.71	5.167
232.92	5.015
233.14	4.931
233.35	4.821
233.56	4.624
233.77	4.570
233.99	4.635
234.20	4.668
234.41	4.607
234.62	4.542
234.84	4.544
235.05	4.491
235.26	4.353
235.47	4.303
235.69	4.301
235.90	4.308
236.11	4.345
236.32	4.444
236.53	4.381
236.75	4.359
236.96	4.336
237.17	4.355
237.38	4.388
237.60	4.214
237.81	4.142
238.02	4.115
238.23	4.012
238.45	3.922
238.66	3.847
238.87	3.781
239.08	3.726
239.30	3.788
239.51	3.728
239.72	3.685
239.93	3.686
240.14	3.635
240.36	3.672
240.57	3.661
240.78	3.639
240.99	3.620
241.21	3.633
241.42	3.651
241.63	3.625
241.84	3.626
242.05	3.561
242.27	3.567
242.48	3.503
242.69	3.464
242.90	3.484
243.11	3.454
243.33	3.426
243.54	3.428
243.75	3.448
243.96	3.394
244.18	3.375
244.39	3.351
244.60	3.307
244.81	3.278
245.02	3.260
245.24	3.278
245.45	3.289
245.66	3.220
245.87	3.204
246.08	3.191
246.30	3.149
246.51	3.118
246.72	3.132
246.93	3.123
247.14	3.149
247.35	3.123
247.57	3.105
247.78	3.103
247.99	3.062
248.20	3.061
248.41	3.100
248.63	3.090
248.84	3.105
249.05	3.112
249.26	3.081
249.47	3.074
249.68	3.056
249.90	3.023
250.11	3.046
250.32	3.026
250.53	2.992
250.74	3.023
250.96	2.985
251.17	2.956
251.38	2.965
251.59	2.939
251.80	2.931
252.01	2.935
252.23	2.933
252.44	2.937
252.65	2.924
252.86	2.897
253.07	2.909
253.28	2.911
253.50	2.897
253.71	2.896
253.92	2.880
254.13	2.862
254.34	2.867
254.55	2.873
254.76	2.895
254.98	2.872
255.19	2.849
255.40	2.851
255.61	2.894
255.82	2.884
256.03	2.885
256.25	2.883
256.46	2.884
256.67	2.899
256.88	2.926
257.09	2.933
257.30	2.936
257.51	2.923
257.73	2.922
257.94	2.911
258.15	2.926
258.36	2.889
258.57	2.905
258.78	2.920
258.99	2.939
259.20	2.937
259.42	2.914
259.63	2.891
259.84	2.868
260.05	2.868
260.26	2.898
260.47	2.899
260.68	2.938
260.90	2.953
261.11	2.953
261.32	2.957
261.53	2.941
261.74	2.926
261.95	2.950
262.16	2.970
262.37	2.991
262.58	2.998
262.80	2.991
263.01	2.961
263.22	2.967
263.43	2.957
263.64	2.930
263.85	2.928
264.06	2.931
264.27	2.932
264.48	2.934
264.70	2.897
264.91	2.902
265.12	2.865
265.33	2.848
265.54	2.844
265.75	2.845
265.96	2.847
266.17	2.831
266.38	2.829
266.59	2.838
266.81	2.829
267.02	2.818
267.23	2.797
267.44	2.802
267.65	2.788
267.86	2.787
268.07	2.811
268.28	2.806
268.49	2.795
268.70	2.793
268.91	2.791
269.13	2.792
269.34	2.758
269.55	2.762
269.76	2.735
269.97	2.725
270.18	2.718
270.39	2.717
270.60	2.714
270.81	2.694
271.02	2.688
271.23	2.679
271.44	2.672
271.65	2.657
271.87	2.646
272.08	2.647
272.29	2.635
272.50	2.672
272.71	2.680
272.92	2.676
273.13	2.670
273.34	2.677
273.55	2.678
273.76	2.687
273.97	2.706
274.18	2.699
274.39	2.716
274.60	2.700
274.81	2.706
275.02	2.711
275.24	2.686
275.45	2.686
275.66	2.677
275.87	2.663
276.08	2.659
276.29	2.676
276.50	2.666
276.71	2.654
276.92	2.655
277.13	2.640
277.34	2.659
277.55	2.657
277.76	2.645
277.97	2.661
278.18	2.659
278.39	2.686
278.60	2.708
278.81	2.714
279.02	2.699
279.23	2.712
279.44	2.711
279.65	2.723
279.86	2.731
280.08	2.743
280.29	2.748
280.50	2.758
280.71	2.765
280.92	2.771
281.13	2.753
281.34	2.749
281.55	2.746
281.76	2.761
281.97	2.761
282.18	2.766
282.39	2.760
282.60	2.775
282.81	2.780
283.02	2.781
283.23	2.774
283.44	2.772
283.65	2.790
283.86	2.820
284.07	2.830
284.28	2.847
284.49	2.844
284.70	2.844
284.91	2.861
285.12	2.891
285.33	2.917
285.54	2.903
285.75	2.917
285.96	2.941
286.17	2.943
286.38	2.926
286.59	2.910
286.80	2.920
287.01	2.909
287.22	2.907
287.43	2.905
287.64	2.906
287.85	2.901
288.06	2.875
288.27	2.903
288.48	2.903
288.69	2.916
288.90	2.919
289.11	2.926
289.32	2.934
289.53	2.933
289.74	2.941
289.95	2.946
290.16	2.946
290.37	2.930
290.58	2.927
290.79	2.922
291.00	2.918
291.21	2.911
291.42	2.904
291.63	2.909
291.83	2.916
292.04	2.905
292.25	2.901
292.46	2.895
292.67	2.903
292.88	2.915
293.09	2.929
293.30	2.936
293.51	2.949
293.72	2.951
293.93	2.950
294.14	2.950
294.35	2.959
294.56	2.961
294.77	2.976
294.98	2.987
295.19	2.995
295.40	2.990
295.61	3.000
295.82	2.985
296.03	2.987
296.24	2.992
296.45	2.997
296.66	3.010
296.86	3.016
297.07	3.007
297.28	3.016
297.49	3.025
297.70	3.018
297.91	3.025
298.12	3.034
298.33	3.044
298.54	3.071
298.75	3.079
298.96	3.082
299.17	3.077
299.38	3.093
299.59	3.097
299.80	3.119
300.00	3.125
300.21	3.135
300.42	3.151
300.63	3.157
300.84	3.168
301.05	3.166
301.26	3.173
301.47	3.171
301.68	3.173
301.89	3.193
302.10	3.200
302.31	3.210
302.52	3.209
302.72	3.231
302.93	3.222
303.14	3.219
303.35	3.237
303.56	3.238
303.77	3.251
303.98	3.256
304.19	3.274
304.40	3.288
304.61	3.285
304.82	3.289
305.02	3.297
305.23	3.308
305.44	3.287
305.65	3.323
305.86	3.349
306.07	3.350
306.28	3.373
306.49	3.383
306.70	3.393
306.91	3.395
307.11	3.415
307.32	3.417
307.53	3.416
307.74	3.423
307.95	3.440
308.16	3.461
308.37	3.441
308.58	3.440
308.79	3.440
308.99	3.441
309.20	3.443
309.41	3.453
309.62	3.456
309.83	3.448
310.04	3.454
310.25	3.468
310.46	3.465
310.66	3.474
310.87	3.473
311.08	3.490
311.29	3.491
311.50	3.500
311.71	3.511
311.92	3.510
312.12	3.501
312.33	3.517
312.54	3.526
312.75	3.543
312.96	3.550
313.17	3.558
313.38	3.551
313.59	3.551
313.79	3.546
314.00	3.544
314.21	3.554
314.42	3.551
314.63	3.545
314.84	3.551
315.04	3.553
315.25	3.557
315.46	3.549
315.67	3.545
315.88	3.548
316.09	3.545
316.30	3.559
316.50	3.573
316.71	3.588
316.92	3.583
317.13	3.572
317.34	3.565
317.55	3.569
317.75	3.575
317.96	3.585
318.17	3.592
318.38	3.590
318.59	3.595
318.80	3.605
319.00	3.588
319.21	3.577
319.42	3.577
319.63	3.585
319.84	3.595
320.05	3.627
320.25	3.629
320.46	3.623
320.67	3.607
320.88	3.607
321.09	3.627
321.29	3.621
321.50	3.613
321.71	3.625
321.92	3.630
322.13	3.619
322.34	3.625
322.54	3.637
322.75	3.643
322.96	3.650
323.17	3.661
323.38	3.668
323.58	3.689
323.79	3.699
324.00	3.712
324.21	3.706
324.42	3.704
324.62	3.708
324.83	3.714
325.04	3.712
325.25	3.714
325.46	3.708
325.66	3.708
325.87	3.709
326.08	3.703
326.29	3.704
326.50	3.718
326.70	3.739
326.91	3.764
327.12	3.796
327.33	3.816
327.53	3.849
327.74	3.885
327.95	3.901
328.16	3.928
328.37	3.949
328.57	3.957
328.78	3.993
328.99	4.008
329.20	4.013
329.41	4.012
329.61	4.040
329.82	4.055
330.03	4.077
330.24	4.089
330.44	4.082
330.65	4.086
330.86	4.099
331.07	4.105
331.27	4.128
331.48	4.153
331.69	4.171
331.90	4.174
332.10	4.210
332.31	4.223
332.52	4.242
332.73	4.249
332.93	4.265
333.14	4.282
333.35	4.307
333.56	4.317
333.76	4.342
333.97	4.352
334.18	4.370
334.39	4.378
334.59	4.395
334.80	4.394
335.01	4.396
335.22	4.386
335.42	4.389
335.63	4.394
335.84	4.412
336.05	4.415
336.25	4.421
336.46	4.429
336.67	4.441
336.88	4.428
337.08	4.439
337.29	4.454
337.50	4.467
337.71	4.466
337.91	4.491
338.12	4.515
338.33	4.530
338.53	4.532
338.74	4.548
338.95	4.560
339.16	4.583
339.36	4.598
339.57	4.626
339.78	4.655
339.98	4.661
340.19	4.681
340.40	4.707
340.61	4.722
340.81	4.731
341.02	4.733
341.23	4.749
341.43	4.769
341.64	4.778
341.85	4.791
342.06	4.804
342.26	4.840
342.47	4.840
342.68	4.848
342.88	4.849
343.09	4.842
343.30	4.846
343.51	4.875
343.71	4.902
343.92	4.931
344.13	4.942
344.33	4.956
344.54	4.940
344.75	4.966
344.95	4.959
345.16	4.972
345.37	4.995
345.57	5.024
345.78	5.067
345.99	5.083
346.19	5.077
346.40	5.084
346.61	5.090
346.82	5.109
347.02	5.137
347.23	5.171
347.44	5.178
347.64	5.194
347.85	5.209
348.06	5.213
348.26	5.210
348.47	5.228
348.68	5.253
348.88	5.279
349.09	5.298
349.30	5.317
349.50	5.321
349.71	5.338
349.92	5.357
350.12	5.361
350.33	5.386
350.54	5.407
350.74	5.428
350.95	5.448
351.16	5.449
351.36	5.478
351.57	5.476
351.77	5.481
351.98	5.500
352.19	5.536
352.39	5.549
352.60	5.558
352.81	5.588
353.01	5.589
353.22	5.607
353.43	5.617
353.63	5.664
353.84	5.675
354.05	5.682
354.25	5.709
354.46	5.723
354.67	5.725
354.87	5.719
355.08	5.715
355.28	5.708
355.49	5.725
355.70	5.717
355.90	5.709
356.11	5.727
356.32	5.719
356.52	5.736
356.73	5.734
356.93	5.760
357.14	5.778
357.35	5.794
357.55	5.801
357.76	5.832
357.97	5.860
358.17	5.857
358.38	5.878
358.58	5.902
358.79	5.912
359.00	5.919
359.20	5.926
359.41	5.944
359.61	5.933
359.82	5.938
360.03	5.927
360.23	5.955
360.44	5.954
360.64	5.964
360.85	5.996
361.06	6.023
361.26	6.028
361.47	6.042
361.67	6.039
361.88	6.062
362.09	6.077
362.29	6.095
362.50	6.115
362.70	6.131
362.91	6.113
363.12	6.112
363.32	6.125
363.53	6.099
363.73	6.098
363.94	6.123
364.15	6.138
364.35	6.159
364.56	6.157
364.76	6.168
364.97	6.190
365.17	6.177
365.38	6.211
365.59	6.226
365.79	6.248
366.00	6.247
366.20	6.273
366.41	6.279
366.61	6.274
366.82	6.262
367.03	6.274
367.23	6.297
367.44	6.322
367.64	6.315
367.85	6.332
368.05	6.323
368.26	6.334
368.47	6.345
368.67	6.357
368.88	6.351
369.08	6.363
369.29	6.373
369.49	6.394
369.70	6.402
369.90	6.404
370.11	6.394
370.31	6.407
370.52	6.430
370.73	6.426
370.93	6.438
371.14	6.452
371.34	6.477
371.55	6.487
371.75	6.493
371.96	6.492
372.16	6.512
372.37	6.532
372.57	6.528
372.78	6.525
372.99	6.541
373.19	6.524
373.40	6.551
373.60	6.550
373.81	6.546
374.01	6.552
374.22	6.548
374.42	6.561
374.63	6.550
374.83	6.532
375.04	6.528
375.24	6.548
375.45	6.570
375.65	6.552
375.86	6.583
376.06	6.581
376.27	6.595
376.47	6.595
376.68	6.605
376.88	6.633
377.09	6.619
377.29	6.645
377.50	6.665
377.70	6.653
377.91	6.657
378.11	6.635
378.32	6.662
378.52	6.663
378.73	6.666
378.93	6.659
379.14	6.662
379.34	6.650
379.55	6.664
379.75	6.683
379.96	6.704
380.16	6.708
380.37	6.743
380.57	6.743
380.78	6.756
380.98	6.770
381.19	6.770
381.39	6.793
381.60	6.819
381.80	6.838
382.01	6.851
382.21	6.843
382.42	6.860
382.62	6.852
382.83	6.864
383.03	6.862
383.24	6.886
383.44	6.890
383.65	6.898
383.85	6.900
384.06	6.927
384.26	6.942
384.47	6.987
384.67	7.011
384.87	7.050
385.08	7.022
385.28	7.042
385.49	7.044
385.69	7.029
385.90	7.009
386.10	7.034
386.31	7.052
386.51	7.058
386.72	7.035
386.92	7.046
387.13	7.019
387.33	7.034
387.53	7.012
387.74	7.060
387.94	7.071
388.15	7.090
388.35	7.129
388.56	7.142
388.76	7.145
388.97	7.142
389.17	7.173
389.37	7.195
389.58	7.200
389.78	7.209
389.99	7.212
390.19	7.214
390.40	7.215
390.60	7.232
390.80	7.252
391.01	7.255
391.21	7.280
391.42	7.309
391.62	7.304
391.83	7.294
392.03	7.305
392.23	7.314
392.44	7.325
392.64	7.322
392.85	7.341
393.05	7.336
393.26	7.342
393.46	7.338
393.66	7.336
393.87	7.364
394.07	7.363
394.28	7.394
394.48	7.405
394.68	7.408
394.89	7.416
395.09	7.429
395.30	7.429
395.50	7.463
395.70	7.467
395.91	7.459
396.11	7.480
396.32	7.499
396.52	7.496
396.72	7.503
396.93	7.488
397.13	7.500
397.34	7.499
397.54	7.508
397.74	7.505
397.95	7.538
398.15	7.539
398.36	7.587
398.56	7.613
398.76	7.624
398.97	7.647
399.17	7.648
399.37	7.671
399.58	7.684
399.78	7.719
399.99	7.750
400.19	7.752
400.39	7.798
400.60	7.810
400.80	7.817
401.00	7.814
401.21	7.818
401.41	7.839
401.62	7.841
401.82	7.873
402.02	7.869
402.23	7.913
402.43	7.905
402.63	7.922
402.84	7.988
403.04	7.994
403.24	7.992
403.45	8.000
403.65	8.016
403.86	8.035
404.06	8.045
404.26	8.061
404.47	8.060
404.67	8.095
404.87	8.118
405.08	8.151
405.28	8.162
405.48	8.151
405.69	8.170
405.89	8.201
406.09	8.232
406.30	8.269
406.50	8.295
406.70	8.298
406.91	8.329
407.11	8.341
407.31	8.346
407.52	8.375
407.72	8.398
407.92	8.430
408.13	8.457
408.33	8.488
408.53	8.507
408.74	8.518
408.94	8.499
409.14	8.483
409.35	8.510
409.55	8.492
409.75	8.519
409.96	8.541
410.16	8.549
410.36	8.549
410.57	8.534
410.77	8.522
410.97	8.486
411.18	8.491
411.38	8.510
411.58	8.537
411.78	8.592
411.99	8.614
412.19	8.657
412.39	8.677
412.60	8.693
412.80	8.676
413.00	8.673
413.21	8.714
413.41	8.721
413.61	8.766
413.81	8.767
414.02	8.791
414.22	8.818
414.42	8.832
414.63	8.849
414.83	8.852
415.03	8.870
415.23	8.873
415.44	8.904
415.64	8.959
415.84	9.004
416.05	9.035
416.25	9.042
416.45	9.087
416.65	9.080
416.86	9.098
417.06	9.103
417.26	9.092
417.47	9.142
417.67	9.154
417.87	9.179
418.07	9.194
418.28	9.221
418.48	9.222
418.68	9.249
418.88	9.291
419.09	9.321
419.29	9.381
419.49	9.411
419.69	9.424
419.90	9.446
420.10	9.433
420.30	9.448
420.50	9.469
420.71	9.479
420.91	9.475
421.11	9.449
421.31	9.466
421.52	9.475
421.72	9.497
421.92	9.496
422.12	9.516
422.33	9.559
422.53	9.580
422.73	9.586
422.93	9.609
423.14	9.620
423.34	9.647
423.54	9.698
423.74	9.749
423.95	9.732
424.15	9.748
424.35	9.772
424.55	9.814
424.76	9.808
424.96	9.825
425.16	9.873
425.36	9.937
425.56	9.972
425.77	10.009
425.97	10.048
426.17	10.062
426.37	10.110
426.58	10.161
426.78	10.209
426.98	10.199
427.18	10.204
427.38	10.247
427.59	10.273
427.79	10.271
427.99	10.285
428.19	10.271
428.39	10.302
428.60	10.289
428.80	10.267
429.00	10.259
429.20	10.288
429.40	10.258
429.61	10.307
429.81	10.306
430.01	10.311
430.21	10.344
430.41	10.371
430.62	10.407
430.82	10.458
431.02	10.484
431.22	10.512
431.42	10.553
431.63	10.572
431.83	10.595
432.03	10.667
432.23	10.685
432.43	10.733
432.64	10.766
432.84	10.766
433.04	10.818
433.24	10.819
433.44	10.862
433.64	10.894
433.85	10.942
434.05	10.981
434.25	11.041
434.45	11.094
434.65	11.117
434.85	11.138
435.06	11.158
435.26	11.200
435.46	11.235
435.66	11.243
435.86	11.295
436.06	11.252
436.27	11.261
436.47	11.290
436.67	11.328
436.87	11.365
437.07	11.408
437.27	11.421
437.47	11.442
437.68	11.505
437.88	11.529
438.08	11.564
438.28	11.607
438.48	11.621
438.68	11.701
438.89	11.735
439.09	11.783
439.29	11.819
439.49	11.775
439.69	11.767
439.89	11.833
440.09	11.870
440.29	11.856
440.50	11.866
440.70	11.898
440.90	11.922
441.10	11.947
441.30	11.953
441.50	11.985
441.70	12.001
441.90	12.002
442.11	12.084
442.31	12.109
442.51	12.086
442.71	12.092
442.91	12.114
443.11	12.172
443.31	12.202
443.51	12.230
443.72	12.297
443.92	12.369
444.12	12.401
444.32	12.427
444.52	12.457
444.72	12.513
444.92	12.559
445.12	12.675
445.32	12.691
445.53	12.756
445.73	12.782
445.93	12.805
446.13	12.792
446.33	12.753
446.53	12.777
446.73	12.831
446.93	12.904
447.13	12.939
447.33	12.963
447.53	13.011
447.74	12.996
447.94	13.119
448.14	13.142
448.34	13.215
448.54	13.246
448.74	13.339
448.94	13.417
449.14	13.422
449.34	13.441
449.54	13.402
449.74	13.477
449.94	13.503
450.14	13.531
450.35	13.576
450.55	13.546
450.75	13.585
450.95	13.605
451.15	13.698
451.35	13.698
451.55	13.713
451.75	13.753
451.95	13.797
452.15	13.869
452.35	13.893
452.55	13.886
452.75	13.901
452.95	13.939
453.15	14.033
453.35	14.042
453.56	14.010
453.76	14.002
453.96	13.987
454.16	14.042
454.36	14.133
454.56	14.114
454.76	14.169
454.96	14.196
455.16	14.198
455.36	14.212
455.56	14.172
455.76	14.106
455.96	14.141
456.16	14.159
456.36	14.149
456.56	14.201
456.76	14.226
456.96	14.227
457.16	14.206
457.36	14.084
457.56	14.076
457.76	14.094
457.96	14.075
458.16	14.062
458.36	14.064
458.56	14.027
458.76	14.052
458.96	14.065
459.16	14.059
459.36	13.975
459.56	13.916
459.76	13.935
459.96	13.977
460.16	13.978
460.36	13.983
460.56	14.009
460.76	14.047
460.96	14.046
461.16	14.029
461.36	13.977
461.56	13.970
461.76	13.955
461.96	13.983
462.16	13.954
462.36	13.973
462.56	13.991
462.76	13.929
462.96	13.926
463.16	13.920
463.36	13.870
463.56	13.854
463.76	13.859
463.96	13.868
464.16	13.847
464.36	13.882
464.56	13.846
464.76	13.900
464.96	13.887
465.16	13.866
465.36	13.894
465.56	13.902
465.76	13.916
465.96	13.944
466.16	13.971
466.36	13.982
466.56	14.025
466.76	14.043
466.96	13.983
467.16	14.004
467.36	13.963
467.56	13.963
467.76	13.948
467.96	13.961
468.16	13.957
468.36	13.949
468.56	13.935
468.76	13.921
468.96	13.927
469.16	13.939
469.35	13.874
469.55	13.904
469.75	13.887
469.95	13.905
470.15	13.891
470.35	13.897
470.55	13.889
470.75	13.847
470.95	13.843
471.15	13.828
471.35	13.830
471.55	13.820
471.75	13.784
471.95	13.825
472.15	13.802
472.35	13.800
472.54	13.805
472.74	13.818
472.94	13.831
473.14	13.820
473.34	13.845
473.54	13.841
473.74	13.874
473.94	13.883
474.14	13.912
474.34	13.920
474.54	13.922
474.74	13.952
474.94	13.953
475.13	13.938
475.33	13.925
475.53	13.911
475.73	13.884
475.93	13.897
476.13	13.890
476.33	13.886
476.53	13.876
476.73	13.844
476.93	13.855
477.12	13.843
477.32	13.838
477.52	13.865
477.72	13.875
477.92	13.878
478.12	13.888
478.32	13.952
478.52	13.975
478.72	13.988
478.92	13.984
479.11	13.994
479.31	14.019
479.51	14.020
479.71	14.032
479.91	14.039
480.11	14.049
480.31	14.059
480.51	14.071
480.70	14.086
480.90	14.068
481.10	14.058
481.30	14.083
481.50	14.106
481.70	14.136
481.90	14.158
482.10	14.196
482.29	14.251
482.49	14.259
482.69	14.280
482.89	14.312
483.09	14.339
483.29	14.350
483.49	14.394
483.68	14.436
483.88	14.427
484.08	14.442
484.28	14.445
484.48	14.468
484.68	14.454
484.88	14.455
485.07	14.509
485.27	14.529
485.47	14.510
485.67	14.518
485.87	14.553
486.07	14.546
486.26	14.560
486.46	14.596
486.66	14.602
486.86	14.638
487.06	14.655
487.26	14.670
487.45	14.680
487.65	14.663
487.85	14.641
488.05	14.701
488.25	14.719
488.45	14.741
488.64	14.751
488.84	14.725
489.04	14.737
489.24	14.768
489.44	14.772
489.64	14.748
489.83	14.772
490.03	14.747
490.23	14.775
490.43	14.834
490.63	14.840
490.82	14.886
491.02	14.876
491.22	14.864
491.42	14.874
491.62	14.885
491.81	14.895
492.01	14.920
492.21	14.955
492.41	14.924
492.61	14.945
492.80	14.945
493.00	14.917
493.20	14.924
493.40	14.885
493.60	14.893
493.79	14.928
493.99	14.947
494.19	14.966
494.39	14.968
494.59	14.931
494.78	14.924
494.98	14.957
495.18	14.958
495.38	14.972
495.57	15.000
495.77	14.983
495.97	14.997
496.17	15.012
496.37	15.010
496.56	15.008
496.76	15.010
496.96	15.014
497.16	15.054
497.35	15.097
497.55	15.104
497.75	15.150
497.95	15.148
498.14	15.163
498.34	15.227
498.54	15.280
498.74	15.291
498.93	15.338
499.13	15.363
499.33	15.380
499.53	15.406
499.72	15.415
499.92	15.426
500.12	15.448
500.32	15.465
500.51	15.504
500.71	15.522
500.91	15.520
501.11	15.511
501.30	15.557
501.50	15.570
501.70	15.610
501.90	15.651
502.09	15.700
502.29	15.754
502.49	15.747
502.69	15.788
502.88	15.819
503.08	15.888
503.28	15.922
503.47	15.977
503.67	16.040
503.87	16.098
504.07	16.153
504.26	16.202
504.46	16.240
504.66	16.254
504.85	16.303
505.05	16.407
505.25	16.467
505.45	16.510
505.64	16.503
505.84	16.539
506.04	16.539
506.23	16.564
506.43	16.546
506.63	16.565
506.83	16.589
507.02	16.618
507.22	16.659
507.42	16.668
507.61	16.670
507.81	16.676
508.01	16.703
508.20	16.720
508.40	16.737
508.60	16.759
508.80	16.760
508.99	16.738
509.19	16.780
509.39	16.782
509.58	16.753
509.78	16.751
509.98	16.795
510.17	16.827
510.37	16.825
510.57	16.795
510.76	16.831
510.96	16.845
511.16	16.859
511.35	16.843
511.55	16.924
511.75	16.928
511.94	16.948
512.14	16.938
512.34	16.966
512.53	16.929
512.73	16.898
512.93	16.936
513.12	16.991
513.32	16.991
513.52	17.042
513.71	17.057
513.91	17.117
514.11	17.091
514.30	17.066
514.50	17.067
514.70	17.155
514.89	17.159
515.09	17.180
515.28	17.181
515.48	17.226
515.68	17.218
515.87	17.243
516.07	17.217
516.27	17.190
516.46	17.216
516.66	17.267
516.86	17.293
517.05	17.321
517.25	17.298
517.44	17.307
517.64	17.300
517.84	17.371
518.03	17.335
518.23	17.341
518.43	17.332
518.62	17.368
518.82	17.396
519.01	17.349
519.21	17.358
519.41	17.361
519.60	17.379
519.80	17.381
520.00	17.393
520.19	17.403
520.39	17.393
520.58	17.411
520.78	17.428
520.98	17.442
521.17	17.435
521.37	17.468
521.56	17.535
521.76	17.507
521.96	17.580
522.15	17.618
522.35	17.657
522.54	17.697
522.74	17.743
522.94	17.763
523.13	17.772
523.33	17.816
523.52	17.852
523.72	17.896
523.91	17.907
524.11	17.907
524.31	17.975
524.50	17.931
524.70	17.895
524.89	17.943
525.09	17.978
525.29	18.038
525.48	18.035
525.68	18.102
525.87	18.129
526.07	18.166
526.26	18.198
526.46	18.214
526.66	18.222
526.85	18.282
527.05	18.348
527.24	18.403
527.44	18.401
527.63	18.424
527.83	18.415
528.02	18.492
528.22	18.526
528.42	18.553
528.61	18.564
528.81	18.570
529.00	18.638
529.20	18.678
529.39	18.651
529.59	18.682
529.78	18.742
529.98	18.794
530.17	18.782
530.37	18.820
530.57	18.850
530.76	18.845
530.96	18.867
531.15	18.868
531.35	18.898
531.54	18.904
531.74	18.976
531.93	19.026
532.13	19.030
532.32	19.008
532.52	19.038
532.71	19.059
532.91	19.087
533.10	19.073
533.30	19.120
533.49	19.095
533.69	19.108
533.89	19.092
534.08	19.112
534.28	19.091
534.47	19.062
534.67	19.073
534.86	19.102
535.06	19.069
535.25	19.054
535.45	19.010
535.64	19.021
535.84	18.978
536.03	18.970
536.23	18.977
536.42	18.965
536.62	18.966
536.81	18.926
537.01	18.914
537.20	18.888
537.40	18.873
537.59	18.848
537.79	18.836
537.98	18.869
538.17	18.849
538.37	18.838
538.56	18.810
538.76	18.850
538.95	18.907
539.15	18.919
539.34	19.003
539.54	19.022
539.73	19.044
539.93	19.040
540.12	19.112
540.32	19.160
540.51	19.164
540.71	19.205
540.90	19.284
541.10	19.380
541.29	19.419
541.49	19.435
541.68	19.521
541.87	19.543
542.07	19.608
542.26	19.722
542.46	19.811
542.65	19.889
542.85	20.015
543.04	20.121
543.24	20.183
543.43	20.216
543.63	20.290
543.82	20.271
544.01	20.330
544.21	20.329
544.40	20.392
544.60	20.478
544.79	20.504
544.99	20.563
545.18	20.510
545.37	20.512
545.57	20.523
545.76	20.526
545.96	20.569
546.15	20.579
546.35	20.637
546.54	20.666
546.73	20.671
546.93	20.627
547.12	20.588
547.32	20.602
547.51	20.655
547.71	20.725
547.90	20.688
548.09	20.687
548.29	20.748
548.48	20.741
548.68	20.797
548.87	20.831
549.06	20.820
549.26	20.847
549.45	20.827
549.65	20.821
549.84	20.756
550.03	20.764
550.23	20.776
550.42	20.816
550.62	20.812
550.81	20.886
551.00	20.877
551.20	20.837
551.39	20.843
551.59	20.860
551.78	20.845
551.97	20.881
552.17	20.915
552.36	20.969
552.56	20.892
552.75	20.807
552.94	20.840
553.14	20.896
553.33	20.891
553.52	20.981
553.72	21.043
553.91	20.994
554.11	20.937
554.30	20.963
554.49	20.980
554.69	21.011
554.88	20.982
555.07	21.026
555.27	21.106
555.46	21.149
555.65	21.072
555.85	21.025
556.04	21.052
556.24	21.010
556.43	21.024
556.62	21.209
556.82	21.279
557.01	21.307
557.20	21.295
557.40	21.320
557.59	21.294
557.78	21.291
557.98	21.259
558.17	21.312
558.36	21.342
558.56	21.243
558.75	21.227
558.94	21.262
559.14	21.195
559.33	21.089
559.52	21.069
559.72	21.136
559.91	21.149
560.10	21.229
560.30	21.213
560.49	21.185
560.68	21.155
560.88	21.104
561.07	21.191
561.26	21.224
561.46	21.223
561.65	21.171
561.84	21.244
562.04	21.311
562.23	21.274
562.42	21.352
562.62	21.326
562.81	21.412
563.00	21.448
563.19	21.554
563.39	21.639
563.58	21.663
563.77	21.749
563.97	21.841
564.16	21.991
564.35	22.102
564.55	22.157
564.74	22.258
564.93	22.321
565.12	22.452
565.32	22.568
565.51	22.728
565.70	22.829
565.90	22.934
566.09	23.126
566.28	23.228
566.47	23.355
566.67	23.429
566.86	23.477
567.05	23.623
567.25	23.751
567.44	23.811
567.63	23.919
567.82	23.904
568.02	24.040
568.21	24.129
568.40	24.215
568.59	24.197
568.79	24.256
568.98	24.313
569.17	24.372
569.36	24.382
569.56	24.475
569.75	24.538
569.94	24.616
570.14	24.683
570.33	24.873
570.52	24.847
570.71	24.926
570.91	25.012
571.10	25.126
571.29	25.203
571.48	25.231
571.68	25.336
571.87	25.437
572.06	25.403
572.25	25.415
572.44	25.518
572.64	25.592
572.83	25.592
573.02	25.706
573.21	25.743
573.41	25.813
573.60	25.855
573.79	25.992
573.98	26.171
574.18	26.282
574.37	26.391
574.56	26.518
574.75	26.629
574.94	26.727
575.14	26.790
575.33	26.872
575.52	26.933
575.71	27.026
575.91	27.061
576.10	27.168
576.29	27.195
576.48	27.223
576.67	27.237
576.87	27.362
577.06	27.480
577.25	27.665
577.44	27.738
577.63	27.812
577.83	27.919
578.02	28.048
578.21	28.136
578.40	28.259
578.59	28.360
578.79	28.471
578.98	28.562
579.17	28.726
579.36	28.750
579.55	28.818
579.74	28.787
579.94	28.858
580.13	28.941
580.32	29.009
580.51	29.003
580.70	29.103
580.90	29.277
581.09	29.348
581.28	29.490
581.47	29.547
581.66	29.623
581.85	29.750
582.05	29.892
582.24	30.044
582.43	30.216
582.62	30.326
582.81	30.485
583.00	30.640
583.20	30.712
583.39	30.706
583.58	30.762
583.77	30.793
583.96	30.968
584.15	31.039
584.34	31.142
584.54	31.104
584.73	31.221
584.92	31.211
585.11	31.423
585.30	31.461
585.49	31.548
585.68	31.703
585.88	31.856
586.07	32.027
586.26	32.070
586.45	32.132
586.64	32.197
586.83	32.262
587.02	32.387
587.22	32.410
587.41	32.503
587.60	32.522
587.79	32.575
587.98	32.629
588.17	32.627
588.36	32.652
588.55	32.659
588.74	32.752
588.94	32.836
589.13	32.908
589.32	33.034
589.51	33.101
589.70	33.298
589.89	33.377
590.08	33.411
590.27	33.509
590.46	33.555
590.66	33.654
590.85	33.762
591.04	33.863
591.23	33.950
591.42	33.973
591.61	34.073
591.80	34.065
591.99	34.121
592.18	34.138
592.37	34.163
592.57	34.224
592.76	34.348
592.95	34.500
593.14	34.551
593.33	34.542
593.52	34.562
593.71	34.678
593.90	34.729
594.09	34.817
594.28	34.833
594.47	34.974
594.66	34.982
594.85	35.061
595.05	35.117
595.24	35.096
595.43	35.104
595.62	35.202
595.81	35.305
596.00	35.453
596.19	35.452
596.38	35.507
596.57	35.480
596.76	35.642
596.95	35.679
597.14	35.702
597.33	35.802
597.52	35.834
597.71	35.921
597.90	35.935
598.09	35.905
598.28	35.961
598.47	35.959
598.67	35.981
598.86	36.090
599.05	36.235
599.24	36.271
599.43	36.298
599.62	36.379
599.81	36.334
600.00	36.389
600.19	36.472
600.38	36.578
600.57	36.729
600.76	36.765
600.95	36.777
601.14	36.822
601.33	36.841
601.52	36.828
601.71	36.807
601.90	36.838
602.09	36.900
602.28	37.022
602.47	37.077
602.66	37.043
602.85	37.056
603.04	37.044
603.23	37.104
603.42	37.162
603.61	37.249
603.80	37.247
603.99	37.277
604.18	37.348
604.37	37.379
604.56	37.370
604.75	37.372
604.94	37.402
605.13	37.421
605.32	37.420
605.51	37.430
605.70	37.376
605.89	37.342
606.08	37.344
606.27	37.425
606.46	37.397
606.65	37.346
606.84	37.372
607.03	37.497
607.22	37.549
607.41	37.620
607.60	37.694
607.79	37.769
607.98	37.822
608.17	37.913
608.36	38.067
608.55	38.064
608.74	38.106
608.93	38.198
609.12	38.310
609.31	38.357
609.49	38.257
609.68	38.252
609.87	38.196
610.06	38.230
610.25	38.178
610.44	38.198
610.63	38.194
610.82	38.265
611.01	38.343
611.20	38.330
611.39	38.391
611.58	38.448
611.77	38.467
611.96	38.559
612.15	38.597
612.34	38.613
612.53	38.571
612.72	38.684
612.90	38.663
613.09	38.675
613.28	38.651
613.47	38.724
613.66	38.708
613.85	38.651
614.04	38.648
614.23	38.687
614.42	38.678
614.61	38.812
614.80	38.904
614.99	38.995
615.18	39.054
615.36	39.093
615.55	39.223
615.74	39.152
615.93	39.179
616.12	39.197
616.31	39.183
616.50	39.227
616.69	39.245
616.88	39.278
617.07	39.209
617.25	39.175
617.44	39.159
617.63	39.144
617.82	39.201
618.01	39.151
618.20	39.270
618.39	39.283
618.58	39.291
618.77	39.330
618.95	39.331
619.14	39.383
619.33	39.387
619.52	39.389
619.71	39.406
619.90	39.365
620.09	39.366
620.28	39.380
620.46	39.477
620.65	39.385
620.84	39.266
621.03	39.272
621.22	39.294
621.41	39.288
621.60	39.271
621.79	39.368
621.97	39.416
622.16	39.466
622.35	39.569
622.54	39.584
622.73	39.587
622.92	39.546
623.11	39.600
623.29	39.644
623.48	39.743
623.67	39.789
623.86	39.874
624.05	39.852
624.24	39.823
624.42	39.898
624.61	39.888
624.80	39.872
624.99	39.842
625.18	39.862
625.37	39.850
625.55	39.862
625.74	39.910
625.93	39.930
626.12	40.017
626.31	39.974
626.50	39.998
626.68	39.986
626.87	39.957
627.06	40.005
627.25	39.960
627.44	40.013
627.63	40.034
627.81	40.065
628.00	40.049
628.19	40.042
628.38	40.060
628.57	40.066
628.75	40.042
628.94	40.050
629.13	40.151
629.32	40.158
629.51	40.210
629.69	40.296
629.88	40.359
630.07	40.388
630.26	40.412
630.45	40.552
630.63	40.605
630.82	40.605
631.01	40.562
631.20	40.574
631.39	40.594
631.57	40.568
631.76	40.636
631.95	40.609
632.14	40.693
632.32	40.699
632.51	40.739
632.70	40.761
632.89	40.723
633.08	40.802
633.26	40.870
633.45	40.900
633.64	40.968
633.83	41.023
634.01	41.050
634.20	40.953
634.39	41.013
634.58	40.984
634.76	41.029
634.95	41.043
635.14	41.082
635.33	41.064
635.51	41.090
635.70	41.014
635.89	41.073
636.08	41.139
636.26	41.205
636.45	41.305
636.64	41.425
636.83	41.405
637.01	41.378
637.20	41.447
637.39	41.466
637.58	41.536
637.76	41.597
637.95	41.628
638.14	41.755
638.33	41.866
638.51	41.842
638.70	41.971
638.89	41.895
639.07	41.910
639.26	41.985
639.45	42.108
639.64	42.040
639.82	42.101
640.01	42.095
640.20	42.025
640.38	42.036
640.57	41.945
640.76	41.908
640.95	42.008
641.13	41.928
641.32	42.031
641.51	41.991
641.69	42.006
641.88	41.975
642.07	42.041
642.26	42.098
642.44	42.126
642.63	42.190
642.82	42.209
643.00	42.244
643.19	42.200
643.38	42.197
643.56	42.206
643.75	42.230
643.94	42.271
644.12	42.317
644.31	42.369
644.50	42.383
644.68	42.267
644.87	42.254
645.06	42.391
645.24	42.428
645.43	42.597
645.62	42.624
645.81	42.676
645.99	42.701
646.18	42.633
646.37	42.661
646.55	42.725
646.74	42.759
646.92	42.761
647.11	42.897
647.30	42.882
647.48	42.924
647.67	42.889
647.86	42.768
648.04	42.832
648.23	42.833
648.42	42.893
648.60	42.948
648.79	42.988
648.98	43.009
649.16	43.045
649.35	43.149
649.54	43.214
649.72	43.348
649.91	43.338
650.09	43.413
650.28	43.560
650.47	43.601
650.65	43.657
650.84	43.668
651.03	43.678
651.21	43.764
651.40	43.732
651.59	43.769
651.77	43.710
651.96	43.682
652.14	43.732
652.33	43.819
652.52	43.841
652.70	43.841
652.89	43.861
653.07	43.882
653.26	43.944
653.45	44.007
653.63	44.017
653.82	44.093
654.00	44.043
654.19	44.110
654.38	44.155
654.56	44.103
654.75	44.058
654.93	44.132
655.12	44.183
655.31	44.207
655.49	44.198
655.68	44.260
655.86	44.282
656.05	44.344
656.24	44.385
656.42	44.476
656.61	44.573
656.79	44.574
656.98	44.688
657.16	44.743
657.35	44.788
657.54	44.852
657.72	44.962
657.91	44.987
658.09	45.047
658.28	45.082
658.46	45.063
658.65	45.046
658.84	45.015
659.02	45.031
659.21	45.118
659.39	45.047
659.58	45.090
659.76	45.102
659.95	45.164
660.13	45.172
660.32	45.292
660.51	45.299
660.69	45.433
660.88	45.541
661.06	45.592
661.25	45.653
661.43	45.646
661.62	45.559
661.80	45.643
661.99	45.682
662.17	45.698
662.36	45.629
662.55	45.690
662.73	45.631
662.92	45.620
663.10	45.585
663.29	45.533
663.47	45.556
663.66	45.575
663.84	45.646
664.03	45.783
664.21	45.814
664.40	45.806
664.58	45.826
664.77	45.848
664.95	45.781
665.14	45.853
665.32	45.892
665.51	45.893
665.69	45.908
665.88	45.911
666.06	45.993
666.25	45.991
666.43	45.957
666.62	46.100
666.80	46.065
666.99	46.010
667.17	46.092
667.36	46.151
667.54	46.203
667.73	46.239
667.91	46.254
668.10	46.290
668.28	46.375
668.47	46.462
668.65	46.496
668.84	46.640
669.02	46.529
669.21	46.625
669.39	46.813
669.58	46.883
669.76	46.924
669.95	46.953
670.13	46.911
670.31	46.884
670.50	46.923
670.68	46.908
670.87	46.993
671.05	46.997
671.24	46.931
671.42	46.934
671.61	47.055
671.79	47.036
671.98	46.999
672.16	47.030
672.35	47.039
672.53	47.090
672.71	47.165
672.90	47.206
673.08	47.296
673.27	47.190
673.45	47.188
673.64	47.221
673.82	47.311
674.01	47.247
674.19	47.251
674.37	47.312
674.56	47.315
674.74	47.395
674.93	47.400
675.11	47.379
675.30	47.423
675.48	47.385
675.66	47.504
675.85	47.522
676.03	47.654
676.22	47.701
676.40	47.678
676.58	47.774
676.77	47.818
676.95	47.933
677.14	47.944
677.32	48.075
677.50	48.184
677.69	48.237
677.87	48.304
678.06	48.271
678.24	48.292
678.43	48.155
678.61	48.164
678.79	48.264
678.98	48.199
679.16	48.120
679.34	48.120
679.53	48.104
679.71	47.940
679.90	47.943
680.08	47.944
680.26	47.913
680.45	47.946
680.63	48.068
680.82	48.233
681.00	48.245
681.18	48.201
681.37	48.188
681.55	48.337
681.73	48.273
681.92	48.180
682.10	48.306
682.29	48.364
682.47	48.433
682.65	48.467
682.84	48.388
683.02	48.295
683.20	48.180
683.39	48.213
683.57	48.283
683.75	48.382
683.94	48.321
684.12	48.421
684.30	48.624
684.49	48.760
684.67	48.658
684.85	48.620
685.04	48.671
685.22	48.885
685.40	49.049
685.59	49.107
685.77	49.098
685.96	49.096
686.14	49.074
686.32	49.064
686.50	48.986
686.69	48.944
686.87	48.812
687.05	48.962
687.24	48.956
687.42	49.017
687.60	48.935
687.79	48.925
687.97	48.886
688.15	48.968
688.34	49.060
688.52	49.070
688.70	49.119
688.89	49.155
689.07	49.205
689.25	49.278
689.44	49.205
689.62	49.263
689.80	49.281
689.98	49.272
690.17	49.275
690.35	49.401
690.53	49.388
690.72	49.383
690.90	49.460
691.08	49.491
691.27	49.550
691.45	49.591
691.63	49.617
691.81	49.749
692.00	49.697
692.18	49.681
692.36	49.687
692.54	49.650
692.73	49.543
692.91	49.587
693.09	49.534
693.28	49.537
693.46	49.567
693.64	49.613
693.82	49.576
694.01	49.533
694.19	49.510
694.37	49.583
694.55	49.643
694.74	49.714
694.92	49.792
695.10	49.919
695.28	49.952
695.47	50.001
695.65	50.048
695.83	50.030
696.01	50.090
696.20	50.134
696.38	50.183
696.56	50.228
696.74	50.289
696.93	50.249
697.11	50.271
697.29	50.289
697.47	50.303
697.66	50.252
697.84	50.369
698.02	50.283
698.20	50.312
698.39	50.314
698.57	50.336
698.75	50.402
698.93	50.392
699.11	50.417
699.30	50.419
699.48	50.427
699.66	50.502
699.84	50.509
700.03	50.523
700.21	50.427
700.39	50.566
700.57	50.561
700.75	50.537
700.94	50.519
701.12	50.424
701.30	50.427
701.48	50.375
701.66	50.386
701.85	50.437
702.03	50.317
702.21	50.308
702.39	50.362
702.57	50.353
702.76	50.265
702.94	50.396
703.12	50.440
703.30	50.462
703.48	50.574
703.66	50.590
703.85	50.694
704.03	50.694
704.21	50.622
704.39	50.687
704.57	50.773
704.75	50.811
704.94	50.896
705.12	50.959
705.30	50.920
705.48	50.950
705.66	50.978
705.84	51.038
706.03	51.035
706.21	50.935
706.39	50.954
706.57	51.037
706.75	51.002
706.93	51.027
707.12	51.057
707.30	51.063
707.48	51.154
707.66	51.169
707.84	51.144
708.02	51.124
708.20	51.113
708.39	51.190
708.57	51.314
708.75	51.363
708.93	51.351
709.11	51.453
709.29	51.449
709.47	51.459
709.66	51.546
709.84	51.558
710.02	51.592
710.20	51.534
710.38	51.505
710.56	51.486
710.74	51.460
710.92	51.543
711.10	51.709
711.29	51.782
711.47	51.795
711.65	51.812
711.83	51.808
712.01	51.877
712.19	51.778
712.37	51.716
712.55	51.705
712.73	51.815
712.92	51.866
713.10	51.944
713.28	51.844
713.46	51.810
713.64	51.729
713.82	51.834
714.00	51.878
714.18	51.864
714.36	51.813
714.54	51.890
714.72	51.958
714.91	52.142
715.09	52.107
715.27	52.192
715.45	52.184
715.63	52.238
715.81	52.294
715.99	52.363
716.17	52.236
716.35	52.263
716.53	52.252
716.71	52.156
716.89	52.217
717.07	52.253
717.25	52.225
717.43	52.376
717.62	52.405
717.80	52.478
717.98	52.498
718.16	52.413
718.34	52.452
718.52	52.494
718.70	52.487
718.88	52.616
719.06	52.791
719.24	52.732
719.42	52.753
719.60	52.810
719.78	52.695
719.96	52.672
720.14	52.665
720.32	52.637
720.50	52.534
720.68	52.583
720.86	52.762
721.04	52.680
721.22	52.675
721.40	52.768
721.58	52.814
721.76	52.790
721.94	52.749
722.12	52.914
722.30	52.822
722.48	52.894
722.66	52.867
722.84	53.008
723.03	53.051
723.21	52.942
723.39	53.136
723.57	53.186
723.75	53.074
723.93	53.083
724.11	53.167
724.29	53.263
724.47	53.234
724.65	53.416
724.83	53.327
725.00	53.450
725.18	53.413
725.36	53.325
725.54	53.346
725.72	53.262
725.90	53.230
726.08	53.182
726.26	53.302
726.44	53.223
726.62	53.223
726.80	53.327
726.98	53.322
727.16	53.437
727.34	53.481
727.52	53.567
727.70	53.575
727.88	53.556
728.06	53.531
728.24	53.493
728.42	53.532
728.60	53.461
728.78	53.593
728.96	53.552
729.14	53.448
729.32	53.396
729.50	53.413
729.68	53.345
729.86	53.413
730.04	53.559
730.22	53.607
730.39	53.697
730.57	53.778
730.75	53.893
730.93	53.907
731.11	54.006
731.29	54.139
731.47	54.144
731.65	54.188
731.83	54.192
732.01	54.233
732.19	54.288
732.37	54.248
732.55	54.244
732.73	54.336
732.90	54.394
733.08	54.387
733.26	54.423
733.44	54.351
733.62	54.274
733.80	54.375
733.98	54.472
734.16	54.501
734.34	54.557
734.52	54.473
734.70	54.343
734.87	54.340
735.05	54.221
735.23	54.183
735.41	54.237
735.59	54.229
735.77	54.180
735.95	54.184
736.13	54.161
736.31	54.118
736.49	54.118
736.66	54.230
736.84	54.302
737.02	54.451
737.20	54.580
737.38	54.661
737.56	54.726
737.74	54.638
737.92	54.695
738.09	54.706
738.27	54.780
738.45	54.739
738.63	54.826
738.81	54.752
738.99	54.736
739.17	54.719
739.34	54.790
739.52	54.751
739.70	54.843
739.88	54.902
740.06	55.029
740.24	55.088
740.42	55.141
740.59	55.126
740.77	55.250
740.95	55.157
741.13	55.211
741.31	55.106
741.49	55.133
741.66	55.222
741.84	55.272
742.02	55.293
742.20	55.249
742.38	55.276
742.56	55.318
742.73	55.310
742.91	55.305
743.09	55.156
743.27	55.156
743.45	55.195
743.63	55.238
743.80	55.357
743.98	55.229
744.16	55.176
744.34	55.133
744.52	55.096
744.69	55.099
744.87	55.006
745.05	55.123
745.23	55.312
745.41	55.494
745.59	55.547
745.76	55.636
745.94	55.692
746.12	55.639
746.30	55.727
746.47	55.769
746.65	55.844
746.83	55.914
747.01	55.900
747.19	55.965
747.36	55.924
747.54	55.925
747.72	55.801
747.90	55.755
748.08	55.786
748.25	55.757
748.43	55.736
748.61	55.654
748.79	55.743
748.96	55.735
749.14	55.676
749.32	55.651
749.50	55.705
749.68	55.838
749.85	55.767
750.03	55.983
750.21	56.035
750.39	55.989
750.56	56.027
750.74	56.038
750.92	56.048
751.10	56.022
751.27	55.948
751.45	55.896
751.63	55.941
751.81	55.905
751.98	55.776
752.16	55.805
752.34	55.818
752.51	55.809
752.69	55.899
752.87	55.962
753.05	55.941
753.22	56.030
753.40	56.020
753.58	56.211
753.76	56.363
753.93	56.561
754.11	56.611
754.29	56.645
754.46	56.695
754.64	56.608
754.82	56.748
755.00	56.742
755.17	56.758
755.35	56.942
755.53	56.984
755.70	56.970
755.88	56.873
756.06	56.914
756.24	56.763
756.41	56.721
756.59	56.782
756.77	56.649
756.94	56.784
757.12	56.546
757.30	56.448
757.47	56.406
757.65	56.331
757.83	56.317
758.01	56.401
758.18	56.304
758.36	56.484
758.54	56.480
758.71	56.525
758.89	56.464
759.07	56.586
759.24	56.495
759.42	56.711
759.60	56.773
759.77	56.682
759.95	56.779
760.13	56.860
760.30	56.839
760.48	56.847
760.66	56.691
760.83	56.671
761.01	56.597
761.19	56.588
761.36	56.594
761.54	56.621
761.72	56.585
761.89	56.659
762.07	56.821
762.24	56.750
762.42	56.670
762.60	56.763
762.77	56.793
762.95	56.761
763.13	56.824
763.30	57.043
763.48	57.213
763.66	57.270
763.83	57.235
764.01	57.238
764.18	57.175
764.36	57.127
764.54	57.051
764.71	57.172
764.89	57.104
765.07	57.225
765.24	57.130
765.42	57.150
765.59	57.148
765.77	57.220
765.95	57.149
766.12	57.243
766.30	57.309
766.47	57.379
766.65	57.450
766.83	57.651
767.00	57.637
767.18	57.684
767.35	57.824
767.53	58.107
767.71	58.087
767.88	58.115
768.06	58.089
768.23	58.128
768.41	58.097
768.59	58.055
768.76	58.033
768.94	57.921
769.11	57.829
769.29	57.839
769.46	57.817
769.64	57.673
769.82	57.556
769.99	57.537
770.17	57.406
770.34	57.348
770.52	57.449
770.69	57.482
770.87	57.523
771.05	57.734
771.22	57.987
771.40	57.888
771.57	57.981
771.75	58.040
771.92	58.128
772.10	58.163
772.27	58.285
772.45	58.388
772.63	58.333
772.80	58.399
772.98	58.256
773.15	58.313
773.33	58.154
773.50	58.180
773.68	58.504
773.85	58.421
774.03	58.379
774.20	58.358
774.38	58.320
774.55	58.242
774.73	58.259
774.91	58.329
775.08	58.280
775.26	58.501
775.43	58.432
775.61	58.391
775.78	58.294
775.96	58.204
776.13	58.281
776.31	58.434
776.48	58.309
776.66	58.339
776.83	58.446
777.01	58.373
777.18	58.457
777.36	58.373
777.53	58.378
777.71	58.519
777.88	58.589
778.06	58.682
778.23	58.601
778.41	58.447
778.58	58.386
778.76	58.466
778.93	58.424
779.11	58.376
779.28	58.359
779.46	58.327
779.63	58.420
779.80	58.429
779.98	58.320
780.15	58.393
780.33	58.225
780.50	58.170
780.68	58.329
780.85	58.320
781.03	58.472
781.20	58.502
781.38	58.571
781.55	58.759
781.73	58.777
781.90	58.805
782.08	58.846
782.25	58.881
782.42	58.882
782.60	59.098
782.77	59.163
782.95	59.163
783.12	59.175
783.30	59.207
783.47	59.377
783.65	59.366
783.82	59.332
783.99	59.346
784.17	59.269
784.34	59.244
784.52	59.376
784.69	59.366
784.87	59.431
785.04	59.465
785.21	59.674
785.39	59.797
785.56	59.764
785.74	59.852
785.91	59.704
786.08	59.797
786.26	59.763
786.43	59.869
786.61	59.858
786.78	59.930
786.96	59.963
787.13	59.786
787.30	59.855
787.48	59.719
787.65	59.654
787.83	59.760
788.00	59.756
788.17	59.999
788.35	59.957
788.52	60.137
788.70	60.226
788.87	60.215
789.04	60.209
789.22	60.207
789.39	60.234
789.56	60.417
789.74	60.419
789.91	60.650
790.09	60.551
790.26	60.530
790.43	60.565
790.61	60.696
790.78	60.773
790.95	60.759
791.13	60.932
791.30	61.000
791.47	61.072
791.65	61.176
791.82	61.129
792.00	61.156
792.17	61.011
792.34	61.128
792.52	61.156
792.69	61.079
792.86	60.931
793.04	60.855
793.21	60.944
793.38	60.918
793.56	61.088
793.73	61.038
793.90	61.117
794.08	61.094
794.25	61.067
794.42	61.031
794.60	61.096
794.77	61.061
794.94	61.129
795.12	61.270
795.29	61.179
795.46	61.032
795.64	60.883
795.81	60.825
795.98	60.801
796.16	60.847
796.33	60.716
796.50	60.911
796.68	61.160
796.85	61.319
797.02	61.267
797.19	61.238
797.37	61.275
797.54	61.491
797.71	61.587
797.89	61.744
798.06	61.444
798.23	61.521
798.41	61.364
798.58	61.457
798.75	61.327
798.92	61.152
799.10	60.675
799.27	60.708
799.44	60.778
799.62	60.732
799.79	60.465
799.96	60.536
800.13	60.530
800.31	60.730
800.48	60.754
800.65	60.848
800.82	60.821
801.00	61.077
801.17	61.055
801.34	61.507
801.52	61.639
801.69	61.676
801.86	61.708
802.03	61.952
802.21	62.143
802.38	62.154
802.55	62.137
802.72	62.307
802.90	62.229
803.07	62.054
803.24	61.771
803.41	62.014
803.59	61.840
803.76	61.812
803.93	61.777
804.10	61.728
804.27	61.584
804.45	61.493
804.62	61.619
804.79	61.403
804.96	61.237
805.14	61.284
805.31	61.493
805.48	61.740
805.65	61.678
805.82	61.880
806.00	61.858
806.17	61.955
806.34	62.079
806.51	62.390
806.69	62.126
806.86	62.006
807.03	62.394
807.20	62.355
807.37	62.570
807.55	62.785
807.72	62.708
807.89	62.753
808.06	62.369
808.23	62.470
808.41	62.388
808.58	62.311
808.75	61.887
808.92	62.207
809.09	62.263
809.26	62.267
809.44	62.408
809.61	62.238
809.78	62.124
809.95	61.918
810.12	61.722
810.30	62.040
810.47	61.896
810.64	62.013
810.81	61.986
810.98	62.151
811.15	61.954
811.33	61.938
811.50	61.642
811.67	61.659
811.84	61.742
812.01	61.700
812.18	61.878
812.35	61.929
812.53	61.952
812.70	62.283
812.87	62.317
813.04	62.406
813.21	62.556
813.38	62.766
813.55	62.885
813.73	63.210
813.90	63.145
814.07	63.404
814.24	63.642
814.41	63.837
814.58	63.969
814.75	64.074
814.93	63.923
815.10	63.931
815.27	64.051
815.44	64.156
815.61	64.201
815.78	64.041
815.95	63.945
816.12	64.023
816.29	63.941
816.47	63.634
816.64	63.513
816.81	63.515
816.98	63.523
817.15	63.683
817.32	63.857
817.49	63.664
817.66	63.458
817.83	63.289
818.00	63.446
818.18	63.404
818.35	63.505
818.52	63.606
818.69	63.952
818.86	63.827
819.03	63.689
819.20	63.770
819.37	63.423
819.54	63.236
819.71	63.244
819.88	63.462
820.05	63.341
820.23	63.410
820.40	63.470
820.57	63.593
820.74	63.585
820.91	63.434
821.08	63.589
821.25	63.840
821.42	63.673
821.59	63.887
821.76	63.832
821.93	63.982
822.10	63.798
822.27	64.077
822.44	63.894
822.61	63.992
822.78	64.109
822.95	64.222
823.12	64.115
823.29	64.123
823.47	64.093
823.64	64.147
823.81	64.357
823.98	64.647
824.15	64.755
824.32	64.830
824.49	64.704
824.66	64.901
824.83	64.932
825.00	64.745
825.17	64.506
825.34	64.836
825.51	64.940
825.68	64.979
825.85	65.021
826.02	64.929
826.19	64.703
826.36	64.727
826.53	64.939
826.70	64.958
826.87	64.915
827.04	65.168
827.21	65.070
827.38	64.971
827.55	64.978
827.72	65.123
827.89	64.950
828.06	64.991
828.23	65.000
828.40	65.141
828.57	65.039
828.74	65.107
828.91	65.078
829.08	65.337
829.25	64.966
829.42	65.289
829.59	65.242
829.76	65.253
829.93	65.052
830.10	65.136
830.27	65.129
830.44	65.004
830.60	64.930
830.77	65.001
830.94	64.679
831.11	64.974
831.28	64.823
831.45	64.920
831.62	64.976
831.79	65.109
831.96	64.780
832.13	64.778
832.30	64.852
832.47	64.829
832.64	65.119
832.81	65.376
832.98	65.275
833.15	65.361
833.32	65.263
833.49	65.393
833.65	65.503
833.82	65.144
833.99	65.263
834.16	65.734
834.33	65.858
834.50	65.785
834.67	66.066
834.84	66.035
835.01	65.820
835.18	66.120
835.35	66.093
835.52	66.120
835.69	66.272
835.85	66.404
836.02	66.694
836.19	66.918
836.36	66.915
836.53	66.987
836.70	67.200
836.87	66.778
837.04	66.873
837.21	67.164
837.38	67.072
837.54	67.549
837.71	67.348
837.88	67.328
838.05	67.446
838.22	67.918
838.39	67.863
838.56	67.718
838.73	67.705
838.89	67.709
839.06	68.038
839.23	68.031
839.40	67.786
839.57	67.888
839.74	67.564
839.91	67.876
840.08	67.673
840.24	67.106
840.41	66.651
840.58	66.416
840.75	66.496
840.92	66.537
841.09	66.479
841.26	66.469
841.42	66.443
841.59	66.590
841.76	66.316
841.93	66.452
842.10	66.286
842.27	66.537
842.43	66.785
842.60	67.014
842.77	66.898
842.94	66.934
843.11	67.183
843.28	67.300
843.44	67.433
843.61	67.868
843.78	67.739
843.95	67.949
844.12	68.204
844.28	68.168
844.45	68.210
844.62	68.551
844.79	68.241
844.96	68.580
845.13	68.578
845.29	68.764
845.46	68.765
845.63	68.688
845.80	68.111
845.97	68.295
846.13	68.529
846.30	68.509
846.47	68.732
846.64	68.717
846.81	68.642
846.97	68.896
847.14	69.102
847.31	69.041
847.48	68.768
847.64	69.131
847.81	69.290
847.98	69.392
848.15	69.285
848.32	68.974
848.48	69.073
848.65	69.051
848.82	69.209
848.99	69.298
849.15	69.030
849.32	68.592
849.49	68.883
849.66	68.686
849.82	68.309
849.99	68.512
850.16	68.520
850.33	68.565
850.49	69.047
850.66	68.794
850.83	69.013
851.00	68.810
851.16	68.624
851.33	68.696
851.50	68.928
851.67	69.042
851.83	68.919
852.00	68.974
852.17	68.684
852.34	68.450
852.50	68.384
852.67	68.077
852.84	67.848
853.01	67.810
853.17	67.919
853.34	68.261
853.51	68.167
853.67	67.975
853.84	67.762
854.01	67.986
854.18	68.076
854.34	67.895
854.51	68.126
854.68	68.386
854.84	68.567
855.01	68.600
855.18	68.512
855.34	68.272
855.51	68.150
855.68	68.461
855.85	68.698
856.01	68.798
856.18	69.041
856.35	69.000
856.51	68.807
856.68	69.058
856.85	69.329
857.01	69.301
857.18	69.893
857.35	69.671
857.51	70.084
857.68	70.047
857.85	69.831
858.01	69.791
858.18	69.944
858.35	69.522
858.51	69.695
858.68	70.265
858.85	70.147
859.01	69.484
859.18	69.153
859.35	68.550
859.51	68.516
859.68	68.115
859.85	68.457
860.01	68.467
860.18	68.692
860.35	68.527
860.51	68.965
860.68	68.442
860.84	68.229
861.01	68.461
861.18	68.825
861.34	69.107
861.51	69.536
861.68	69.581
861.84	69.933
862.01	69.263
862.18	69.590
862.34	69.390
862.51	69.469
862.67	69.259
862.84	70.024
863.01	70.254
863.17	69.901
863.34	69.775
863.50	69.757
863.67	69.761
863.84	69.802
864.00	69.262
864.17	69.372
864.33	69.208
864.50	69.173
864.67	68.775
864.83	69.031
865.00	68.685
865.16	68.415
865.33	68.599
865.50	68.994
865.66	68.927
865.83	68.764
865.99	68.849
866.16	69.022
866.33	69.103
866.49	68.851
866.66	68.770
866.82	69.320
866.99	68.990
867.15	69.085
867.32	69.307
867.49	69.514
867.65	69.343
867.82	69.147
867.98	69.327
868.15	69.664
868.31	69.524
868.48	69.744
868.64	69.750
868.81	69.853
868.98	69.568
869.14	69.648
869.31	69.697
869.47	69.455
869.64	68.976
869.80	68.768
869.97	69.099
870.13	68.583
870.30	68.655
870.46	68.530
870.63	68.412
870.79	68.531
870.96	68.273
871.12	68.131
871.29	67.896
871.46	67.463
871.62	67.932
871.79	68.414
871.95	68.444
872.12	68.312
872.28	68.781
872.45	68.879
872.61	69.254
872.78	69.342
872.94	69.383
873.11	69.801
873.27	69.784
873.44	70.060
873.60	70.541
873.77	70.160
873.93	70.324
874.10	70.353
874.26	70.377
874.43	69.657
874.59	69.168
874.76	69.203
874.92	69.388
875.09	69.522
875.25	69.561
875.41	69.435
875.58	69.346
875.74	69.250
875.91	68.940
876.07	68.798
876.24	68.843
876.40	68.723
876.57	69.416
876.73	69.367
876.90	69.430
877.06	69.259
877.23	69.367
877.39	69.171
877.56	69.520
877.72	69.875
877.88	69.674
878.05	70.070
878.21	69.986
878.38	70.024
878.54	70.062
878.71	69.984
878.87	70.329
879.04	70.079
879.20	70.319
879.36	70.034
879.53	70.185
879.69	70.037
879.86	71.513
880.02	67.191
880.19	73.218
880.35	68.427
880.51	69.825
880.68	68.908
>>>>>End Processed Spectral Data<<<<<
