# Supplementary material for: Natural history of the social millipede Brachycybe lecontii Wood, 1864
Source: Biodivers Data J. 2020 Apr 3;8:e50770. doi: 10.3897/BDJ.8.e50770 (PMC7148388; doi:10.3897/BDJ.8.e50770)
Supplement: Supplementary material 2 — Files with spectra [file bdj-08-e50770-s002.zip › BLIV0069.txt]

SpectraSuite Data File
++++++++++++++++++++++++++++++++++++
Date: Mon Jun 05 16:07:04 EDT 2017
User: Paul
Dark Spectrum Present: Yes
Reference Spectrum Present: Yes
Number of Sampled Component Spectra: 1
Spectrometers: USB4C01401
Integration Time (usec): 70000 (USB4C01401)
Spectra Averaged: 5 (USB4C01401)
Boxcar Smoothing: 6 (USB4C01401)
Correct for Electrical Dark: No (USB4C01401)
Strobe/Lamp Enabled: No (USB4C01401)
Correct for Detector Non-linearity: No (USB4C01401)
Correct for Stray Light: No (USB4C01401)
Number of Pixels in Processed Spectrum: 3648
>>>>>Begin Processed Spectral Data<<<<<
179.04	544.444
179.26	544.444
179.47	544.444
179.69	136.585
179.90	-138.356
180.12	31.034
180.33	958.427
180.55	1052.410
180.76	2081.707
180.98	2084.337
181.19	-11043.750
181.41	-3190.909
181.62	931.818
181.84	375.143
182.05	229.885
182.27	181.421
182.48	142.039
182.70	122.047
182.91	100.213
183.13	89.703
183.34	81.711
183.56	75.301
183.77	71.875
183.99	64.973
184.20	60.319
184.41	61.561
184.63	58.342
184.84	56.132
185.06	56.682
185.27	58.340
185.49	57.902
185.70	59.695
185.92	55.443
186.13	52.439
186.35	52.437
186.56	49.223
186.78	48.262
186.99	45.137
187.21	46.319
187.42	46.500
187.64	47.072
187.85	47.320
188.06	45.301
188.28	44.254
188.49	41.515
188.71	42.753
188.92	43.752
189.14	42.983
189.35	43.215
189.57	44.029
189.78	45.601
190.00	44.439
190.21	45.070
190.42	43.124
190.64	45.875
190.85	50.312
191.07	50.773
191.28	52.066
191.50	50.625
191.71	49.517
191.93	49.507
192.14	49.493
192.36	51.001
192.57	50.833
192.78	48.924
193.00	49.954
193.21	49.730
193.43	48.522
193.64	47.637
193.86	47.453
194.07	46.366
194.28	49.015
194.50	47.835
194.71	47.274
194.93	45.694
195.14	45.380
195.36	45.631
195.57	45.108
195.78	43.968
196.00	47.029
196.21	45.983
196.43	45.911
196.64	45.481
196.86	48.806
197.07	47.770
197.28	48.772
197.50	47.012
197.71	49.353
197.93	48.417
198.14	49.536
198.36	50.542
198.57	53.287
198.78	53.313
199.00	52.187
199.21	51.971
199.43	52.439
199.64	49.832
199.85	49.407
200.07	51.918
200.28	54.763
200.50	52.793
200.71	51.256
200.92	50.597
201.14	52.312
201.35	51.531
201.57	51.537
201.78	51.354
201.99	49.318
202.21	50.823
202.42	52.052
202.64	52.743
202.85	48.468
203.06	49.223
203.28	52.171
203.49	53.150
203.71	53.449
203.92	53.419
204.13	51.322
204.35	51.280
204.56	53.819
204.78	54.997
204.99	54.447
205.20	55.691
205.42	55.083
205.63	56.251
205.85	53.515
206.06	53.493
206.27	53.891
206.49	55.086
206.70	54.534
206.91	57.570
207.13	53.810
207.34	52.067
207.56	50.775
207.77	49.065
207.98	45.638
208.20	45.288
208.41	45.916
208.62	45.833
208.84	44.031
209.05	43.481
209.27	42.420
209.48	42.100
209.69	38.113
209.91	39.717
210.12	41.443
210.33	41.467
210.55	41.375
210.76	43.161
210.97	43.502
211.19	45.065
211.40	45.817
211.61	47.747
211.83	48.182
212.04	46.944
212.26	46.757
212.47	47.923
212.68	47.335
212.90	45.262
213.11	45.604
213.32	44.404
213.54	44.184
213.75	42.191
213.96	40.942
214.18	41.243
214.39	39.519
214.60	38.772
214.82	40.233
215.03	39.071
215.24	38.483
215.46	39.655
215.67	39.549
215.88	37.836
216.10	40.036
216.31	37.030
216.52	37.369
216.74	35.894
216.95	33.489
217.16	32.192
217.38	32.264
217.59	30.679
217.80	31.340
218.02	30.594
218.23	28.269
218.44	28.660
218.66	28.541
218.87	26.962
219.08	27.361
219.30	27.323
219.51	26.306
219.72	26.464
219.94	26.668
220.15	26.397
220.36	25.963
220.58	24.584
220.79	24.262
221.00	24.487
221.22	22.925
221.43	22.556
221.64	22.356
221.85	22.112
222.07	21.546
222.28	22.070
222.49	21.797
222.71	20.922
222.92	20.247
223.13	20.278
223.35	20.441
223.56	19.692
223.77	19.370
223.99	19.411
224.20	19.309
224.41	19.030
224.62	18.768
224.84	18.476
225.05	17.779
225.26	17.561
225.48	17.509
225.69	17.361
225.90	17.157
226.11	16.919
226.33	16.858
226.54	16.735
226.75	16.487
226.97	16.296
227.18	16.099
227.39	15.784
227.60	15.456
227.82	15.383
228.03	14.960
228.24	14.830
228.46	14.752
228.67	14.105
228.88	14.137
229.09	14.279
229.31	14.197
229.52	14.156
229.73	14.080
229.95	13.883
230.16	13.944
230.37	14.000
230.58	13.778
230.80	13.850
231.01	13.727
231.22	13.426
231.43	13.561
231.65	13.290
231.86	13.113
232.07	13.020
232.28	12.926
232.50	12.770
232.71	12.767
232.92	12.603
233.14	12.499
233.35	12.538
233.56	12.361
233.77	12.344
233.99	12.328
234.20	12.238
234.41	12.184
234.62	12.055
234.84	12.007
235.05	11.921
235.26	11.876
235.47	11.866
235.69	11.789
235.90	11.819
236.11	11.859
236.32	11.892
236.53	11.813
236.75	11.763
236.96	11.714
237.17	11.670
237.38	11.635
237.60	11.480
237.81	11.436
238.02	11.403
238.23	11.254
238.45	11.229
238.66	11.086
238.87	10.885
239.08	10.786
239.30	10.774
239.51	10.740
239.72	10.723
239.93	10.672
240.14	10.682
240.36	10.679
240.57	10.648
240.78	10.614
240.99	10.607
241.21	10.567
241.42	10.596
241.63	10.598
241.84	10.589
242.05	10.539
242.27	10.515
242.48	10.446
242.69	10.454
242.90	10.371
243.11	10.412
243.33	10.350
243.54	10.303
243.75	10.356
243.96	10.352
244.18	10.247
244.39	10.219
244.60	10.164
244.81	10.140
245.02	10.156
245.24	10.141
245.45	10.129
245.66	10.117
245.87	10.068
246.08	10.079
246.30	10.038
246.51	9.993
246.72	9.954
246.93	9.979
247.14	9.987
247.35	10.002
247.57	9.957
247.78	9.899
247.99	9.892
248.20	9.853
248.41	9.867
248.63	9.861
248.84	9.870
249.05	9.873
249.26	9.833
249.47	9.863
249.68	9.810
249.90	9.778
250.11	9.769
250.32	9.782
250.53	9.753
250.74	9.729
250.96	9.699
251.17	9.685
251.38	9.666
251.59	9.631
251.80	9.619
252.01	9.628
252.23	9.605
252.44	9.634
252.65	9.627
252.86	9.591
253.07	9.589
253.28	9.596
253.50	9.596
253.71	9.599
253.92	9.550
254.13	9.495
254.34	9.453
254.55	9.445
254.76	9.426
254.98	9.392
255.19	9.375
255.40	9.378
255.61	9.406
255.82	9.371
256.03	9.359
256.25	9.358
256.46	9.316
256.67	9.337
256.88	9.368
257.09	9.378
257.30	9.375
257.51	9.361
257.73	9.340
257.94	9.330
258.15	9.295
258.36	9.279
258.57	9.295
258.78	9.297
258.99	9.275
259.20	9.282
259.42	9.268
259.63	9.246
259.84	9.244
260.05	9.218
260.26	9.227
260.47	9.212
260.68	9.228
260.90	9.241
261.11	9.217
261.32	9.223
261.53	9.213
261.74	9.216
261.95	9.224
262.16	9.241
262.37	9.243
262.58	9.247
262.80	9.296
263.01	9.278
263.22	9.316
263.43	9.304
263.64	9.287
263.85	9.292
264.06	9.257
264.27	9.261
264.48	9.249
264.70	9.230
264.91	9.233
265.12	9.228
265.33	9.202
265.54	9.190
265.75	9.196
265.96	9.198
266.17	9.222
266.38	9.243
266.59	9.235
266.81	9.283
267.02	9.263
267.23	9.257
267.44	9.275
267.65	9.237
267.86	9.225
268.07	9.236
268.28	9.210
268.49	9.222
268.70	9.191
268.91	9.147
269.13	9.144
269.34	9.115
269.55	9.089
269.76	9.085
269.97	9.066
270.18	9.047
270.39	9.055
270.60	9.042
270.81	9.021
271.02	9.023
271.23	9.018
271.44	9.003
271.65	8.994
271.87	8.961
272.08	8.977
272.29	8.941
272.50	8.932
272.71	8.946
272.92	8.936
273.13	8.921
273.34	8.923
273.55	8.933
273.76	8.937
273.97	8.909
274.18	8.917
274.39	8.912
274.60	8.918
274.81	8.917
275.02	8.918
275.24	8.912
275.45	8.894
275.66	8.895
275.87	8.872
276.08	8.871
276.29	8.884
276.50	8.852
276.71	8.840
276.92	8.809
277.13	8.797
277.34	8.793
277.55	8.785
277.76	8.781
277.97	8.779
278.18	8.780
278.39	8.781
278.60	8.783
278.81	8.782
279.02	8.752
279.23	8.751
279.44	8.757
279.65	8.774
279.86	8.792
280.08	8.790
280.29	8.776
280.50	8.773
280.71	8.774
280.92	8.775
281.13	8.780
281.34	8.794
281.55	8.778
281.76	8.799
281.97	8.809
282.18	8.813
282.39	8.808
282.60	8.797
282.81	8.793
283.02	8.809
283.23	8.828
283.44	8.831
283.65	8.854
283.86	8.853
284.07	8.852
284.28	8.869
284.49	8.842
284.70	8.859
284.91	8.876
285.12	8.887
285.33	8.895
285.54	8.894
285.75	8.904
285.96	8.909
286.17	8.920
286.38	8.904
286.59	8.916
286.80	8.918
287.01	8.929
287.22	8.947
287.43	8.923
287.64	8.912
287.85	8.909
288.06	8.931
288.27	8.967
288.48	8.962
288.69	8.962
288.90	8.963
289.11	8.983
289.32	8.999
289.53	9.021
289.74	9.007
289.95	9.005
290.16	9.028
290.37	9.033
290.58	9.049
290.79	9.048
291.00	9.058
291.21	9.065
291.42	9.070
291.63	9.070
291.83	9.077
292.04	9.051
292.25	9.054
292.46	9.048
292.67	9.074
292.88	9.067
293.09	9.084
293.30	9.088
293.51	9.075
293.72	9.063
293.93	9.064
294.14	9.076
294.35	9.090
294.56	9.080
294.77	9.082
294.98	9.076
295.19	9.090
295.40	9.098
295.61	9.104
295.82	9.103
296.03	9.120
296.24	9.132
296.45	9.130
296.66	9.124
296.86	9.120
297.07	9.115
297.28	9.134
297.49	9.158
297.70	9.162
297.91	9.183
298.12	9.184
298.33	9.202
298.54	9.209
298.75	9.206
298.96	9.224
299.17	9.224
299.38	9.241
299.59	9.257
299.80	9.277
300.00	9.285
300.21	9.279
300.42	9.294
300.63	9.291
300.84	9.298
301.05	9.302
301.26	9.309
301.47	9.331
301.68	9.341
301.89	9.359
302.10	9.370
302.31	9.367
302.52	9.374
302.72	9.368
302.93	9.367
303.14	9.386
303.35	9.407
303.56	9.413
303.77	9.418
303.98	9.417
304.19	9.392
304.40	9.376
304.61	9.389
304.82	9.388
305.02	9.389
305.23	9.389
305.44	9.397
305.65	9.423
305.86	9.421
306.07	9.414
306.28	9.409
306.49	9.405
306.70	9.408
306.91	9.414
307.11	9.432
307.32	9.431
307.53	9.435
307.74	9.435
307.95	9.447
308.16	9.443
308.37	9.438
308.58	9.433
308.79	9.421
308.99	9.430
309.20	9.438
309.41	9.457
309.62	9.465
309.83	9.472
310.04	9.476
310.25	9.489
310.46	9.498
310.66	9.504
310.87	9.510
311.08	9.514
311.29	9.517
311.50	9.521
311.71	9.529
311.92	9.555
312.12	9.548
312.33	9.563
312.54	9.543
312.75	9.560
312.96	9.565
313.17	9.577
313.38	9.585
313.59	9.591
313.79	9.604
314.00	9.600
314.21	9.618
314.42	9.627
314.63	9.589
314.84	9.581
315.04	9.579
315.25	9.585
315.46	9.544
315.67	9.548
315.88	9.540
316.09	9.518
316.30	9.503
316.50	9.496
316.71	9.497
316.92	9.500
317.13	9.478
317.34	9.486
317.55	9.487
317.75	9.479
317.96	9.485
318.17	9.514
318.38	9.496
318.59	9.500
318.80	9.512
319.00	9.514
319.21	9.513
319.42	9.522
319.63	9.520
319.84	9.536
320.05	9.546
320.25	9.552
320.46	9.563
320.67	9.556
320.88	9.551
321.09	9.560
321.29	9.559
321.50	9.553
321.71	9.576
321.92	9.576
322.13	9.566
322.34	9.564
322.54	9.556
322.75	9.562
322.96	9.551
323.17	9.542
323.38	9.552
323.58	9.560
323.79	9.557
324.00	9.557
324.21	9.546
324.42	9.525
324.62	9.529
324.83	9.515
325.04	9.507
325.25	9.495
325.46	9.482
325.66	9.485
325.87	9.490
326.08	9.491
326.29	9.474
326.50	9.487
326.70	9.488
326.91	9.505
327.12	9.511
327.33	9.507
327.53	9.514
327.74	9.542
327.95	9.564
328.16	9.597
328.37	9.630
328.57	9.633
328.78	9.664
328.99	9.692
329.20	9.692
329.41	9.708
329.61	9.724
329.82	9.752
330.03	9.771
330.24	9.797
330.44	9.796
330.65	9.781
330.86	9.783
331.07	9.783
331.27	9.821
331.48	9.824
331.69	9.835
331.90	9.857
332.10	9.888
332.31	9.900
332.52	9.920
332.73	9.933
332.93	9.955
333.14	9.957
333.35	10.001
333.56	10.024
333.76	10.035
333.97	10.032
334.18	10.067
334.39	10.088
334.59	10.094
334.80	10.085
335.01	10.102
335.22	10.103
335.42	10.113
335.63	10.133
335.84	10.163
336.05	10.165
336.25	10.150
336.46	10.173
336.67	10.180
336.88	10.172
337.08	10.170
337.29	10.172
337.50	10.176
337.71	10.171
337.91	10.179
338.12	10.201
338.33	10.198
338.53	10.202
338.74	10.237
338.95	10.262
339.16	10.272
339.36	10.298
339.57	10.317
339.78	10.340
339.98	10.353
340.19	10.365
340.40	10.386
340.61	10.405
340.81	10.412
341.02	10.420
341.23	10.443
341.43	10.422
341.64	10.426
341.85	10.436
342.06	10.449
342.26	10.460
342.47	10.474
342.68	10.508
342.88	10.542
343.09	10.542
343.30	10.558
343.51	10.589
343.71	10.625
343.92	10.637
344.13	10.671
344.33	10.687
344.54	10.693
344.75	10.701
344.95	10.720
345.16	10.736
345.37	10.731
345.57	10.744
345.78	10.781
345.99	10.790
346.19	10.804
346.40	10.804
346.61	10.816
346.82	10.821
347.02	10.849
347.23	10.873
347.44	10.883
347.64	10.873
347.85	10.865
348.06	10.884
348.26	10.889
348.47	10.910
348.68	10.946
348.88	10.961
349.09	10.987
349.30	11.007
349.50	11.048
349.71	11.076
349.92	11.113
350.12	11.137
350.33	11.175
350.54	11.199
350.74	11.235
350.95	11.265
351.16	11.264
351.36	11.289
351.57	11.284
351.77	11.278
351.98	11.276
352.19	11.268
352.39	11.246
352.60	11.219
352.81	11.232
353.01	11.216
353.22	11.244
353.43	11.261
353.63	11.246
353.84	11.254
354.05	11.240
354.25	11.268
354.46	11.297
354.67	11.327
354.87	11.340
355.08	11.356
355.28	11.365
355.49	11.371
355.70	11.397
355.90	11.405
356.11	11.401
356.32	11.425
356.52	11.445
356.73	11.469
356.93	11.496
357.14	11.493
357.35	11.490
357.55	11.494
357.76	11.507
357.97	11.541
358.17	11.549
358.38	11.567
358.58	11.575
358.79	11.601
359.00	11.615
359.20	11.637
359.41	11.643
359.61	11.623
359.82	11.660
360.03	11.682
360.23	11.713
360.44	11.743
360.64	11.747
360.85	11.766
361.06	11.772
361.26	11.786
361.47	11.800
361.67	11.821
361.88	11.838
362.09	11.851
362.29	11.900
362.50	11.911
362.70	11.913
362.91	11.920
363.12	11.924
363.32	11.937
363.53	11.950
363.73	11.966
363.94	11.975
364.15	11.979
364.35	11.974
364.56	11.973
364.76	12.001
364.97	11.993
365.17	11.999
365.38	12.027
365.59	12.053
365.79	12.068
366.00	12.073
366.20	12.096
366.41	12.089
366.61	12.110
366.82	12.141
367.03	12.171
367.23	12.190
367.44	12.217
367.64	12.213
367.85	12.231
368.05	12.226
368.26	12.214
368.47	12.220
368.67	12.246
368.88	12.233
369.08	12.257
369.29	12.270
369.49	12.276
369.70	12.284
369.90	12.300
370.11	12.279
370.31	12.298
370.52	12.297
370.73	12.296
370.93	12.312
371.14	12.326
371.34	12.340
371.55	12.347
371.75	12.351
371.96	12.335
372.16	12.322
372.37	12.344
372.57	12.344
372.78	12.345
372.99	12.349
373.19	12.354
373.40	12.377
373.60	12.375
373.81	12.375
374.01	12.343
374.22	12.350
374.42	12.375
374.63	12.393
374.83	12.402
375.04	12.402
375.24	12.403
375.45	12.405
375.65	12.415
375.86	12.408
376.06	12.411
376.27	12.416
376.47	12.414
376.68	12.450
376.88	12.467
377.09	12.456
377.29	12.462
377.50	12.460
377.70	12.438
377.91	12.421
378.11	12.428
378.32	12.436
378.52	12.438
378.73	12.447
378.93	12.461
379.14	12.472
379.34	12.497
379.55	12.501
379.75	12.503
379.96	12.496
380.16	12.522
380.37	12.561
380.57	12.599
380.78	12.596
380.98	12.615
381.19	12.637
381.39	12.679
381.60	12.690
381.80	12.723
382.01	12.706
382.21	12.731
382.42	12.746
382.62	12.764
382.83	12.756
383.03	12.749
383.24	12.753
383.44	12.767
383.65	12.759
383.85	12.759
384.06	12.761
384.26	12.781
384.47	12.780
384.67	12.774
384.87	12.769
385.08	12.767
385.28	12.771
385.49	12.798
385.69	12.782
385.90	12.787
386.10	12.806
386.31	12.836
386.51	12.861
386.72	12.841
386.92	12.843
387.13	12.839
387.33	12.867
387.53	12.871
387.74	12.914
387.94	12.948
388.15	12.931
388.35	12.962
388.56	12.973
388.76	12.969
388.97	12.969
389.17	12.991
389.37	13.022
389.58	13.035
389.78	13.045
389.99	13.056
390.19	13.068
390.40	13.051
390.60	13.047
390.80	13.057
391.01	13.075
391.21	13.095
391.42	13.126
391.62	13.121
391.83	13.108
392.03	13.106
392.23	13.108
392.44	13.128
392.64	13.139
392.85	13.150
393.05	13.189
393.26	13.228
393.46	13.268
393.66	13.268
393.87	13.277
394.07	13.288
394.28	13.313
394.48	13.334
394.68	13.354
394.89	13.364
395.09	13.361
395.30	13.369
395.50	13.370
395.70	13.350
395.91	13.323
396.11	13.336
396.32	13.354
396.52	13.336
396.72	13.324
396.93	13.314
397.13	13.325
397.34	13.323
397.54	13.322
397.74	13.336
397.95	13.347
398.15	13.368
398.36	13.408
398.56	13.447
398.76	13.456
398.97	13.452
399.17	13.487
399.37	13.530
399.58	13.566
399.78	13.589
399.99	13.605
400.19	13.640
400.39	13.657
400.60	13.685
400.80	13.735
401.00	13.725
401.21	13.744
401.41	13.750
401.62	13.809
401.82	13.813
402.02	13.842
402.23	13.864
402.43	13.869
402.63	13.897
402.84	13.917
403.04	13.922
403.24	13.932
403.45	13.923
403.65	13.935
403.86	13.930
404.06	13.939
404.26	13.911
404.47	13.948
404.67	13.953
404.87	13.980
405.08	14.014
405.28	14.020
405.48	14.048
405.69	14.097
405.89	14.130
406.09	14.144
406.30	14.183
406.50	14.228
406.70	14.256
406.91	14.294
407.11	14.300
407.31	14.298
407.52	14.328
407.72	14.351
407.92	14.357
408.13	14.389
408.33	14.404
408.53	14.413
408.74	14.437
408.94	14.442
409.14	14.418
409.35	14.430
409.55	14.453
409.75	14.449
409.96	14.470
410.16	14.457
410.36	14.429
410.57	14.464
410.77	14.449
410.97	14.439
411.18	14.438
411.38	14.442
411.58	14.453
411.78	14.487
411.99	14.519
412.19	14.537
412.39	14.575
412.60	14.609
412.80	14.618
413.00	14.648
413.21	14.653
413.41	14.656
413.61	14.691
413.81	14.723
414.02	14.750
414.22	14.777
414.42	14.795
414.63	14.782
414.83	14.783
415.03	14.826
415.23	14.827
415.44	14.841
415.64	14.879
415.84	14.914
416.05	14.947
416.25	14.959
416.45	14.959
416.65	14.953
416.86	14.988
417.06	15.038
417.26	15.088
417.47	15.143
417.67	15.144
417.87	15.155
418.07	15.193
418.28	15.218
418.48	15.219
418.68	15.251
418.88	15.263
419.09	15.288
419.29	15.343
419.49	15.319
419.69	15.283
419.90	15.274
420.10	15.259
420.30	15.276
420.50	15.297
420.71	15.319
420.91	15.338
421.11	15.339
421.31	15.350
421.52	15.398
421.72	15.431
421.92	15.469
422.12	15.517
422.33	15.568
422.53	15.604
422.73	15.644
422.93	15.676
423.14	15.702
423.34	15.734
423.54	15.780
423.74	15.851
423.95	15.874
424.15	15.901
424.35	15.934
424.55	15.970
424.76	16.027
424.96	16.061
425.16	16.099
425.36	16.145
425.56	16.191
425.77	16.259
425.97	16.292
426.17	16.297
426.37	16.367
426.58	16.406
426.78	16.446
426.98	16.451
427.18	16.478
427.38	16.470
427.59	16.502
427.79	16.519
427.99	16.556
428.19	16.558
428.39	16.585
428.60	16.602
428.80	16.663
429.00	16.632
429.20	16.654
429.40	16.633
429.61	16.681
429.81	16.649
430.01	16.678
430.21	16.702
430.41	16.736
430.62	16.748
430.82	16.750
431.02	16.767
431.22	16.828
431.42	16.823
431.63	16.888
431.83	16.922
432.03	16.992
432.23	17.012
432.43	17.108
432.64	17.167
432.84	17.201
433.04	17.253
433.24	17.292
433.44	17.373
433.64	17.432
433.85	17.455
434.05	17.520
434.25	17.551
434.45	17.595
434.65	17.683
434.85	17.746
435.06	17.721
435.26	17.755
435.46	17.818
435.66	17.834
435.86	17.895
436.06	17.901
436.27	17.901
436.47	17.923
436.67	17.946
436.87	17.998
437.07	18.072
437.27	18.089
437.47	18.140
437.68	18.221
437.88	18.288
438.08	18.342
438.28	18.388
438.48	18.402
438.68	18.484
438.89	18.543
439.09	18.605
439.29	18.672
439.49	18.636
439.69	18.708
439.89	18.747
440.09	18.783
440.29	18.822
440.50	18.823
440.70	18.797
440.90	18.847
441.10	18.883
441.30	18.916
441.50	18.966
441.70	19.019
441.90	19.060
442.11	19.161
442.31	19.101
442.51	19.106
442.71	19.134
442.91	19.183
443.11	19.266
443.31	19.361
443.51	19.411
443.72	19.456
443.92	19.520
444.12	19.549
444.32	19.539
444.52	19.536
444.72	19.591
444.92	19.705
445.12	19.764
445.32	19.771
445.53	19.814
445.73	19.833
445.93	19.859
446.13	19.917
446.33	19.938
446.53	19.993
446.73	20.085
446.93	20.149
447.13	20.227
447.33	20.279
447.53	20.342
447.74	20.394
447.94	20.479
448.14	20.568
448.34	20.580
448.54	20.658
448.74	20.754
448.94	20.871
449.14	20.920
449.34	20.977
449.54	21.069
449.74	21.144
449.94	21.211
450.14	21.285
450.35	21.336
450.55	21.379
450.75	21.400
450.95	21.548
451.15	21.610
451.35	21.579
451.55	21.581
451.75	21.532
451.95	21.562
452.15	21.575
452.35	21.580
452.55	21.623
452.75	21.627
452.95	21.732
453.15	21.832
453.35	21.862
453.56	21.830
453.76	21.824
453.96	21.876
454.16	21.980
454.36	22.145
454.56	22.184
454.76	22.269
454.96	22.352
455.16	22.353
455.36	22.374
455.56	22.331
455.76	22.369
455.96	22.442
456.16	22.492
456.36	22.524
456.56	22.611
456.76	22.549
456.96	22.529
457.16	22.544
457.36	22.460
457.56	22.401
457.76	22.389
457.96	22.394
458.16	22.351
458.36	22.347
458.56	22.337
458.76	22.321
458.96	22.362
459.16	22.320
459.36	22.337
459.56	22.320
459.76	22.277
459.96	22.323
460.16	22.380
460.36	22.395
460.56	22.372
460.76	22.422
460.96	22.397
461.16	22.389
461.36	22.432
461.56	22.434
461.76	22.450
461.96	22.444
462.16	22.439
462.36	22.461
462.56	22.488
462.76	22.507
462.96	22.578
463.16	22.631
463.36	22.642
463.56	22.667
463.76	22.657
463.96	22.603
464.16	22.606
464.36	22.617
464.56	22.676
464.76	22.695
464.96	22.685
465.16	22.680
465.36	22.676
465.56	22.647
465.76	22.635
465.96	22.689
466.16	22.693
466.36	22.780
466.56	22.849
466.76	22.857
466.96	22.859
467.16	22.849
467.36	22.872
467.56	22.894
467.76	22.896
467.96	22.911
468.16	22.952
468.36	22.971
468.56	22.935
468.76	22.951
468.96	22.895
469.16	22.915
469.35	22.894
469.55	22.878
469.75	22.884
469.95	22.865
470.15	22.881
470.35	22.903
470.55	22.877
470.75	22.852
470.95	22.877
471.15	22.855
471.35	22.855
471.55	22.883
471.75	22.878
471.95	22.907
472.15	22.932
472.35	22.939
472.54	22.993
472.74	23.006
472.94	23.027
473.14	23.033
473.34	23.039
473.54	23.024
473.74	23.068
473.94	23.078
474.14	23.088
474.34	23.094
474.54	23.054
474.74	23.055
474.94	23.069
475.13	23.032
475.33	23.033
475.53	23.011
475.73	23.029
475.93	23.059
476.13	23.028
476.33	23.051
476.53	23.035
476.73	23.028
476.93	23.013
477.12	23.108
477.32	23.108
477.52	23.131
477.72	23.156
477.92	23.148
478.12	23.162
478.32	23.192
478.52	23.181
478.72	23.247
478.92	23.223
479.11	23.248
479.31	23.268
479.51	23.308
479.71	23.290
479.91	23.316
480.11	23.332
480.31	23.324
480.51	23.388
480.70	23.412
480.90	23.442
481.10	23.473
481.30	23.459
481.50	23.484
481.70	23.513
481.90	23.527
482.10	23.537
482.29	23.539
482.49	23.564
482.69	23.560
482.89	23.614
483.09	23.623
483.29	23.666
483.49	23.691
483.68	23.691
483.88	23.735
484.08	23.790
484.28	23.817
484.48	23.868
484.68	23.875
484.88	23.896
485.07	23.947
485.27	23.978
485.47	23.984
485.67	23.992
485.87	23.991
486.07	23.984
486.26	24.020
486.46	24.019
486.66	24.019
486.86	24.064
487.06	24.073
487.26	24.095
487.45	24.125
487.65	24.104
487.85	24.123
488.05	24.133
488.25	24.167
488.45	24.183
488.64	24.187
488.84	24.180
489.04	24.201
489.24	24.200
489.44	24.173
489.64	24.194
489.83	24.231
490.03	24.253
490.23	24.315
490.43	24.330
490.63	24.361
490.82	24.364
491.02	24.359
491.22	24.372
491.42	24.451
491.62	24.460
491.81	24.496
492.01	24.521
492.21	24.534
492.41	24.504
492.61	24.495
492.80	24.483
493.00	24.480
493.20	24.492
493.40	24.508
493.60	24.527
493.79	24.543
493.99	24.504
494.19	24.540
494.39	24.565
494.59	24.582
494.78	24.567
494.98	24.631
495.18	24.656
495.38	24.681
495.57	24.727
495.77	24.746
495.97	24.771
496.17	24.811
496.37	24.829
496.56	24.867
496.76	24.911
496.96	24.902
497.16	24.935
497.35	24.991
497.55	24.989
497.75	25.029
497.95	25.039
498.14	25.048
498.34	25.070
498.54	25.095
498.74	25.131
498.93	25.174
499.13	25.218
499.33	25.229
499.53	25.280
499.72	25.296
499.92	25.332
500.12	25.359
500.32	25.373
500.51	25.419
500.71	25.456
500.91	25.498
501.11	25.527
501.30	25.523
501.50	25.551
501.70	25.580
501.90	25.600
502.09	25.626
502.29	25.675
502.49	25.666
502.69	25.728
502.88	25.783
503.08	25.811
503.28	25.863
503.47	25.930
503.67	25.987
503.87	26.065
504.07	26.128
504.26	26.127
504.46	26.181
504.66	26.234
504.85	26.296
505.05	26.386
505.25	26.437
505.45	26.488
505.64	26.506
505.84	26.532
506.04	26.564
506.23	26.575
506.43	26.620
506.63	26.621
506.83	26.732
507.02	26.801
507.22	26.845
507.42	26.859
507.61	26.874
507.81	26.904
508.01	26.896
508.20	26.966
508.40	26.999
508.60	26.981
508.80	26.983
508.99	27.019
509.19	27.088
509.39	27.036
509.58	27.039
509.78	27.038
509.98	27.059
510.17	27.119
510.37	27.103
510.57	27.120
510.76	27.077
510.96	27.093
511.16	27.147
511.35	27.208
511.55	27.209
511.75	27.225
511.94	27.263
512.14	27.261
512.34	27.274
512.53	27.307
512.73	27.288
512.93	27.359
513.12	27.409
513.32	27.451
513.52	27.463
513.71	27.479
513.91	27.477
514.11	27.492
514.30	27.503
514.50	27.521
514.70	27.510
514.89	27.555
515.09	27.528
515.28	27.551
515.48	27.551
515.68	27.592
515.87	27.635
516.07	27.654
516.27	27.614
516.46	27.622
516.66	27.640
516.86	27.604
517.05	27.633
517.25	27.664
517.44	27.649
517.64	27.657
517.84	27.669
518.03	27.665
518.23	27.670
518.43	27.701
518.62	27.721
518.82	27.772
519.01	27.800
519.21	27.804
519.41	27.851
519.60	27.860
519.80	27.902
520.00	27.977
520.19	28.024
520.39	28.085
520.58	28.125
520.78	28.128
520.98	28.161
521.17	28.199
521.37	28.226
521.56	28.261
521.76	28.284
521.96	28.349
522.15	28.423
522.35	28.429
522.54	28.429
522.74	28.441
522.94	28.439
523.13	28.440
523.33	28.477
523.52	28.475
523.72	28.514
523.91	28.532
524.11	28.539
524.31	28.553
524.50	28.527
524.70	28.504
524.89	28.542
525.09	28.579
525.29	28.624
525.48	28.674
525.68	28.720
525.87	28.753
526.07	28.781
526.26	28.811
526.46	28.805
526.66	28.888
526.85	28.948
527.05	28.980
527.24	28.999
527.44	29.008
527.63	29.031
527.83	29.119
528.02	29.132
528.22	29.162
528.42	29.173
528.61	29.259
528.81	29.315
529.00	29.449
529.20	29.448
529.39	29.504
529.59	29.595
529.78	29.673
529.98	29.759
530.17	29.833
530.37	29.868
530.57	29.869
530.76	29.924
530.96	29.974
531.15	29.968
531.35	29.949
531.54	29.911
531.74	29.935
531.93	30.025
532.13	30.025
532.32	30.063
532.52	30.111
532.71	30.092
532.91	30.090
533.10	30.129
533.30	30.131
533.49	30.143
533.69	30.127
533.89	30.159
534.08	30.178
534.28	30.194
534.47	30.131
534.67	30.146
534.86	30.120
535.06	30.100
535.25	30.132
535.45	30.114
535.64	30.133
535.84	30.111
536.03	30.138
536.23	30.168
536.42	30.176
536.62	30.184
536.81	30.159
537.01	30.158
537.20	30.139
537.40	30.174
537.59	30.185
537.79	30.182
537.98	30.192
538.17	30.166
538.37	30.185
538.56	30.179
538.76	30.215
538.95	30.272
539.15	30.294
539.34	30.386
539.54	30.426
539.73	30.503
539.93	30.528
540.12	30.589
540.32	30.640
540.51	30.676
540.71	30.793
540.90	30.879
541.10	30.950
541.29	30.978
541.49	31.011
541.68	31.127
541.87	31.149
542.07	31.206
542.26	31.263
542.46	31.334
542.65	31.442
542.85	31.488
543.04	31.564
543.24	31.588
543.43	31.625
543.63	31.690
543.82	31.736
544.01	31.727
544.21	31.695
544.40	31.764
544.60	31.863
544.79	31.854
544.99	31.906
545.18	31.810
545.37	31.838
545.57	31.878
545.76	31.904
545.96	31.986
546.15	32.026
546.35	32.085
546.54	32.199
546.73	32.283
546.93	32.269
547.12	32.259
547.32	32.260
547.51	32.191
547.71	32.180
547.90	32.132
548.09	32.082
548.29	32.102
548.48	32.135
548.68	32.199
548.87	32.184
549.06	32.166
549.26	32.119
549.45	32.050
549.65	31.971
549.84	32.008
550.03	32.090
550.23	32.097
550.42	32.185
550.62	32.279
550.81	32.326
551.00	32.295
551.20	32.263
551.39	32.250
551.59	32.263
551.78	32.342
551.97	32.453
552.17	32.502
552.36	32.601
552.56	32.551
552.75	32.601
552.94	32.666
553.14	32.600
553.33	32.582
553.52	32.600
553.72	32.601
553.91	32.535
554.11	32.467
554.30	32.498
554.49	32.472
554.69	32.536
554.88	32.453
555.07	32.488
555.27	32.543
555.46	32.613
555.65	32.655
555.85	32.693
556.04	32.742
556.24	32.752
556.43	32.872
556.62	32.959
556.82	32.934
557.01	32.971
557.20	32.900
557.40	32.916
557.59	32.978
557.78	32.994
557.98	32.843
558.17	32.877
558.36	32.881
558.56	32.880
558.75	32.887
558.94	32.902
559.14	32.905
559.33	32.930
559.52	32.955
559.72	33.086
559.91	33.170
560.10	33.187
560.30	33.217
560.49	33.249
560.68	33.252
560.88	33.255
561.07	33.283
561.26	33.332
561.46	33.376
561.65	33.380
561.84	33.380
562.04	33.373
562.23	33.440
562.42	33.505
562.62	33.517
562.81	33.605
563.00	33.692
563.19	33.804
563.39	33.900
563.58	33.931
563.77	34.041
563.97	34.172
564.16	34.302
564.35	34.447
564.55	34.595
564.74	34.617
564.93	34.664
565.12	34.782
565.32	34.824
565.51	34.988
565.70	35.078
565.90	35.177
566.09	35.402
566.28	35.445
566.47	35.502
566.67	35.647
566.86	35.742
567.05	35.839
567.25	36.012
567.44	36.068
567.63	36.210
567.82	36.263
568.02	36.385
568.21	36.500
568.40	36.564
568.59	36.600
568.79	36.733
568.98	36.832
569.17	36.868
569.36	36.942
569.56	37.056
569.75	37.081
569.94	37.307
570.14	37.415
570.33	37.578
570.52	37.647
570.71	37.705
570.91	37.931
571.10	37.998
571.29	38.120
571.48	38.178
571.68	38.288
571.87	38.332
572.06	38.447
572.25	38.496
572.44	38.499
572.64	38.563
572.83	38.669
573.02	38.729
573.21	38.803
573.41	38.754
573.60	38.831
573.79	38.954
573.98	39.135
574.18	39.293
574.37	39.469
574.56	39.546
574.75	39.686
574.94	39.770
575.14	39.893
575.33	40.035
575.52	40.169
575.71	40.313
575.91	40.420
576.10	40.555
576.29	40.680
576.48	40.689
576.67	40.751
576.87	40.865
577.06	40.956
577.25	41.128
577.44	41.254
577.63	41.343
577.83	41.291
578.02	41.426
578.21	41.533
578.40	41.602
578.59	41.839
578.79	41.877
578.98	42.090
579.17	42.143
579.36	42.303
579.55	42.465
579.74	42.561
579.94	42.617
580.13	42.752
580.32	42.978
580.51	43.046
580.70	43.169
580.90	43.395
581.09	43.370
581.28	43.475
581.47	43.485
581.66	43.634
581.85	43.673
582.05	43.740
582.24	43.827
582.43	44.044
582.62	44.135
582.81	44.177
583.00	44.255
583.20	44.335
583.39	44.314
583.58	44.461
583.77	44.602
583.96	44.870
584.15	44.994
584.34	45.111
584.54	45.198
584.73	45.262
584.92	45.404
585.11	45.567
585.30	45.737
585.49	45.772
585.68	45.899
585.88	46.073
586.07	46.126
586.26	46.150
586.45	46.157
586.64	46.262
586.83	46.414
587.02	46.591
587.22	46.756
587.41	46.814
587.60	46.823
587.79	46.854
587.98	46.994
588.17	47.115
588.36	47.270
588.55	47.326
588.74	47.451
588.94	47.568
589.13	47.647
589.32	47.662
589.51	47.686
589.70	47.774
589.89	47.799
590.08	47.874
590.27	48.023
590.46	48.158
590.66	48.154
590.85	48.274
591.04	48.443
591.23	48.571
591.42	48.622
591.61	48.693
591.80	48.727
591.99	48.896
592.18	48.916
592.37	49.087
592.57	49.284
592.76	49.370
592.95	49.493
593.14	49.537
593.33	49.531
593.52	49.564
593.71	49.649
593.90	49.753
594.09	49.826
594.28	49.927
594.47	49.937
594.66	50.095
594.85	50.104
595.05	50.126
595.24	50.203
595.43	50.193
595.62	50.349
595.81	50.351
596.00	50.456
596.19	50.462
596.38	50.391
596.57	50.451
596.76	50.560
596.95	50.613
597.14	50.578
597.33	50.642
597.52	50.629
597.71	50.669
597.90	50.673
598.09	50.676
598.28	50.819
598.47	50.833
598.67	50.806
598.86	51.002
599.05	51.122
599.24	51.118
599.43	51.109
599.62	51.196
599.81	51.244
600.00	51.331
600.19	51.383
600.38	51.531
600.57	51.607
600.76	51.619
600.95	51.657
601.14	51.759
601.33	51.762
601.52	51.772
601.71	51.883
601.90	52.015
602.09	52.112
602.28	52.071
602.47	52.038
602.66	52.081
602.85	52.098
603.04	52.263
603.23	52.309
603.42	52.319
603.61	52.391
603.80	52.419
603.99	52.434
604.18	52.482
604.37	52.491
604.56	52.432
604.75	52.516
604.94	52.685
605.13	52.600
605.32	52.579
605.51	52.481
605.70	52.560
605.89	52.621
606.08	52.642
606.27	52.732
606.46	52.796
606.65	52.796
606.84	52.769
607.03	52.902
607.22	53.075
607.41	53.010
607.60	53.157
607.79	53.277
607.98	53.345
608.17	53.368
608.36	53.415
608.55	53.395
608.74	53.421
608.93	53.432
609.12	53.452
609.31	53.599
609.49	53.626
609.68	53.624
609.87	53.722
610.06	53.780
610.25	53.775
610.44	53.833
610.63	53.768
610.82	53.919
611.01	53.994
611.20	53.967
611.39	54.014
611.58	54.161
611.77	54.154
611.96	54.203
612.15	54.180
612.34	54.182
612.53	54.169
612.72	54.184
612.90	54.155
613.09	54.195
613.28	54.168
613.47	54.279
613.66	54.341
613.85	54.442
614.04	54.354
614.23	54.362
614.42	54.373
614.61	54.433
614.80	54.515
614.99	54.565
615.18	54.641
615.36	54.727
615.55	54.828
615.74	54.759
615.93	54.735
616.12	54.664
616.31	54.694
616.50	54.732
616.69	54.791
616.88	54.859
617.07	54.903
617.25	54.869
617.44	54.927
617.63	54.961
617.82	54.971
618.01	54.932
618.20	55.084
618.39	55.180
618.58	55.255
618.77	55.188
618.95	55.207
619.14	55.264
619.33	55.133
619.52	55.086
619.71	55.088
619.90	55.001
620.09	55.041
620.28	55.078
620.46	55.122
620.65	55.171
620.84	55.105
621.03	55.120
621.22	55.093
621.41	55.170
621.60	55.175
621.79	55.294
621.97	55.411
622.16	55.467
622.35	55.581
622.54	55.635
622.73	55.626
622.92	55.756
623.11	55.733
623.29	55.722
623.48	55.794
623.67	55.829
623.86	55.852
624.05	55.789
624.24	55.765
624.42	55.771
624.61	55.884
624.80	55.889
624.99	55.817
625.18	55.848
625.37	55.817
625.55	55.769
625.74	55.907
625.93	55.910
626.12	55.980
626.31	56.036
626.50	56.141
626.68	56.279
626.87	56.267
627.06	56.172
627.25	56.187
627.44	56.219
627.63	56.358
627.81	56.420
628.00	56.421
628.19	56.416
628.38	56.528
628.57	56.592
628.75	56.544
628.94	56.494
629.13	56.514
629.32	56.543
629.51	56.550
629.69	56.644
629.88	56.697
630.07	56.593
630.26	56.487
630.45	56.624
630.63	56.625
630.82	56.570
631.01	56.626
631.20	56.636
631.39	56.713
631.57	56.719
631.76	56.703
631.95	56.799
632.14	56.751
632.32	56.754
632.51	56.806
632.70	56.896
632.89	56.854
633.08	56.795
633.26	56.839
633.45	56.777
633.64	56.935
633.83	56.931
634.01	56.842
634.20	56.850
634.39	56.883
634.58	56.919
634.76	56.975
634.95	57.069
635.14	57.095
635.33	57.128
635.51	57.227
635.70	57.274
635.89	57.338
636.08	57.267
636.26	57.340
636.45	57.521
636.64	57.637
636.83	57.668
637.01	57.701
637.20	57.732
637.39	57.712
637.58	57.654
637.76	57.766
637.95	57.783
638.14	57.744
638.33	57.848
638.51	57.874
638.70	57.955
638.89	57.885
639.07	57.827
639.26	57.843
639.45	57.920
639.64	57.981
639.82	58.042
640.01	58.164
640.20	58.090
640.38	58.185
640.57	58.223
640.76	58.107
640.95	58.137
641.13	58.072
641.32	58.155
641.51	58.219
641.69	58.260
641.88	58.200
642.07	58.166
642.26	58.105
642.44	58.158
642.63	58.219
642.82	58.218
643.00	58.261
643.19	58.306
643.38	58.326
643.56	58.386
643.75	58.432
643.94	58.510
644.12	58.594
644.31	58.723
644.50	58.768
644.68	58.757
644.87	58.800
645.06	58.901
645.24	58.948
645.43	58.987
645.62	59.045
645.81	59.091
645.99	59.142
646.18	59.020
646.37	59.029
646.55	58.957
646.74	58.972
646.92	58.936
647.11	59.092
647.30	59.044
647.48	59.035
647.67	59.067
647.86	59.054
648.04	59.089
648.23	59.101
648.42	59.155
648.60	59.311
648.79	59.335
648.98	59.443
649.16	59.430
649.35	59.547
649.54	59.521
649.72	59.605
649.91	59.608
650.09	59.650
650.28	59.776
650.47	59.842
650.65	59.923
650.84	59.866
651.03	59.860
651.21	59.907
651.40	59.851
651.59	59.880
651.77	59.892
651.96	59.953
652.14	60.027
652.33	60.007
652.52	60.046
652.70	60.044
652.89	60.025
653.07	60.041
653.26	60.125
653.45	60.108
653.63	60.149
653.82	60.249
654.00	60.248
654.19	60.329
654.38	60.280
654.56	60.229
654.75	60.305
654.93	60.230
655.12	60.266
655.31	60.338
655.49	60.323
655.68	60.387
655.86	60.380
656.05	60.392
656.24	60.390
656.42	60.435
656.61	60.409
656.79	60.543
656.98	60.631
657.16	60.687
657.35	60.805
657.54	60.824
657.72	60.868
657.91	60.952
658.09	60.956
658.28	60.979
658.46	61.052
658.65	61.204
658.84	61.162
659.02	61.261
659.21	61.258
659.39	61.264
659.58	61.175
659.76	61.208
659.95	61.231
660.13	61.294
660.32	61.292
660.51	61.343
660.69	61.489
660.88	61.473
661.06	61.385
661.25	61.509
661.43	61.498
661.62	61.475
661.80	61.564
661.99	61.682
662.17	61.759
662.36	61.889
662.55	61.942
662.73	61.952
662.92	61.938
663.10	61.885
663.29	61.915
663.47	61.974
663.66	62.032
663.84	62.082
664.03	62.116
664.21	62.134
664.40	62.116
664.58	62.044
664.77	62.014
664.95	61.865
665.14	61.886
665.32	61.956
665.51	62.025
665.69	61.982
665.88	62.095
666.06	62.116
666.25	62.054
666.43	62.142
666.62	62.145
666.80	62.124
666.99	62.156
667.17	62.193
667.36	62.356
667.54	62.402
667.73	62.337
667.91	62.354
668.10	62.424
668.28	62.345
668.47	62.290
668.65	62.405
668.84	62.466
669.02	62.465
669.21	62.628
669.39	62.624
669.58	62.693
669.76	62.603
669.95	62.627
670.13	62.694
670.31	62.648
670.50	62.676
670.68	62.711
670.87	62.831
671.05	62.835
671.24	62.788
671.42	62.886
671.61	62.965
671.79	63.061
671.98	63.025
672.16	63.166
672.35	63.173
672.53	63.233
672.71	63.340
672.90	63.425
673.08	63.347
673.27	63.320
673.45	63.286
673.64	63.233
673.82	63.124
674.01	63.026
674.19	63.035
674.37	63.115
674.56	63.116
674.74	63.192
674.93	63.143
675.11	63.078
675.30	63.032
675.48	63.095
675.66	63.126
675.85	63.108
676.03	63.282
676.22	63.372
676.40	63.414
676.58	63.393
676.77	63.400
676.95	63.460
677.14	63.464
677.32	63.579
677.50	63.667
677.69	63.728
677.87	63.764
678.06	63.769
678.24	63.858
678.43	63.778
678.61	63.784
678.79	63.853
678.98	63.908
679.16	63.849
679.34	63.799
679.53	63.817
679.71	63.796
679.90	63.869
680.08	63.929
680.26	63.962
680.45	64.005
680.63	64.038
680.82	64.101
681.00	64.157
681.18	64.114
681.37	64.145
681.55	64.215
681.73	64.230
681.92	64.182
682.10	64.221
682.29	64.223
682.47	64.152
682.65	64.200
682.84	64.155
683.02	64.159
683.20	64.009
683.39	64.041
683.57	64.058
683.75	64.061
683.94	64.038
684.12	64.117
684.30	64.193
684.49	64.161
684.67	64.207
684.85	64.237
685.04	64.230
685.22	64.352
685.40	64.413
685.59	64.540
685.77	64.572
685.96	64.514
686.14	64.462
686.32	64.441
686.50	64.434
686.69	64.400
686.87	64.421
687.05	64.386
687.24	64.413
687.42	64.513
687.60	64.452
687.79	64.460
687.97	64.521
688.15	64.449
688.34	64.557
688.52	64.739
688.70	64.786
688.89	64.758
689.07	64.925
689.25	64.957
689.44	64.955
689.62	64.950
689.80	64.897
689.98	64.938
690.17	64.930
690.35	65.036
690.53	65.126
690.72	65.205
690.90	65.217
691.08	65.265
691.27	65.286
691.45	65.164
691.63	65.205
691.81	65.247
692.00	65.277
692.18	65.271
692.36	65.298
692.54	65.316
692.73	65.236
692.91	65.206
693.09	65.196
693.28	65.037
693.46	65.009
693.64	65.092
693.82	65.162
694.01	65.139
694.19	65.150
694.37	65.148
694.55	65.209
694.74	65.272
694.92	65.231
695.10	65.347
695.28	65.472
695.47	65.472
695.65	65.687
695.83	65.758
696.01	65.790
696.20	65.730
696.38	65.662
696.56	65.640
696.74	65.652
696.93	65.560
697.11	65.584
697.29	65.632
697.47	65.496
697.66	65.389
697.84	65.433
698.02	65.247
698.20	65.136
698.39	65.166
698.57	65.273
698.75	65.446
698.93	65.553
699.11	65.585
699.30	65.655
699.48	65.611
699.66	65.787
699.84	65.750
700.03	65.747
700.21	65.722
700.39	65.879
700.57	66.048
700.75	65.987
700.94	65.997
701.12	65.875
701.30	65.835
701.48	65.880
701.66	65.897
701.85	65.931
702.03	65.671
702.21	65.800
702.39	65.842
702.57	65.855
702.76	65.739
702.94	65.755
703.12	65.729
703.30	65.677
703.48	65.852
703.66	65.852
703.85	65.850
704.03	65.896
704.21	65.847
704.39	66.089
704.57	66.122
704.75	66.221
704.94	66.175
705.12	66.285
705.30	66.258
705.48	66.345
705.66	66.348
705.84	66.401
706.03	66.420
706.21	66.449
706.39	66.472
706.57	66.525
706.75	66.423
706.93	66.352
707.12	66.342
707.30	66.444
707.48	66.469
707.66	66.575
707.84	66.582
708.02	66.714
708.20	66.612
708.39	66.656
708.57	66.568
708.75	66.641
708.93	66.568
709.11	66.522
709.29	66.579
709.47	66.492
709.66	66.494
709.84	66.484
710.02	66.386
710.20	66.235
710.38	66.183
710.56	66.202
710.74	66.199
710.92	66.355
711.10	66.238
711.29	66.465
711.47	66.615
711.65	66.713
711.83	66.825
712.01	66.841
712.19	66.892
712.37	66.850
712.55	66.849
712.73	66.940
712.92	67.043
713.10	67.104
713.28	66.989
713.46	67.086
713.64	67.006
713.82	67.043
714.00	66.988
714.18	66.893
714.36	66.935
714.54	66.955
714.72	66.959
714.91	67.220
715.09	67.168
715.27	67.056
715.45	67.031
715.63	67.084
715.81	67.131
715.99	67.100
716.17	67.057
716.35	67.073
716.53	67.130
716.71	67.115
716.89	67.149
717.07	67.291
717.25	67.169
717.43	67.290
717.62	67.419
717.80	67.541
717.98	67.589
718.16	67.504
718.34	67.532
718.52	67.499
718.70	67.519
718.88	67.549
719.06	67.539
719.24	67.431
719.42	67.383
719.60	67.354
719.78	67.225
719.96	67.178
720.14	67.049
720.32	67.030
720.50	67.044
720.68	67.150
720.86	67.153
721.04	67.139
721.22	67.236
721.40	67.281
721.58	67.382
721.76	67.270
721.94	67.251
722.12	67.362
722.30	67.273
722.48	67.286
722.66	67.212
722.84	67.247
723.03	67.100
723.21	67.229
723.39	67.252
723.57	67.160
723.75	67.188
723.93	67.104
724.11	67.397
724.29	67.537
724.47	67.606
724.65	67.639
724.83	67.653
725.00	67.841
725.18	67.770
725.36	67.885
725.54	67.878
725.72	67.836
725.90	67.844
726.08	67.869
726.26	67.990
726.44	67.726
726.62	67.694
726.80	67.613
726.98	67.779
727.16	67.841
727.34	67.805
727.52	67.917
727.70	67.835
727.88	67.780
728.06	67.821
728.24	67.858
728.42	67.780
728.60	67.756
728.78	67.997
728.96	68.095
729.14	68.129
729.32	67.975
729.50	68.060
729.68	68.150
729.86	68.206
730.04	68.340
730.22	68.291
730.39	68.314
730.57	68.259
730.75	68.195
730.93	68.131
731.11	68.050
731.29	68.098
731.47	68.027
731.65	68.145
731.83	68.073
732.01	67.914
732.19	68.050
732.37	67.956
732.55	68.050
732.73	68.199
732.90	68.270
733.08	68.418
733.26	68.454
733.44	68.471
733.62	68.425
733.80	68.594
733.98	68.615
734.16	68.741
734.34	69.027
734.52	68.858
734.70	68.900
734.87	68.859
735.05	68.739
735.23	68.779
735.41	68.847
735.59	68.841
735.77	68.721
735.95	68.664
736.13	68.557
736.31	68.477
736.49	68.475
736.66	68.370
736.84	68.462
737.02	68.523
737.20	68.558
737.38	68.524
737.56	68.540
737.74	68.395
737.92	68.510
738.09	68.685
738.27	68.733
738.45	68.790
738.63	68.874
738.81	68.802
738.99	68.759
739.17	68.772
739.34	68.809
739.52	68.941
739.70	69.053
739.88	69.119
740.06	69.229
740.24	69.226
740.42	69.246
740.59	69.286
740.77	69.362
740.95	69.371
741.13	69.346
741.31	69.259
741.49	69.341
741.66	69.297
741.84	69.288
742.02	69.273
742.20	69.065
742.38	68.964
742.56	68.973
742.73	68.842
742.91	68.673
743.09	68.512
743.27	68.510
743.45	68.518
743.63	68.541
743.80	68.449
743.98	68.422
744.16	68.257
744.34	68.290
744.52	68.478
744.69	68.499
744.87	68.511
745.05	68.609
745.23	68.877
745.41	69.016
745.59	69.022
745.76	69.133
745.94	69.229
746.12	69.332
746.30	69.408
746.47	69.465
746.65	69.546
746.83	69.645
747.01	69.688
747.19	69.637
747.36	69.644
747.54	69.491
747.72	69.337
747.90	69.382
748.08	69.310
748.25	69.280
748.43	69.198
748.61	69.121
748.79	69.228
748.96	69.027
749.14	68.840
749.32	68.821
749.50	69.012
749.68	69.157
749.85	69.276
750.03	69.478
750.21	69.541
750.39	69.518
750.56	69.471
750.74	69.437
750.92	69.487
751.10	69.306
751.27	69.439
751.45	69.496
751.63	69.534
751.81	69.288
751.98	69.240
752.16	69.288
752.34	69.317
752.51	69.258
752.69	69.181
752.87	69.366
753.05	69.374
753.22	69.467
753.40	69.648
753.58	69.680
753.76	69.881
753.93	69.993
754.11	70.049
754.29	70.001
754.46	69.955
754.64	69.915
754.82	69.901
755.00	70.100
755.17	69.945
755.35	70.021
755.53	69.978
755.70	69.831
755.88	69.806
756.06	69.605
756.24	69.653
756.41	69.672
756.59	69.667
756.77	69.686
756.94	69.582
757.12	69.541
757.30	69.411
757.47	69.656
757.65	69.684
757.83	69.788
758.01	69.955
758.18	69.969
758.36	70.042
758.54	69.979
758.71	70.072
758.89	70.039
759.07	70.110
759.24	70.169
759.42	70.226
759.60	70.198
759.77	69.960
759.95	69.967
760.13	69.832
760.30	69.696
760.48	69.757
760.66	69.669
760.83	69.633
761.01	69.507
761.19	69.416
761.36	69.324
761.54	69.357
761.72	69.389
761.89	69.676
762.07	69.683
762.24	69.769
762.42	69.766
762.60	69.862
762.77	69.855
762.95	69.949
763.13	69.979
763.30	70.131
763.48	70.375
763.66	70.518
763.83	70.494
764.01	70.442
764.18	70.256
764.36	70.335
764.54	70.139
764.71	70.145
764.89	70.115
765.07	70.027
765.24	69.937
765.42	69.913
765.59	69.893
765.77	69.730
765.95	69.550
766.12	69.526
766.30	69.660
766.47	69.828
766.65	69.802
766.83	69.894
767.00	69.924
767.18	70.012
767.35	70.074
767.53	70.390
767.71	70.409
767.88	70.490
768.06	70.394
768.23	70.439
768.41	70.469
768.59	70.284
768.76	70.056
768.94	70.087
769.11	70.042
769.29	69.962
769.46	70.014
769.64	70.063
769.82	69.933
769.99	70.007
770.17	69.886
770.34	69.985
770.52	70.053
770.69	70.024
770.87	70.139
771.05	70.307
771.22	70.369
771.40	70.284
771.57	70.391
771.75	70.303
771.92	70.392
772.10	70.427
772.27	70.468
772.45	70.599
772.63	70.645
772.80	70.877
772.98	70.868
773.15	70.907
773.33	70.962
773.50	70.942
773.68	71.233
773.85	71.192
774.03	71.241
774.20	71.057
774.38	70.978
774.55	70.850
774.73	70.784
774.91	70.728
775.08	70.621
775.26	70.905
775.43	70.959
775.61	70.901
775.78	70.833
775.96	70.610
776.13	70.728
776.31	70.802
776.48	70.841
776.66	70.734
776.83	70.951
777.01	70.745
777.18	70.896
777.36	70.835
777.53	70.674
777.71	70.528
777.88	70.440
778.06	70.418
778.23	70.479
778.41	70.382
778.58	70.276
778.76	70.270
778.93	70.435
779.11	70.278
779.28	70.519
779.46	70.565
779.63	70.527
779.80	70.543
779.98	70.595
780.15	70.729
780.33	70.827
780.50	70.837
780.68	70.939
780.85	70.933
781.03	70.992
781.20	70.868
781.38	70.844
781.55	70.868
781.73	70.759
781.90	70.756
782.08	70.894
782.25	70.850
782.42	70.855
782.60	70.869
782.77	71.069
782.95	71.113
783.12	71.099
783.30	71.201
783.47	71.390
783.65	71.472
783.82	71.327
783.99	71.425
784.17	71.400
784.34	71.151
784.52	71.276
784.69	71.248
784.87	71.223
785.04	71.011
785.21	71.141
785.39	71.348
785.56	71.269
785.74	71.228
785.91	71.017
786.08	71.283
786.26	71.117
786.43	71.070
786.61	70.999
786.78	71.252
786.96	71.261
787.13	71.361
787.30	71.529
787.48	71.354
787.65	71.234
787.83	71.394
788.00	71.342
788.17	71.515
788.35	71.440
788.52	71.725
788.70	71.825
788.87	72.037
789.04	71.862
789.22	71.983
789.39	71.947
789.56	71.757
789.74	71.896
789.91	72.185
790.09	72.010
790.26	72.064
790.43	72.239
790.61	72.316
790.78	72.292
790.95	72.347
791.13	72.301
791.30	72.201
791.47	72.058
791.65	72.110
791.82	72.217
792.00	71.989
792.17	71.782
792.34	71.886
792.52	71.940
792.69	71.797
792.86	71.691
793.04	71.592
793.21	71.465
793.38	71.518
793.56	71.581
793.73	71.670
793.90	71.685
794.08	71.837
794.25	72.049
794.42	71.920
794.60	72.117
794.77	72.080
794.94	72.078
795.12	72.263
795.29	72.411
795.46	72.587
795.64	72.538
795.81	72.498
795.98	72.451
796.16	72.545
796.33	72.535
796.50	72.471
796.68	72.722
796.85	72.571
797.02	72.439
797.19	72.508
797.37	72.434
797.54	72.464
797.71	72.524
797.89	72.523
798.06	72.605
798.23	72.834
798.41	72.680
798.58	72.602
798.75	72.680
798.92	72.583
799.10	72.418
799.27	72.512
799.44	72.502
799.62	72.483
799.79	72.115
799.96	72.001
800.13	72.009
800.31	71.866
800.48	71.713
800.65	71.710
800.82	71.731
801.00	71.949
801.17	72.063
801.34	72.151
801.52	72.258
801.69	72.196
801.86	72.366
802.03	72.728
802.21	72.876
802.38	72.880
802.55	72.923
802.72	72.987
802.90	73.122
803.07	73.037
803.24	72.733
803.41	72.553
803.59	72.743
803.76	72.746
803.93	72.854
804.10	72.580
804.27	72.443
804.45	72.409
804.62	72.680
804.79	72.771
804.96	72.569
805.14	72.421
805.31	72.520
805.48	72.920
805.65	72.901
805.82	72.721
806.00	72.791
806.17	72.897
806.34	73.003
806.51	73.291
806.69	73.091
806.86	72.995
807.03	73.269
807.20	73.383
807.37	73.751
807.55	73.886
807.72	73.689
807.89	73.871
808.06	73.933
808.23	73.718
808.41	73.714
808.58	73.566
808.75	73.285
808.92	73.492
809.09	73.268
809.26	73.222
809.44	73.301
809.61	73.206
809.78	72.898
809.95	72.931
810.12	72.621
810.30	72.548
810.47	72.803
810.64	72.885
810.81	72.961
810.98	72.995
811.15	73.088
811.33	73.245
811.50	72.905
811.67	72.870
811.84	72.731
812.01	73.018
812.18	72.818
812.35	73.267
812.53	73.358
812.70	73.339
812.87	73.281
813.04	73.456
813.21	73.708
813.38	73.534
813.55	73.667
813.73	73.836
813.90	73.768
814.07	74.119
814.24	74.069
814.41	74.296
814.58	74.229
814.75	74.374
814.93	74.417
815.10	74.393
815.27	74.454
815.44	74.189
815.61	74.387
815.78	74.224
815.95	74.129
816.12	74.544
816.29	74.194
816.47	73.938
816.64	73.766
816.81	73.791
816.98	73.729
817.15	73.708
817.32	73.703
817.49	73.475
817.66	73.512
817.83	73.287
818.00	73.310
818.18	73.389
818.35	73.031
818.52	73.196
818.69	73.525
818.86	73.495
819.03	73.516
819.20	73.718
819.37	73.727
819.54	73.725
819.71	73.860
819.88	73.962
820.05	74.110
820.23	74.134
820.40	74.126
820.57	74.102
820.74	73.814
820.91	73.691
821.08	73.847
821.25	73.884
821.42	73.627
821.59	73.417
821.76	73.436
821.93	73.489
822.10	73.290
822.27	73.114
822.44	72.971
822.61	73.057
822.78	73.236
822.95	73.669
823.12	73.655
823.29	73.617
823.47	73.524
823.64	73.433
823.81	73.568
823.98	73.815
824.15	73.997
824.32	74.059
824.49	74.373
824.66	74.698
824.83	74.913
825.00	74.827
825.17	74.494
825.34	74.737
825.51	74.558
825.68	74.672
825.85	74.847
826.02	74.926
826.19	74.502
826.36	74.296
826.53	74.561
826.70	74.324
826.87	74.182
827.04	74.037
827.21	73.970
827.38	73.888
827.55	73.864
827.72	74.059
827.89	74.130
828.06	74.043
828.23	74.087
828.40	74.094
828.57	74.212
828.74	74.348
828.91	74.544
829.08	74.437
829.25	74.469
829.42	74.641
829.59	74.838
829.76	74.786
829.93	74.827
830.10	74.619
830.27	74.706
830.44	74.707
830.60	74.965
830.77	75.030
830.94	74.514
831.11	74.637
831.28	74.622
831.45	74.686
831.62	74.852
831.79	74.935
831.96	74.651
832.13	74.818
832.30	74.809
832.47	74.812
832.64	74.719
832.81	74.707
832.98	74.451
833.15	74.639
833.32	74.413
833.49	74.545
833.65	74.556
833.82	74.306
833.99	74.235
834.16	74.699
834.33	74.391
834.50	74.558
834.67	74.872
834.84	75.047
835.01	74.868
835.18	75.178
835.35	75.354
835.52	75.661
835.69	76.228
835.85	75.986
836.02	76.205
836.19	76.358
836.36	76.431
836.53	76.597
836.70	76.355
836.87	75.978
837.04	76.051
837.21	76.275
837.38	76.135
837.54	76.484
837.71	76.414
837.88	76.081
838.05	76.603
838.22	76.732
838.39	76.861
838.56	76.739
838.73	76.817
838.89	77.069
839.06	77.153
839.23	76.988
839.40	77.072
839.57	77.299
839.74	76.619
839.91	76.276
840.08	76.089
840.24	75.518
840.41	75.360
840.58	75.106
840.75	74.828
840.92	74.564
841.09	74.600
841.26	74.762
841.42	74.917
841.59	74.718
841.76	74.376
841.93	74.631
842.10	74.490
842.27	74.547
842.43	74.645
842.60	74.910
842.77	75.148
842.94	75.511
843.11	75.610
843.28	75.383
843.44	75.459
843.61	75.532
843.78	75.373
843.95	75.859
844.12	76.221
844.28	76.327
844.45	76.735
844.62	76.810
844.79	76.578
844.96	76.636
845.13	76.575
845.29	76.891
845.46	76.866
845.63	76.927
845.80	77.042
845.97	77.601
846.13	77.133
846.30	76.871
846.47	77.094
846.64	76.953
846.81	76.697
846.97	77.108
847.14	76.981
847.31	77.161
847.48	76.996
847.64	77.449
847.81	77.311
847.98	77.045
848.15	77.216
848.32	77.212
848.48	77.193
848.65	77.457
848.82	77.525
848.99	78.062
849.15	77.738
849.32	77.475
849.49	77.166
849.66	77.059
849.82	76.534
849.99	76.886
850.16	76.850
850.33	76.455
850.49	76.908
850.66	76.920
850.83	76.869
851.00	76.778
851.16	76.731
851.33	76.570
851.50	77.007
851.67	77.385
851.83	77.393
852.00	77.546
852.17	77.322
852.34	77.214
852.50	77.112
852.67	76.959
852.84	76.707
853.01	76.651
853.17	76.529
853.34	76.239
853.51	76.307
853.67	75.939
853.84	75.791
854.01	75.931
854.18	76.247
854.34	76.301
854.51	76.452
854.68	76.951
854.84	76.499
855.01	76.454
855.18	76.611
855.34	76.837
855.51	76.962
855.68	77.219
855.85	77.064
856.01	77.087
856.18	77.221
856.35	77.100
856.51	76.880
856.68	76.887
856.85	76.516
857.01	76.788
857.18	77.183
857.35	76.847
857.51	76.821
857.68	77.121
857.85	77.167
858.01	77.452
858.18	77.657
858.35	77.342
858.51	77.427
858.68	77.313
858.85	76.978
859.01	77.132
859.18	77.159
859.35	76.897
859.51	76.813
859.68	76.624
859.85	76.770
860.01	76.291
860.18	76.356
860.35	76.230
860.51	76.231
860.68	75.900
860.84	75.687
861.01	76.234
861.18	76.016
861.34	76.247
861.51	76.953
861.68	76.916
861.84	76.888
862.01	76.150
862.18	76.331
862.34	76.385
862.51	76.107
862.67	76.238
862.84	76.785
863.01	77.305
863.17	77.091
863.34	77.223
863.50	77.291
863.67	77.018
863.84	77.181
864.00	77.120
864.17	77.689
864.33	77.725
864.50	77.865
864.67	77.877
864.83	78.028
865.00	77.656
865.16	77.395
865.33	77.689
865.50	77.896
865.66	77.853
865.83	77.582
865.99	77.600
866.16	77.362
866.33	77.004
866.49	76.745
866.66	76.209
866.82	76.540
866.99	76.549
867.15	76.621
867.32	77.186
867.49	76.969
867.65	76.502
867.82	76.111
867.98	76.137
868.15	76.055
868.31	76.224
868.48	76.567
868.64	76.629
868.81	76.801
868.98	76.252
869.14	76.297
869.31	76.326
869.47	75.897
869.64	75.593
869.80	75.920
869.97	76.203
870.13	76.063
870.30	76.545
870.46	76.694
870.63	76.521
870.79	76.804
870.96	77.038
871.12	77.289
871.29	76.953
871.46	76.823
871.62	76.987
871.79	77.616
871.95	77.517
872.12	76.998
872.28	77.144
872.45	77.032
872.61	76.746
872.78	76.729
872.94	76.541
873.11	76.524
873.27	76.356
873.44	76.459
873.60	76.755
873.77	76.460
873.93	76.380
874.10	76.386
874.26	76.754
874.43	76.699
874.59	76.001
874.76	76.249
874.92	76.256
875.09	76.436
875.25	76.258
875.41	76.492
875.58	76.623
875.74	76.166
875.91	76.379
876.07	76.310
876.24	76.012
876.40	75.873
876.57	76.091
876.73	76.693
876.90	76.706
877.06	76.813
877.23	76.554
877.39	76.409
877.56	76.490
877.72	76.652
877.88	76.911
878.05	76.880
878.21	77.178
878.38	77.483
878.54	77.724
878.71	77.514
878.87	77.554
879.04	77.523
879.20	77.436
879.36	77.597
879.53	77.978
879.69	77.928
879.86	78.939
880.02	76.445
880.19	76.801
880.35	77.543
880.51	77.553
880.68	78.164
>>>>>End Processed Spectral Data<<<<<
