# Supplementary material for: Natural history of the social millipede Brachycybe lecontii Wood, 1864
Source: Biodivers Data J. 2020 Apr 3;8:e50770. doi: 10.3897/BDJ.8.e50770 (PMC7148388; doi:10.3897/BDJ.8.e50770)
Supplement: Supplementary material 2 — Files with spectra [file bdj-08-e50770-s002.zip › BLIV0071.txt]

SpectraSuite Data File
++++++++++++++++++++++++++++++++++++
Date: Mon Jun 05 16:07:49 EDT 2017
User: Paul
Dark Spectrum Present: Yes
Reference Spectrum Present: Yes
Number of Sampled Component Spectra: 1
Spectrometers: USB4C01401
Integration Time (usec): 70000 (USB4C01401)
Spectra Averaged: 5 (USB4C01401)
Boxcar Smoothing: 6 (USB4C01401)
Correct for Electrical Dark: No (USB4C01401)
Strobe/Lamp Enabled: No (USB4C01401)
Correct for Detector Non-linearity: No (USB4C01401)
Correct for Stray Light: No (USB4C01401)
Number of Pixels in Processed Spectrum: 3648
>>>>>Begin Processed Spectral Data<<<<<
179.04	670.370
179.26	670.370
179.47	670.370
179.69	207.317
179.90	-79.452
180.12	-265.517
180.33	1179.775
180.55	1298.795
180.76	2570.732
180.98	2555.422
181.19	-13056.250
181.41	-3874.545
181.62	1135.859
181.84	453.920
182.05	276.897
182.27	221.311
182.48	171.726
182.70	142.096
182.91	117.973
183.13	102.698
183.34	88.924
183.56	80.333
183.77	72.972
183.99	68.190
184.20	62.402
184.41	58.701
184.63	57.495
184.84	57.143
185.06	57.547
185.27	57.962
185.49	56.931
185.70	58.454
185.92	56.895
186.13	56.124
186.35	55.304
186.56	54.189
186.78	53.224
186.99	50.928
187.21	53.409
187.42	51.683
187.64	50.342
187.85	49.073
188.06	49.483
188.28	50.442
188.49	47.366
188.71	48.254
188.92	48.199
189.14	45.503
189.35	45.186
189.57	45.133
189.78	48.039
190.00	45.801
190.21	47.308
190.42	48.339
190.64	46.438
190.85	48.466
191.07	47.207
191.28	48.967
191.50	48.124
191.71	48.207
191.93	50.852
192.14	50.044
192.36	48.354
192.57	48.434
192.78	48.924
193.00	48.928
193.21	47.413
193.43	47.223
193.64	48.344
193.86	48.732
194.07	48.200
194.28	49.296
194.50	49.003
194.71	50.477
194.93	50.761
195.14	51.880
195.36	50.495
195.57	50.903
195.78	49.637
196.00	50.044
196.21	48.881
196.43	47.319
196.64	47.248
196.86	48.783
197.07	48.238
197.28	47.601
197.50	44.332
197.71	46.446
197.93	45.952
198.14	44.635
198.36	44.088
198.57	43.402
198.78	43.176
199.00	43.969
199.21	42.003
199.43	40.844
199.64	39.772
199.85	38.482
200.07	38.412
200.28	40.518
200.50	38.282
200.71	39.283
200.92	40.332
201.14	42.224
201.35	42.785
201.57	44.040
201.78	42.742
201.99	43.689
202.21	44.426
202.42	45.632
202.64	47.171
202.85	46.081
203.06	48.938
203.28	53.021
203.49	50.111
203.71	50.371
203.92	47.820
204.13	49.111
204.35	50.861
204.56	52.344
204.78	53.042
204.99	50.487
205.20	48.817
205.42	48.045
205.63	48.887
205.85	42.468
206.06	40.150
206.27	41.368
206.49	41.890
206.70	42.644
206.91	41.581
207.13	37.266
207.34	36.495
207.56	35.196
207.77	38.107
207.98	38.389
208.20	37.507
208.41	38.595
208.62	41.844
208.84	42.322
209.05	41.929
209.27	40.371
209.48	39.786
209.69	40.233
209.91	43.241
210.12	43.129
210.33	42.865
210.55	41.735
210.76	42.060
210.97	43.826
211.19	43.740
211.40	41.769
211.61	41.482
211.83	40.990
212.04	41.125
212.26	41.320
212.47	41.085
212.68	39.449
212.90	38.364
213.11	38.794
213.32	37.624
213.54	38.904
213.75	37.574
213.96	36.688
214.18	38.362
214.39	35.929
214.60	36.343
214.82	36.313
215.03	34.724
215.24	33.590
215.46	33.204
215.67	32.799
215.88	31.247
216.10	32.709
216.31	30.231
216.52	29.786
216.74	29.803
216.95	28.020
217.16	28.600
217.38	28.468
217.59	28.633
217.80	27.212
218.02	26.627
218.23	25.117
218.44	25.691
218.66	26.308
218.87	24.790
219.08	23.585
219.30	22.858
219.51	21.100
219.72	20.960
219.94	20.358
220.15	18.815
220.36	16.950
220.58	16.987
220.79	15.752
221.00	15.483
221.22	13.894
221.43	12.744
221.64	12.713
221.85	12.311
222.07	11.716
222.28	11.814
222.49	10.878
222.71	9.990
222.92	9.574
223.13	9.880
223.35	9.259
223.56	8.683
223.77	8.461
223.99	8.677
224.20	8.648
224.41	8.353
224.62	8.285
224.84	8.219
225.05	7.633
225.26	7.701
225.48	8.026
225.69	8.146
225.90	7.861
226.11	8.146
226.33	8.414
226.54	8.138
226.75	7.812
226.97	7.684
227.18	7.403
227.39	7.000
227.60	6.736
227.82	6.607
228.03	6.212
228.24	5.837
228.46	5.781
228.67	5.633
228.88	5.307
229.09	5.420
229.31	5.468
229.52	5.538
229.73	5.447
229.95	5.392
230.16	5.463
230.37	5.479
230.58	5.335
230.80	5.365
231.01	5.351
231.22	5.188
231.43	5.112
231.65	5.049
231.86	4.856
232.07	4.664
232.28	4.572
232.50	4.446
232.71	4.351
232.92	4.299
233.14	4.166
233.35	4.125
233.56	4.030
233.77	4.104
233.99	4.049
234.20	4.031
234.41	3.983
234.62	3.908
234.84	3.979
235.05	3.889
235.26	3.831
235.47	3.847
235.69	3.736
235.90	3.749
236.11	3.874
236.32	3.904
236.53	3.781
236.75	3.823
236.96	3.813
237.17	3.869
237.38	3.848
237.60	3.738
237.81	3.732
238.02	3.723
238.23	3.669
238.45	3.703
238.66	3.602
238.87	3.474
239.08	3.472
239.30	3.482
239.51	3.388
239.72	3.309
239.93	3.248
240.14	3.284
240.36	3.276
240.57	3.259
240.78	3.258
240.99	3.242
241.21	3.219
241.42	3.272
241.63	3.276
241.84	3.257
242.05	3.202
242.27	3.240
242.48	3.260
242.69	3.225
242.90	3.163
243.11	3.153
243.33	3.097
243.54	3.107
243.75	3.099
243.96	3.118
244.18	3.078
244.39	3.042
244.60	3.016
244.81	3.026
245.02	2.984
245.24	2.950
245.45	2.988
245.66	2.977
245.87	2.989
246.08	3.009
246.30	2.981
246.51	3.008
246.72	2.967
246.93	2.985
247.14	3.011
247.35	3.018
247.57	2.990
247.78	3.006
247.99	3.016
248.20	2.992
248.41	3.010
248.63	3.006
248.84	3.031
249.05	3.035
249.26	2.993
249.47	3.011
249.68	2.967
249.90	2.932
250.11	2.922
250.32	2.920
250.53	2.896
250.74	2.904
250.96	2.918
251.17	2.910
251.38	2.928
251.59	2.922
251.80	2.908
252.01	2.892
252.23	2.882
252.44	2.914
252.65	2.938
252.86	2.927
253.07	2.947
253.28	2.947
253.50	2.930
253.71	2.924
253.92	2.900
254.13	2.859
254.34	2.827
254.55	2.851
254.76	2.882
254.98	2.879
255.19	2.879
255.40	2.855
255.61	2.876
255.82	2.843
256.03	2.853
256.25	2.870
256.46	2.862
256.67	2.894
256.88	2.921
257.09	2.945
257.30	2.922
257.51	2.904
257.73	2.894
257.94	2.887
258.15	2.914
258.36	2.890
258.57	2.909
258.78	2.905
258.99	2.882
259.20	2.859
259.42	2.832
259.63	2.827
259.84	2.781
260.05	2.792
260.26	2.826
260.47	2.825
260.68	2.851
260.90	2.862
261.11	2.877
261.32	2.898
261.53	2.895
261.74	2.909
261.95	2.923
262.16	2.923
262.37	2.915
262.58	2.959
262.80	2.962
263.01	2.927
263.22	2.914
263.43	2.894
263.64	2.874
263.85	2.866
264.06	2.864
264.27	2.865
264.48	2.855
264.70	2.842
264.91	2.843
265.12	2.849
265.33	2.822
265.54	2.817
265.75	2.818
265.96	2.840
266.17	2.844
266.38	2.824
266.59	2.795
266.81	2.783
267.02	2.764
267.23	2.735
267.44	2.750
267.65	2.742
267.86	2.697
268.07	2.705
268.28	2.695
268.49	2.695
268.70	2.679
268.91	2.650
269.13	2.648
269.34	2.660
269.55	2.665
269.76	2.641
269.97	2.655
270.18	2.646
270.39	2.654
270.60	2.667
270.81	2.664
271.02	2.645
271.23	2.636
271.44	2.621
271.65	2.621
271.87	2.627
272.08	2.632
272.29	2.628
272.50	2.656
272.71	2.659
272.92	2.652
273.13	2.643
273.34	2.649
273.55	2.649
273.76	2.670
273.97	2.684
274.18	2.690
274.39	2.690
274.60	2.673
274.81	2.681
275.02	2.660
275.24	2.642
275.45	2.632
275.66	2.640
275.87	2.636
276.08	2.623
276.29	2.619
276.50	2.598
276.71	2.579
276.92	2.576
277.13	2.569
277.34	2.571
277.55	2.562
277.76	2.569
277.97	2.577
278.18	2.585
278.39	2.568
278.60	2.565
278.81	2.580
279.02	2.577
279.23	2.583
279.44	2.584
279.65	2.604
279.86	2.622
280.08	2.651
280.29	2.642
280.50	2.647
280.71	2.655
280.92	2.670
281.13	2.679
281.34	2.689
281.55	2.684
281.76	2.686
281.97	2.684
282.18	2.693
282.39	2.683
282.60	2.696
282.81	2.677
283.02	2.688
283.23	2.694
283.44	2.698
283.65	2.696
283.86	2.713
284.07	2.709
284.28	2.720
284.49	2.725
284.70	2.749
284.91	2.747
285.12	2.751
285.33	2.744
285.54	2.751
285.75	2.764
285.96	2.760
286.17	2.757
286.38	2.753
286.59	2.758
286.80	2.765
287.01	2.775
287.22	2.781
287.43	2.775
287.64	2.776
287.85	2.786
288.06	2.792
288.27	2.825
288.48	2.824
288.69	2.824
288.90	2.840
289.11	2.854
289.32	2.861
289.53	2.874
289.74	2.870
289.95	2.874
290.16	2.886
290.37	2.890
290.58	2.888
290.79	2.892
291.00	2.884
291.21	2.871
291.42	2.883
291.63	2.880
291.83	2.887
292.04	2.874
292.25	2.870
292.46	2.877
292.67	2.883
292.88	2.882
293.09	2.892
293.30	2.905
293.51	2.919
293.72	2.921
293.93	2.938
294.14	2.945
294.35	2.953
294.56	2.954
294.77	2.965
294.98	2.982
295.19	2.986
295.40	3.000
295.61	3.012
295.82	3.020
296.03	3.034
296.24	3.041
296.45	3.054
296.66	3.058
296.86	3.072
297.07	3.084
297.28	3.098
297.49	3.114
297.70	3.114
297.91	3.127
298.12	3.139
298.33	3.141
298.54	3.161
298.75	3.162
298.96	3.162
299.17	3.156
299.38	3.172
299.59	3.170
299.80	3.172
300.00	3.174
300.21	3.179
300.42	3.201
300.63	3.201
300.84	3.201
301.05	3.221
301.26	3.230
301.47	3.231
301.68	3.232
301.89	3.246
302.10	3.259
302.31	3.275
302.52	3.289
302.72	3.295
302.93	3.296
303.14	3.291
303.35	3.309
303.56	3.315
303.77	3.313
303.98	3.312
304.19	3.322
304.40	3.333
304.61	3.342
304.82	3.347
305.02	3.355
305.23	3.358
305.44	3.354
305.65	3.373
305.86	3.386
306.07	3.397
306.28	3.401
306.49	3.423
306.70	3.432
306.91	3.435
307.11	3.441
307.32	3.455
307.53	3.450
307.74	3.459
307.95	3.466
308.16	3.485
308.37	3.471
308.58	3.473
308.79	3.462
308.99	3.471
309.20	3.462
309.41	3.468
309.62	3.473
309.83	3.475
310.04	3.469
310.25	3.485
310.46	3.479
310.66	3.478
310.87	3.474
311.08	3.488
311.29	3.494
311.50	3.500
311.71	3.518
311.92	3.537
312.12	3.525
312.33	3.534
312.54	3.543
312.75	3.553
312.96	3.550
313.17	3.548
313.38	3.568
313.59	3.578
313.79	3.575
314.00	3.565
314.21	3.573
314.42	3.557
314.63	3.533
314.84	3.534
315.04	3.545
315.25	3.538
315.46	3.533
315.67	3.522
315.88	3.525
316.09	3.520
316.30	3.523
316.50	3.542
316.71	3.547
316.92	3.547
317.13	3.540
317.34	3.544
317.55	3.558
317.75	3.557
317.96	3.560
318.17	3.564
318.38	3.569
318.59	3.567
318.80	3.563
319.00	3.558
319.21	3.548
319.42	3.562
319.63	3.572
319.84	3.580
320.05	3.586
320.25	3.583
320.46	3.569
320.67	3.575
320.88	3.587
321.09	3.591
321.29	3.603
321.50	3.594
321.71	3.604
321.92	3.608
322.13	3.599
322.34	3.597
322.54	3.606
322.75	3.626
322.96	3.621
323.17	3.641
323.38	3.649
323.58	3.657
323.79	3.676
324.00	3.686
324.21	3.680
324.42	3.664
324.62	3.662
324.83	3.651
325.04	3.640
325.25	3.646
325.46	3.623
325.66	3.628
325.87	3.611
326.08	3.592
326.29	3.577
326.50	3.577
326.70	3.586
326.91	3.609
327.12	3.632
327.33	3.649
327.53	3.679
327.74	3.699
327.95	3.714
328.16	3.746
328.37	3.759
328.57	3.776
328.78	3.799
328.99	3.816
329.20	3.819
329.41	3.819
329.61	3.820
329.82	3.829
330.03	3.845
330.24	3.849
330.44	3.847
330.65	3.835
330.86	3.826
331.07	3.840
331.27	3.871
331.48	3.886
331.69	3.896
331.90	3.901
332.10	3.919
332.31	3.942
332.52	3.947
332.73	3.941
332.93	3.941
333.14	3.954
333.35	3.980
333.56	4.012
333.76	4.020
333.97	4.019
334.18	4.034
334.39	4.039
334.59	4.047
334.80	4.043
335.01	4.057
335.22	4.058
335.42	4.063
335.63	4.084
335.84	4.100
336.05	4.094
336.25	4.093
336.46	4.100
336.67	4.120
336.88	4.127
337.08	4.138
337.29	4.158
337.50	4.161
337.71	4.169
337.91	4.180
338.12	4.206
338.33	4.211
338.53	4.218
338.74	4.230
338.95	4.235
339.16	4.256
339.36	4.258
339.57	4.280
339.78	4.298
339.98	4.303
340.19	4.326
340.40	4.345
340.61	4.374
340.81	4.374
341.02	4.398
341.23	4.399
341.43	4.410
341.64	4.424
341.85	4.423
342.06	4.429
342.26	4.431
342.47	4.447
342.68	4.469
342.88	4.480
343.09	4.484
343.30	4.480
343.51	4.504
343.71	4.499
343.92	4.534
344.13	4.568
344.33	4.574
344.54	4.583
344.75	4.611
344.95	4.631
345.16	4.643
345.37	4.650
345.57	4.673
345.78	4.692
345.99	4.716
346.19	4.713
346.40	4.736
346.61	4.745
346.82	4.753
347.02	4.773
347.23	4.805
347.44	4.809
347.64	4.819
347.85	4.805
348.06	4.813
348.26	4.825
348.47	4.829
348.68	4.853
348.88	4.900
349.09	4.912
349.30	4.934
349.50	4.951
349.71	4.971
349.92	4.993
350.12	5.005
350.33	5.012
350.54	5.058
350.74	5.084
350.95	5.122
351.16	5.154
351.36	5.173
351.57	5.169
351.77	5.172
351.98	5.170
352.19	5.176
352.39	5.194
352.60	5.207
352.81	5.257
353.01	5.272
353.22	5.305
353.43	5.327
353.63	5.329
353.84	5.325
354.05	5.344
354.25	5.375
354.46	5.410
354.67	5.432
354.87	5.454
355.08	5.466
355.28	5.470
355.49	5.473
355.70	5.496
355.90	5.489
356.11	5.493
356.32	5.492
356.52	5.503
356.73	5.525
356.93	5.554
357.14	5.573
357.35	5.587
357.55	5.599
357.76	5.611
357.97	5.641
358.17	5.649
358.38	5.657
358.58	5.681
358.79	5.696
359.00	5.718
359.20	5.738
359.41	5.718
359.61	5.696
359.82	5.716
360.03	5.751
360.23	5.783
360.44	5.787
360.64	5.782
360.85	5.787
361.06	5.805
361.26	5.802
361.47	5.828
361.67	5.831
361.88	5.859
362.09	5.884
362.29	5.912
362.50	5.921
362.70	5.905
362.91	5.900
363.12	5.915
363.32	5.941
363.53	5.937
363.73	5.954
363.94	5.967
364.15	5.976
364.35	5.975
364.56	5.982
364.76	6.004
364.97	6.032
365.17	6.039
365.38	6.076
365.59	6.088
365.79	6.095
366.00	6.092
366.20	6.124
366.41	6.148
366.61	6.153
366.82	6.149
367.03	6.188
367.23	6.200
367.44	6.229
367.64	6.220
367.85	6.216
368.05	6.202
368.26	6.199
368.47	6.229
368.67	6.246
368.88	6.233
369.08	6.228
369.29	6.245
369.49	6.288
369.70	6.302
369.90	6.326
370.11	6.305
370.31	6.322
370.52	6.355
370.73	6.363
370.93	6.381
371.14	6.383
371.34	6.390
371.55	6.406
371.75	6.410
371.96	6.409
372.16	6.413
372.37	6.423
372.57	6.410
372.78	6.430
372.99	6.452
373.19	6.459
373.40	6.494
373.60	6.505
373.81	6.516
374.01	6.520
374.22	6.538
374.42	6.571
374.63	6.589
374.83	6.573
375.04	6.589
375.24	6.587
375.45	6.589
375.65	6.564
375.86	6.555
376.06	6.557
376.27	6.566
376.47	6.534
376.68	6.551
376.88	6.551
377.09	6.528
377.29	6.533
377.50	6.547
377.70	6.525
377.91	6.533
378.11	6.525
378.32	6.541
378.52	6.557
378.73	6.582
378.93	6.593
379.14	6.623
379.34	6.634
379.55	6.651
379.75	6.658
379.96	6.670
380.16	6.660
380.37	6.682
380.57	6.716
380.78	6.754
380.98	6.766
381.19	6.777
381.39	6.765
381.60	6.765
381.80	6.786
382.01	6.778
382.21	6.778
382.42	6.797
382.62	6.819
382.83	6.852
383.03	6.845
383.24	6.845
383.44	6.824
383.65	6.839
383.85	6.849
384.06	6.868
384.26	6.894
384.47	6.907
384.67	6.926
384.87	6.940
385.08	6.954
385.28	6.939
385.49	6.936
385.69	6.948
385.90	6.953
386.10	6.959
386.31	6.975
386.51	6.974
386.72	6.957
386.92	6.956
387.13	6.948
387.33	6.967
387.53	7.007
387.74	7.014
387.94	7.033
388.15	7.048
388.35	7.075
388.56	7.072
388.76	7.089
388.97	7.082
389.17	7.103
389.37	7.100
389.58	7.113
389.78	7.135
389.99	7.132
390.19	7.112
390.40	7.121
390.60	7.119
390.80	7.144
391.01	7.144
391.21	7.142
391.42	7.180
391.62	7.191
391.83	7.158
392.03	7.177
392.23	7.181
392.44	7.198
392.64	7.211
392.85	7.211
393.05	7.211
393.26	7.239
393.46	7.238
393.66	7.237
393.87	7.267
394.07	7.262
394.28	7.296
394.48	7.324
394.68	7.354
394.89	7.369
395.09	7.346
395.30	7.354
395.50	7.379
395.70	7.384
395.91	7.368
396.11	7.368
396.32	7.391
396.52	7.396
396.72	7.405
396.93	7.361
397.13	7.397
397.34	7.370
397.54	7.372
397.74	7.386
397.95	7.403
398.15	7.387
398.36	7.409
398.56	7.450
398.76	7.462
398.97	7.446
399.17	7.467
399.37	7.482
399.58	7.528
399.78	7.557
399.99	7.600
400.19	7.615
400.39	7.654
400.60	7.661
400.80	7.699
401.00	7.697
401.21	7.679
401.41	7.714
401.62	7.738
401.82	7.758
402.02	7.753
402.23	7.769
402.43	7.753
402.63	7.769
402.84	7.804
403.04	7.809
403.24	7.792
403.45	7.783
403.65	7.806
403.86	7.825
404.06	7.832
404.26	7.833
404.47	7.841
404.67	7.873
404.87	7.875
405.08	7.887
405.28	7.893
405.48	7.883
405.69	7.903
405.89	7.933
406.09	7.978
406.30	8.005
406.50	8.035
406.70	8.036
406.91	8.066
407.11	8.070
407.31	8.096
407.52	8.138
407.72	8.130
407.92	8.151
408.13	8.193
408.33	8.214
408.53	8.252
408.74	8.263
408.94	8.253
409.14	8.248
409.35	8.262
409.55	8.264
409.75	8.302
409.96	8.295
410.16	8.293
410.36	8.330
410.57	8.343
410.77	8.336
410.97	8.315
411.18	8.319
411.38	8.333
411.58	8.373
411.78	8.409
411.99	8.426
412.19	8.448
412.39	8.446
412.60	8.467
412.80	8.488
413.00	8.513
413.21	8.527
413.41	8.530
413.61	8.578
413.81	8.597
414.02	8.621
414.22	8.641
414.42	8.656
414.63	8.692
414.83	8.727
415.03	8.756
415.23	8.773
415.44	8.783
415.64	8.809
415.84	8.841
416.05	8.890
416.25	8.922
416.45	8.981
416.65	8.990
416.86	9.020
417.06	9.074
417.26	9.100
417.47	9.158
417.67	9.202
417.87	9.240
418.07	9.259
418.28	9.296
418.48	9.314
418.68	9.342
418.88	9.360
419.09	9.335
419.29	9.372
419.49	9.412
419.69	9.389
419.90	9.404
420.10	9.414
420.30	9.406
420.50	9.420
420.71	9.449
420.91	9.471
421.11	9.462
421.31	9.467
421.52	9.512
421.72	9.546
421.92	9.546
422.12	9.544
422.33	9.571
422.53	9.613
422.73	9.622
422.93	9.659
423.14	9.668
423.34	9.698
423.54	9.727
423.74	9.780
423.95	9.813
424.15	9.807
424.35	9.826
424.55	9.888
424.76	9.927
424.96	9.976
425.16	9.981
425.36	10.010
425.56	10.056
425.77	10.136
425.97	10.184
426.17	10.192
426.37	10.259
426.58	10.289
426.78	10.312
426.98	10.351
427.18	10.378
427.38	10.381
427.59	10.427
427.79	10.489
427.99	10.530
428.19	10.508
428.39	10.522
428.60	10.525
428.80	10.556
429.00	10.559
429.20	10.625
429.40	10.652
429.61	10.668
429.81	10.692
430.01	10.715
430.21	10.748
430.41	10.746
430.62	10.776
430.82	10.829
431.02	10.838
431.22	10.899
431.42	10.943
431.63	10.990
431.83	10.978
432.03	11.050
432.23	11.109
432.43	11.145
432.64	11.229
432.84	11.252
433.04	11.297
433.24	11.318
433.44	11.327
433.64	11.386
433.85	11.389
434.05	11.433
434.25	11.467
434.45	11.519
434.65	11.531
434.85	11.582
435.06	11.583
435.26	11.610
435.46	11.636
435.66	11.700
435.86	11.775
436.06	11.825
436.27	11.862
436.47	11.926
436.67	11.961
436.87	12.031
437.07	12.080
437.27	12.128
437.47	12.165
437.68	12.232
437.88	12.257
438.08	12.291
438.28	12.321
438.48	12.341
438.68	12.429
438.89	12.443
439.09	12.520
439.29	12.551
439.49	12.556
439.69	12.597
439.89	12.664
440.09	12.683
440.29	12.771
440.50	12.830
440.70	12.847
440.90	12.870
441.10	12.895
441.30	12.918
441.50	13.005
441.70	13.009
441.90	13.062
442.11	13.109
442.31	13.097
442.51	13.110
442.71	13.152
442.91	13.142
443.11	13.183
443.31	13.266
443.51	13.316
443.72	13.336
443.92	13.404
444.12	13.422
444.32	13.452
444.52	13.478
444.72	13.516
444.92	13.605
445.12	13.684
445.32	13.720
445.53	13.784
445.73	13.840
445.93	13.913
446.13	13.937
446.33	14.004
446.53	14.024
446.73	14.076
446.93	14.128
447.13	14.222
447.33	14.269
447.53	14.341
447.74	14.375
447.94	14.484
448.14	14.542
448.34	14.565
448.54	14.570
448.74	14.693
448.94	14.763
449.14	14.828
449.34	14.920
449.54	14.946
449.74	14.950
449.94	15.009
450.14	15.102
450.35	15.168
450.55	15.151
450.75	15.239
450.95	15.363
451.15	15.412
451.35	15.384
451.55	15.414
451.75	15.414
451.95	15.457
452.15	15.512
452.35	15.522
452.55	15.612
452.75	15.577
452.95	15.600
453.15	15.612
453.35	15.577
453.56	15.543
453.76	15.593
453.96	15.618
454.16	15.629
454.36	15.652
454.56	15.661
454.76	15.750
454.96	15.831
455.16	15.798
455.36	15.791
455.56	15.723
455.76	15.773
455.96	15.813
456.16	15.820
456.36	15.819
456.56	15.888
456.76	15.959
456.96	16.017
457.16	16.044
457.36	15.956
457.56	15.967
457.76	15.938
457.96	15.968
458.16	16.004
458.36	16.046
458.56	16.107
458.76	16.131
458.96	16.157
459.16	16.115
459.36	16.095
459.56	16.057
459.76	16.051
459.96	16.122
460.16	16.146
460.36	16.207
460.56	16.209
460.76	16.275
460.96	16.257
461.16	16.169
461.36	16.158
461.56	16.184
461.76	16.219
461.96	16.237
462.16	16.290
462.36	16.276
462.56	16.244
462.76	16.255
462.96	16.257
463.16	16.294
463.36	16.260
463.56	16.227
463.76	16.259
463.96	16.300
464.16	16.297
464.36	16.297
464.56	16.313
464.76	16.315
464.96	16.278
465.16	16.343
465.36	16.295
465.56	16.281
465.76	16.263
465.96	16.274
466.16	16.296
466.36	16.327
466.56	16.375
466.76	16.393
466.96	16.408
467.16	16.390
467.36	16.383
467.56	16.450
467.76	16.429
467.96	16.480
468.16	16.496
468.36	16.543
468.56	16.587
468.76	16.594
468.96	16.590
469.16	16.542
469.35	16.484
469.55	16.481
469.75	16.494
469.95	16.487
470.15	16.468
470.35	16.461
470.55	16.449
470.75	16.449
470.95	16.464
471.15	16.421
471.35	16.447
471.55	16.481
471.75	16.477
471.95	16.560
472.15	16.578
472.35	16.562
472.54	16.585
472.74	16.591
472.94	16.610
473.14	16.620
473.34	16.624
473.54	16.629
473.74	16.683
473.94	16.694
474.14	16.701
474.34	16.719
474.54	16.669
474.74	16.658
474.94	16.696
475.13	16.683
475.33	16.701
475.53	16.708
475.73	16.714
475.93	16.717
476.13	16.700
476.33	16.679
476.53	16.681
476.73	16.668
476.93	16.684
477.12	16.714
477.32	16.718
477.52	16.719
477.72	16.764
477.92	16.769
478.12	16.784
478.32	16.807
478.52	16.834
478.72	16.825
478.92	16.817
479.11	16.797
479.31	16.788
479.51	16.791
479.71	16.801
479.91	16.814
480.11	16.830
480.31	16.812
480.51	16.824
480.70	16.816
480.90	16.827
481.10	16.814
481.30	16.841
481.50	16.888
481.70	16.945
481.90	16.980
482.10	16.995
482.29	17.041
482.49	17.071
482.69	17.064
482.89	17.094
483.09	17.124
483.29	17.175
483.49	17.214
483.68	17.235
483.88	17.259
484.08	17.265
484.28	17.291
484.48	17.317
484.68	17.332
484.88	17.330
485.07	17.369
485.27	17.425
485.47	17.453
485.67	17.475
485.87	17.470
486.07	17.456
486.26	17.468
486.46	17.476
486.66	17.490
486.86	17.504
487.06	17.510
487.26	17.510
487.45	17.526
487.65	17.520
487.85	17.502
488.05	17.499
488.25	17.505
488.45	17.534
488.64	17.538
488.84	17.558
489.04	17.584
489.24	17.607
489.44	17.615
489.64	17.629
489.83	17.651
490.03	17.678
490.23	17.685
490.43	17.708
490.63	17.704
490.82	17.712
491.02	17.727
491.22	17.723
491.42	17.767
491.62	17.780
491.81	17.787
492.01	17.788
492.21	17.800
492.41	17.821
492.61	17.813
492.80	17.831
493.00	17.819
493.20	17.842
493.40	17.834
493.60	17.833
493.79	17.859
493.99	17.847
494.19	17.862
494.39	17.857
494.59	17.870
494.78	17.867
494.98	17.904
495.18	17.873
495.38	17.866
495.57	17.894
495.77	17.897
495.97	17.908
496.17	17.923
496.37	17.939
496.56	17.957
496.76	17.989
496.96	17.997
497.16	18.018
497.35	18.040
497.55	18.030
497.75	18.095
497.95	18.121
498.14	18.132
498.34	18.165
498.54	18.217
498.74	18.249
498.93	18.274
499.13	18.301
499.33	18.301
499.53	18.335
499.72	18.332
499.92	18.360
500.12	18.384
500.32	18.399
500.51	18.418
500.71	18.450
500.91	18.459
501.11	18.462
501.30	18.465
501.50	18.478
501.70	18.543
501.90	18.560
502.09	18.588
502.29	18.651
502.49	18.668
502.69	18.696
502.88	18.711
503.08	18.752
503.28	18.779
503.47	18.855
503.67	18.900
503.87	18.936
504.07	19.014
504.26	18.949
504.46	18.970
504.66	18.991
504.85	18.992
505.05	19.044
505.25	19.096
505.45	19.125
505.64	19.168
505.84	19.196
506.04	19.192
506.23	19.228
506.43	19.249
506.63	19.200
506.83	19.298
507.02	19.333
507.22	19.403
507.42	19.414
507.61	19.469
507.81	19.484
508.01	19.517
508.20	19.532
508.40	19.555
508.60	19.577
508.80	19.565
508.99	19.625
509.19	19.718
509.39	19.646
509.58	19.686
509.78	19.653
509.98	19.689
510.17	19.676
510.37	19.624
510.57	19.607
510.76	19.595
510.96	19.638
511.16	19.607
511.35	19.587
511.55	19.542
511.75	19.493
511.94	19.562
512.14	19.543
512.34	19.567
512.53	19.584
512.73	19.577
512.93	19.609
513.12	19.652
513.32	19.655
513.52	19.650
513.71	19.689
513.91	19.749
514.11	19.725
514.30	19.761
514.50	19.758
514.70	19.749
514.89	19.783
515.09	19.771
515.28	19.788
515.48	19.799
515.68	19.836
515.87	19.879
516.07	19.854
516.27	19.837
516.46	19.801
516.66	19.862
516.86	19.841
517.05	19.873
517.25	19.927
517.44	19.875
517.64	19.919
517.84	19.927
518.03	19.946
518.23	19.922
518.43	19.942
518.62	19.986
518.82	20.033
519.01	20.066
519.21	20.075
519.41	20.089
519.60	20.130
519.80	20.127
520.00	20.164
520.19	20.176
520.39	20.194
520.58	20.198
520.78	20.207
520.98	20.164
521.17	20.160
521.37	20.153
521.56	20.205
521.76	20.239
521.96	20.270
522.15	20.251
522.35	20.285
522.54	20.304
522.74	20.305
522.94	20.325
523.13	20.357
523.33	20.370
523.52	20.402
523.72	20.421
523.91	20.438
524.11	20.457
524.31	20.447
524.50	20.497
524.70	20.501
524.89	20.502
525.09	20.538
525.29	20.553
525.48	20.581
525.68	20.570
525.87	20.554
526.07	20.634
526.26	20.682
526.46	20.741
526.66	20.712
526.85	20.752
527.05	20.766
527.24	20.792
527.44	20.794
527.63	20.829
527.83	20.882
528.02	20.914
528.22	21.024
528.42	21.099
528.61	21.083
528.81	21.105
529.00	21.108
529.20	21.173
529.39	21.180
529.59	21.198
529.78	21.236
529.98	21.291
530.17	21.359
530.37	21.323
530.57	21.298
530.76	21.265
530.96	21.327
531.15	21.361
531.35	21.377
531.54	21.384
531.74	21.415
531.93	21.492
532.13	21.503
532.32	21.539
532.52	21.569
532.71	21.475
532.91	21.551
533.10	21.610
533.30	21.608
533.49	21.581
533.69	21.560
533.89	21.557
534.08	21.549
534.28	21.529
534.47	21.528
534.67	21.482
534.86	21.489
535.06	21.462
535.25	21.504
535.45	21.464
535.64	21.459
535.84	21.505
536.03	21.523
536.23	21.553
536.42	21.520
536.62	21.495
536.81	21.507
537.01	21.449
537.20	21.503
537.40	21.460
537.59	21.443
537.79	21.483
537.98	21.476
538.17	21.448
538.37	21.386
538.56	21.385
538.76	21.386
538.95	21.449
539.15	21.496
539.34	21.532
539.54	21.575
539.73	21.584
539.93	21.622
540.12	21.693
540.32	21.671
540.51	21.707
540.71	21.771
540.90	21.869
541.10	21.918
541.29	21.964
541.49	21.998
541.68	22.045
541.87	22.083
542.07	22.099
542.26	22.161
542.46	22.259
542.65	22.340
542.85	22.397
543.04	22.482
543.24	22.552
543.43	22.599
543.63	22.602
543.82	22.564
544.01	22.581
544.21	22.609
544.40	22.567
544.60	22.688
544.79	22.651
544.99	22.607
545.18	22.506
545.37	22.569
545.57	22.589
545.76	22.584
545.96	22.625
546.15	22.727
546.35	22.770
546.54	22.772
546.73	22.811
546.93	22.823
547.12	22.753
547.32	22.743
547.51	22.744
547.71	22.818
547.90	22.748
548.09	22.761
548.29	22.717
548.48	22.706
548.68	22.661
548.87	22.727
549.06	22.718
549.26	22.783
549.45	22.803
549.65	22.834
549.84	22.929
550.03	22.985
550.23	22.868
550.42	22.918
550.62	22.935
550.81	23.012
551.00	22.986
551.20	22.953
551.39	22.908
551.59	23.005
551.78	22.968
551.97	22.921
552.17	22.883
552.36	22.860
552.56	22.798
552.75	22.919
552.94	22.977
553.14	22.964
553.33	22.918
553.52	22.932
553.72	23.004
553.91	23.003
554.11	22.893
554.30	22.960
554.49	23.021
554.69	23.130
554.88	23.139
555.07	23.196
555.27	23.185
555.46	23.228
555.65	23.211
555.85	23.295
556.04	23.293
556.24	23.330
556.43	23.459
556.62	23.605
556.82	23.604
557.01	23.656
557.20	23.597
557.40	23.611
557.59	23.536
557.78	23.551
557.98	23.492
558.17	23.482
558.36	23.472
558.56	23.493
558.75	23.508
558.94	23.450
559.14	23.394
559.33	23.311
559.52	23.303
559.72	23.352
559.91	23.357
560.10	23.465
560.30	23.532
560.49	23.557
560.68	23.581
560.88	23.581
561.07	23.541
561.26	23.500
561.46	23.472
561.65	23.486
561.84	23.551
562.04	23.594
562.23	23.621
562.42	23.644
562.62	23.645
562.81	23.662
563.00	23.708
563.19	23.808
563.39	23.916
563.58	24.036
563.77	24.150
563.97	24.330
564.16	24.427
564.35	24.504
564.55	24.595
564.74	24.698
564.93	24.821
565.12	24.947
565.32	25.113
565.51	25.247
565.70	25.276
565.90	25.330
566.09	25.464
566.28	25.545
566.47	25.568
566.67	25.702
566.86	25.761
567.05	25.861
567.25	25.916
567.44	25.976
567.63	26.078
567.82	26.059
568.02	26.163
568.21	26.274
568.40	26.329
568.59	26.372
568.79	26.445
568.98	26.506
569.17	26.511
569.36	26.582
569.56	26.663
569.75	26.737
569.94	26.947
570.14	27.015
570.33	27.149
570.52	27.194
570.71	27.283
570.91	27.409
571.10	27.487
571.29	27.536
571.48	27.610
571.68	27.711
571.87	27.837
572.06	27.902
572.25	27.999
572.44	28.007
572.64	28.045
572.83	28.142
573.02	28.219
573.21	28.234
573.41	28.299
573.60	28.314
573.79	28.459
573.98	28.574
574.18	28.711
574.37	28.841
574.56	28.934
574.75	28.999
574.94	29.064
575.14	29.171
575.33	29.183
575.52	29.252
575.71	29.434
575.91	29.456
576.10	29.638
576.29	29.722
576.48	29.756
576.67	29.824
576.87	29.886
577.06	29.978
577.25	30.084
577.44	30.158
577.63	30.305
577.83	30.398
578.02	30.535
578.21	30.643
578.40	30.704
578.59	30.750
578.79	30.789
578.98	30.925
579.17	30.967
579.36	31.076
579.55	31.094
579.74	31.151
579.94	31.220
580.13	31.259
580.32	31.349
580.51	31.407
580.70	31.436
580.90	31.631
581.09	31.754
581.28	31.852
581.47	31.921
581.66	32.087
581.85	32.102
582.05	32.227
582.24	32.330
582.43	32.510
582.62	32.593
582.81	32.654
583.00	32.739
583.20	32.830
583.39	32.769
583.58	32.854
583.77	32.901
583.96	33.037
584.15	33.063
584.34	33.182
584.54	33.271
584.73	33.426
584.92	33.473
585.11	33.539
585.30	33.698
585.49	33.767
585.68	33.816
585.88	34.006
586.07	34.033
586.26	34.169
586.45	34.204
586.64	34.253
586.83	34.259
587.02	34.342
587.22	34.305
587.41	34.348
587.60	34.451
587.79	34.398
587.98	34.409
588.17	34.535
588.36	34.581
588.55	34.656
588.74	34.703
588.94	34.854
589.13	34.907
589.32	35.058
589.51	35.064
589.70	35.182
589.89	35.222
590.08	35.264
590.27	35.429
590.46	35.537
590.66	35.610
590.85	35.707
591.04	35.800
591.23	35.894
591.42	35.908
591.61	36.067
591.80	36.099
591.99	36.214
592.18	36.300
592.37	36.426
592.57	36.449
592.76	36.543
592.95	36.664
593.14	36.638
593.33	36.612
593.52	36.654
593.71	36.681
593.90	36.656
594.09	36.704
594.28	36.716
594.47	36.790
594.66	36.829
594.85	36.853
595.05	36.878
595.24	36.908
595.43	36.934
595.62	37.095
595.81	37.202
596.00	37.248
596.19	37.289
596.38	37.369
596.57	37.326
596.76	37.435
596.95	37.403
597.14	37.396
597.33	37.395
597.52	37.477
597.71	37.493
597.90	37.463
598.09	37.447
598.28	37.493
598.47	37.529
598.67	37.513
598.86	37.585
599.05	37.678
599.24	37.669
599.43	37.702
599.62	37.740
599.81	37.753
600.00	37.739
600.19	37.768
600.38	37.849
600.57	37.905
600.76	37.889
600.95	37.879
601.14	37.938
601.33	37.928
601.52	37.914
601.71	37.936
601.90	38.065
602.09	38.089
602.28	38.214
602.47	38.305
602.66	38.341
602.85	38.367
603.04	38.473
603.23	38.560
603.42	38.615
603.61	38.689
603.80	38.768
603.99	38.821
604.18	38.923
604.37	38.884
604.56	38.919
604.75	38.792
604.94	38.808
605.13	38.841
605.32	38.861
605.51	38.736
605.70	38.750
605.89	38.747
606.08	38.727
606.27	38.766
606.46	38.789
606.65	38.730
606.84	38.767
607.03	38.819
607.22	38.966
607.41	39.030
607.60	39.027
607.79	39.001
607.98	39.069
608.17	39.075
608.36	39.122
608.55	39.177
608.74	39.146
608.93	39.111
609.12	39.128
609.31	39.175
609.49	39.151
609.68	39.119
609.87	39.061
610.06	39.106
610.25	39.111
610.44	39.083
610.63	39.087
610.82	39.134
611.01	39.139
611.20	39.116
611.39	39.236
611.58	39.300
611.77	39.300
611.96	39.361
612.15	39.391
612.34	39.482
612.53	39.406
612.72	39.474
612.90	39.554
613.09	39.642
613.28	39.684
613.47	39.710
613.66	39.816
613.85	39.777
614.04	39.753
614.23	39.802
614.42	39.780
614.61	39.840
614.80	39.853
614.99	39.936
615.18	39.966
615.36	39.946
615.55	39.962
615.74	39.915
615.93	39.961
616.12	39.921
616.31	39.915
616.50	39.992
616.69	39.977
616.88	40.025
617.07	39.994
617.25	39.932
617.44	39.915
617.63	39.940
617.82	39.992
618.01	39.974
618.20	40.059
618.39	40.107
618.58	40.044
618.77	40.032
618.95	39.965
619.14	39.974
619.33	39.892
619.52	39.927
619.71	40.047
619.90	40.027
620.09	40.049
620.28	40.063
620.46	40.042
620.65	40.018
620.84	39.855
621.03	39.955
621.22	39.900
621.41	39.929
621.60	39.956
621.79	40.056
621.97	40.074
622.16	40.011
622.35	40.088
622.54	40.108
622.73	40.054
622.92	40.134
623.11	40.157
623.29	40.260
623.48	40.273
623.67	40.360
623.86	40.442
624.05	40.391
624.24	40.404
624.42	40.406
624.61	40.519
624.80	40.505
624.99	40.455
625.18	40.461
625.37	40.435
625.55	40.433
625.74	40.483
625.93	40.442
626.12	40.498
626.31	40.446
626.50	40.527
626.68	40.519
626.87	40.540
627.06	40.444
627.25	40.525
627.44	40.519
627.63	40.598
627.81	40.653
628.00	40.590
628.19	40.548
628.38	40.569
628.57	40.592
628.75	40.598
628.94	40.566
629.13	40.648
629.32	40.619
629.51	40.707
629.69	40.682
629.88	40.759
630.07	40.815
630.26	40.776
630.45	40.837
630.63	40.857
630.82	40.931
631.01	40.908
631.20	40.981
631.39	40.955
631.57	40.990
631.76	41.058
631.95	41.023
632.14	40.950
632.32	40.935
632.51	40.856
632.70	40.853
632.89	40.894
633.08	40.966
633.26	40.953
633.45	40.975
633.64	41.010
633.83	41.090
634.01	41.043
634.20	41.043
634.39	41.170
634.58	41.313
634.76	41.430
634.95	41.521
635.14	41.559
635.33	41.636
635.51	41.653
635.70	41.694
635.89	41.704
636.08	41.678
636.26	41.692
636.45	41.735
636.64	41.764
636.83	41.794
637.01	41.782
637.20	41.780
637.39	41.754
637.58	41.816
637.76	41.792
637.95	41.802
638.14	41.835
638.33	41.932
638.51	41.948
638.70	42.039
638.89	42.051
639.07	42.060
639.26	42.045
639.45	42.073
639.64	42.092
639.82	42.109
640.01	42.121
640.20	42.082
640.38	42.084
640.57	42.098
640.76	42.118
640.95	42.184
641.13	42.161
641.32	42.208
641.51	42.265
641.69	42.283
641.88	42.234
642.07	42.237
642.26	42.367
642.44	42.389
642.63	42.477
642.82	42.589
643.00	42.630
643.19	42.600
643.38	42.661
643.56	42.676
643.75	42.722
643.94	42.770
644.12	42.768
644.31	42.880
644.50	42.909
644.68	42.745
644.87	42.768
645.06	42.895
645.24	42.884
645.43	42.944
645.62	43.010
645.81	43.016
645.99	43.054
646.18	42.950
646.37	42.968
646.55	43.034
646.74	43.063
646.92	43.068
647.11	43.185
647.30	43.245
647.48	43.276
647.67	43.344
647.86	43.348
648.04	43.370
648.23	43.381
648.42	43.437
648.60	43.622
648.79	43.608
648.98	43.627
649.16	43.697
649.35	43.793
649.54	43.935
649.72	43.896
649.91	43.804
650.09	43.770
650.28	43.805
650.47	43.876
650.65	43.927
650.84	43.929
651.03	43.940
651.21	44.017
651.40	43.991
651.59	44.059
651.77	44.043
651.96	44.025
652.14	44.213
652.33	44.291
652.52	44.419
652.70	44.448
652.89	44.408
653.07	44.452
653.26	44.481
653.45	44.505
653.63	44.599
653.82	44.675
654.00	44.619
654.19	44.633
654.38	44.621
654.56	44.620
654.75	44.602
654.93	44.551
655.12	44.560
655.31	44.567
655.49	44.556
655.68	44.661
655.86	44.613
656.05	44.637
656.24	44.742
656.42	44.867
656.61	44.951
656.79	45.039
656.98	45.049
657.16	45.206
657.35	45.255
657.54	45.365
657.72	45.529
657.91	45.600
658.09	45.565
658.28	45.630
658.46	45.601
658.65	45.604
658.84	45.574
659.02	45.620
659.21	45.665
659.39	45.706
659.58	45.682
659.76	45.711
659.95	45.781
660.13	45.865
660.32	45.904
660.51	46.059
660.69	46.165
660.88	46.209
661.06	46.239
661.25	46.294
661.43	46.329
661.62	46.278
661.80	46.301
661.99	46.284
662.17	46.379
662.36	46.336
662.55	46.431
662.73	46.543
662.92	46.439
663.10	46.432
663.29	46.488
663.47	46.520
663.66	46.577
663.84	46.696
664.03	46.809
664.21	46.829
664.40	46.950
664.58	46.959
664.77	47.025
664.95	46.990
665.14	47.005
665.32	47.137
665.51	47.195
665.69	47.288
665.88	47.405
666.06	47.474
666.25	47.426
666.43	47.425
666.62	47.477
666.80	47.462
666.99	47.471
667.17	47.510
667.36	47.552
667.54	47.543
667.73	47.505
667.91	47.548
668.10	47.561
668.28	47.538
668.47	47.467
668.65	47.527
668.84	47.606
669.02	47.655
669.21	47.754
669.39	47.782
669.58	47.860
669.76	47.863
669.95	47.893
670.13	47.911
670.31	47.878
670.50	47.917
670.68	47.926
670.87	48.071
671.05	48.090
671.24	48.110
671.42	48.137
671.61	48.165
671.79	48.275
671.98	48.340
672.16	48.379
672.35	48.431
672.53	48.549
672.71	48.609
672.90	48.694
673.08	48.573
673.27	48.581
673.45	48.566
673.64	48.584
673.82	48.622
674.01	48.610
674.19	48.635
674.37	48.592
674.56	48.628
674.74	48.728
674.93	48.770
675.11	48.759
675.30	48.667
675.48	48.827
675.66	48.871
675.85	48.903
676.03	48.956
676.22	48.986
676.40	49.061
676.58	49.039
676.77	49.175
676.95	49.155
677.14	49.156
677.32	49.176
677.50	49.246
677.69	49.350
677.87	49.413
678.06	49.415
678.24	49.534
678.43	49.557
678.61	49.599
678.79	49.566
678.98	49.573
679.16	49.480
679.34	49.548
679.53	49.512
679.71	49.580
679.90	49.670
680.08	49.729
680.26	49.772
680.45	49.843
680.63	49.832
680.82	49.893
681.00	49.984
681.18	49.964
681.37	50.038
681.55	50.173
681.73	50.208
681.92	50.159
682.10	50.112
682.29	50.150
682.47	50.226
682.65	50.180
682.84	50.098
683.02	50.155
683.20	50.135
683.39	50.161
683.57	50.280
683.75	50.281
683.94	50.205
684.12	50.233
684.30	50.412
684.49	50.464
684.67	50.414
684.85	50.344
685.04	50.434
685.22	50.574
685.40	50.593
685.59	50.580
685.77	50.456
685.96	50.443
686.14	50.468
686.32	50.474
686.50	50.433
686.69	50.380
686.87	50.424
687.05	50.510
687.24	50.565
687.42	50.662
687.60	50.597
687.79	50.596
687.97	50.671
688.15	50.803
688.34	50.883
688.52	50.960
688.70	50.988
688.89	51.015
689.07	51.128
689.25	51.150
689.44	51.137
689.62	51.148
689.80	51.175
689.98	51.249
690.17	51.235
690.35	51.365
690.53	51.469
690.72	51.520
690.90	51.584
691.08	51.614
691.27	51.692
691.45	51.710
691.63	51.765
691.81	51.821
692.00	51.805
692.18	51.707
692.36	51.568
692.54	51.589
692.73	51.479
692.91	51.318
693.09	51.290
693.28	51.306
693.46	51.423
693.64	51.557
693.82	51.534
694.01	51.539
694.19	51.554
694.37	51.586
694.55	51.642
694.74	51.809
694.92	51.846
695.10	51.978
695.28	52.148
695.47	52.153
695.65	52.172
695.83	52.177
696.01	52.082
696.20	52.101
696.38	52.010
696.56	52.083
696.74	52.165
696.93	52.177
697.11	52.179
697.29	52.212
697.47	52.134
697.66	51.999
697.84	52.081
698.02	51.995
698.20	51.967
698.39	52.008
698.57	52.067
698.75	52.247
698.93	52.261
699.11	52.224
699.30	52.236
699.48	52.296
699.66	52.440
699.84	52.563
700.03	52.621
700.21	52.529
700.39	52.619
700.57	52.622
700.75	52.596
700.94	52.564
701.12	52.460
701.30	52.466
701.48	52.553
701.66	52.583
701.85	52.621
702.03	52.484
702.21	52.474
702.39	52.487
702.57	52.568
702.76	52.495
702.94	52.551
703.12	52.617
703.30	52.704
703.48	52.764
703.66	52.793
703.85	52.791
704.03	52.789
704.21	52.849
704.39	52.943
704.57	52.940
704.75	53.026
704.94	53.116
705.12	53.168
705.30	53.103
705.48	53.125
705.66	53.080
705.84	53.166
706.03	53.171
706.21	53.153
706.39	53.210
706.57	53.203
706.75	53.161
706.93	53.172
707.12	53.242
707.30	53.208
707.48	53.321
707.66	53.446
707.84	53.464
708.02	53.535
708.20	53.481
708.39	53.545
708.57	53.573
708.75	53.588
708.93	53.518
709.11	53.593
709.29	53.669
709.47	53.616
709.66	53.704
709.84	53.701
710.02	53.774
710.20	53.673
710.38	53.618
710.56	53.684
710.74	53.632
710.92	53.725
711.10	53.776
711.29	53.883
711.47	53.948
711.65	53.879
711.83	53.865
712.01	53.872
712.19	53.908
712.37	53.701
712.55	53.815
712.73	53.992
712.92	54.044
713.10	54.188
713.28	54.117
713.46	54.140
713.64	54.165
713.82	54.241
714.00	54.373
714.18	54.418
714.36	54.463
714.54	54.528
714.72	54.692
714.91	54.705
715.09	54.690
715.27	54.654
715.45	54.575
715.63	54.628
715.81	54.726
715.99	54.713
716.17	54.565
716.35	54.548
716.53	54.504
716.71	54.498
716.89	54.517
717.07	54.586
717.25	54.608
717.43	54.673
717.62	54.779
717.80	54.852
717.98	54.938
718.16	54.882
718.34	54.898
718.52	54.983
718.70	55.055
718.88	55.165
719.06	55.177
719.24	55.160
719.42	55.201
719.60	55.296
719.78	55.217
719.96	55.273
720.14	55.319
720.32	55.186
720.50	55.201
720.68	55.285
720.86	55.390
721.04	55.321
721.22	55.370
721.40	55.482
721.58	55.498
721.76	55.509
721.94	55.402
722.12	55.515
722.30	55.479
722.48	55.469
722.66	55.560
722.84	55.627
723.03	55.590
723.21	55.674
723.39	55.782
723.57	55.886
723.75	55.817
723.93	55.884
724.11	55.985
724.29	56.153
724.47	56.271
724.65	56.211
724.83	56.208
725.00	56.338
725.18	56.210
725.36	56.357
725.54	56.259
725.72	56.202
725.90	56.208
726.08	56.243
726.26	56.243
726.44	56.080
726.62	56.009
726.80	55.868
726.98	55.971
727.16	55.976
727.34	55.884
727.52	55.949
727.70	55.767
727.88	55.734
728.06	55.764
728.24	55.615
728.42	55.690
728.60	55.820
728.78	56.001
728.96	56.139
729.14	56.175
729.32	56.128
729.50	56.248
729.68	56.394
729.86	56.490
730.04	56.694
730.22	56.767
730.39	56.737
730.57	56.877
730.75	56.859
730.93	56.730
731.11	56.732
731.29	56.748
731.47	56.766
731.65	56.846
731.83	56.766
732.01	56.718
732.19	56.773
732.37	56.661
732.55	56.791
732.73	56.920
732.90	56.952
733.08	57.000
733.26	57.052
733.44	57.043
733.62	57.077
733.80	57.135
733.98	57.118
734.16	57.328
734.34	57.353
734.52	57.305
734.70	57.380
734.87	57.285
735.05	57.225
735.23	57.148
735.41	57.213
735.59	57.252
735.77	57.223
735.95	57.163
736.13	57.242
736.31	57.266
736.49	57.191
736.66	57.252
736.84	57.218
737.02	57.145
737.20	57.157
737.38	57.248
737.56	57.387
737.74	57.258
737.92	57.275
738.09	57.302
738.27	57.260
738.45	57.170
738.63	57.406
738.81	57.382
738.99	57.421
739.17	57.585
739.34	57.862
739.52	57.965
739.70	57.979
739.88	57.981
740.06	58.085
740.24	58.190
740.42	58.181
740.59	58.320
740.77	58.361
740.95	58.168
741.13	58.150
741.31	58.136
741.49	58.183
741.66	58.117
741.84	58.228
742.02	58.194
742.20	58.186
742.38	58.140
742.56	58.115
742.73	58.098
742.91	58.042
743.09	58.039
743.27	58.171
743.45	58.244
743.63	58.215
743.80	58.279
743.98	58.226
744.16	58.119
744.34	58.141
744.52	58.314
744.69	58.418
744.87	58.297
745.05	58.514
745.23	58.571
745.41	58.636
745.59	58.718
745.76	58.701
745.94	58.684
746.12	58.588
746.30	58.512
746.47	58.639
746.65	58.869
746.83	58.761
747.01	58.689
747.19	58.752
747.36	58.670
747.54	58.689
747.72	58.720
747.90	58.698
748.08	58.853
748.25	58.937
748.43	59.103
748.61	59.176
748.79	59.139
748.96	59.038
749.14	59.089
749.32	59.167
749.50	59.238
749.68	59.387
749.85	59.479
750.03	59.515
750.21	59.462
750.39	59.423
750.56	59.529
750.74	59.359
750.92	59.535
751.10	59.445
751.27	59.388
751.45	59.311
751.63	59.327
751.81	59.422
751.98	59.356
752.16	59.345
752.34	59.383
752.51	59.383
752.69	59.276
752.87	59.217
753.05	59.327
753.22	59.314
753.40	59.495
753.58	59.699
753.76	59.770
753.93	59.826
754.11	59.704
754.29	59.589
754.46	59.683
754.64	59.785
754.82	59.864
755.00	60.113
755.17	60.126
755.35	60.151
755.53	60.124
755.70	60.006
755.88	59.814
756.06	59.882
756.24	59.956
756.41	60.047
756.59	60.193
756.77	60.058
756.94	59.842
757.12	59.719
757.30	59.543
757.47	59.537
757.65	59.518
757.83	59.544
758.01	59.680
758.18	59.694
758.36	59.760
758.54	59.645
758.71	59.713
758.89	59.759
759.07	59.876
759.24	59.937
759.42	59.996
759.60	60.008
759.77	59.941
759.95	59.964
760.13	59.961
760.30	59.910
760.48	59.976
760.66	60.018
760.83	60.097
761.01	59.986
761.19	59.865
761.36	59.841
761.54	59.989
761.72	60.132
761.89	60.327
762.07	60.447
762.24	60.408
762.42	60.405
762.60	60.458
762.77	60.502
762.95	60.539
763.13	60.605
763.30	60.828
763.48	60.961
763.66	61.063
763.83	60.998
764.01	60.841
764.18	60.716
764.36	60.642
764.54	60.723
764.71	60.855
764.89	60.749
765.07	60.859
765.24	60.768
765.42	60.779
765.59	60.683
765.77	60.765
765.95	60.701
766.12	60.713
766.30	60.811
766.47	60.948
766.65	61.109
766.83	61.232
767.00	61.226
767.18	61.312
767.35	61.412
767.53	61.575
767.71	61.540
767.88	61.651
768.06	61.627
768.23	61.630
768.41	61.723
768.59	61.631
768.76	61.485
768.94	61.490
769.11	61.304
769.29	61.189
769.46	61.395
769.64	61.244
769.82	61.137
769.99	61.186
770.17	61.019
770.34	60.831
770.52	60.984
770.69	61.001
770.87	61.155
771.05	61.319
771.22	61.391
771.40	61.455
771.57	61.702
771.75	61.489
771.92	61.550
772.10	61.602
772.27	61.624
772.45	61.849
772.63	61.968
772.80	61.855
772.98	61.734
773.15	61.776
773.33	61.783
773.50	61.748
773.68	61.987
773.85	61.884
774.03	61.963
774.20	61.915
774.38	61.886
774.55	61.855
774.73	61.715
774.91	61.872
775.08	61.994
775.26	62.185
775.43	62.263
775.61	62.242
775.78	62.156
775.96	61.971
776.13	62.031
776.31	62.025
776.48	62.078
776.66	62.100
776.83	62.241
777.01	62.227
777.18	62.174
777.36	62.103
777.53	62.118
777.71	62.147
777.88	62.189
778.06	62.277
778.23	62.255
778.41	62.294
778.58	62.234
778.76	62.283
778.93	62.285
779.11	62.244
779.28	62.478
779.46	62.521
779.63	62.659
779.80	62.714
779.98	62.638
780.15	62.623
780.33	62.691
780.50	62.806
780.68	62.846
780.85	63.076
781.03	63.068
781.20	63.151
781.38	63.125
781.55	63.018
781.73	63.076
781.90	63.000
782.08	62.889
782.25	62.797
782.42	62.915
782.60	62.953
782.77	62.929
782.95	62.839
783.12	62.764
783.30	62.888
783.47	62.928
783.65	62.910
783.82	62.874
783.99	62.815
784.17	62.877
784.34	62.965
784.52	63.190
784.69	63.100
784.87	63.048
785.04	63.133
785.21	63.225
785.39	63.282
785.56	63.253
785.74	63.241
785.91	63.253
786.08	63.382
786.26	63.430
786.43	63.454
786.61	63.390
786.78	63.502
786.96	63.615
787.13	63.799
787.30	63.812
787.48	63.732
787.65	63.671
787.83	63.810
788.00	63.891
788.17	64.012
788.35	64.007
788.52	64.090
788.70	64.043
788.87	64.128
789.04	64.085
789.22	64.080
789.39	63.978
789.56	64.074
789.74	64.127
789.91	64.408
790.09	64.192
790.26	64.228
790.43	64.235
790.61	64.375
790.78	64.347
790.95	64.405
791.13	64.569
791.30	64.404
791.47	64.321
791.65	64.567
791.82	64.658
792.00	64.788
792.17	64.686
792.34	64.859
792.52	64.722
792.69	64.788
792.86	64.642
793.04	64.834
793.21	64.825
793.38	64.703
793.56	64.768
793.73	64.850
793.90	64.755
794.08	64.673
794.25	64.564
794.42	64.379
794.60	64.478
794.77	64.573
794.94	64.477
795.12	64.571
795.29	64.374
795.46	64.530
795.64	64.537
795.81	64.512
795.98	64.640
796.16	64.549
796.33	64.530
796.50	64.547
796.68	64.850
796.85	64.796
797.02	64.859
797.19	65.103
797.37	65.106
797.54	65.250
797.71	65.290
797.89	65.311
798.06	65.437
798.23	65.337
798.41	65.284
798.58	65.213
798.75	65.313
798.92	65.332
799.10	65.226
799.27	65.089
799.44	65.128
799.62	65.183
799.79	65.038
799.96	65.027
800.13	65.074
800.31	65.029
800.48	65.050
800.65	65.128
800.82	65.344
801.00	65.535
801.17	65.406
801.34	65.560
801.52	65.689
801.69	65.578
801.86	65.600
802.03	65.809
802.21	65.850
802.38	65.823
802.55	65.883
802.72	66.166
802.90	66.285
803.07	66.153
803.24	65.894
803.41	66.086
803.59	66.042
803.76	66.041
803.93	65.998
804.10	66.010
804.27	66.008
804.45	65.809
804.62	65.769
804.79	65.551
804.96	65.411
805.14	65.322
805.31	65.392
805.48	65.704
805.65	65.547
805.82	65.643
806.00	65.834
806.17	65.826
806.34	65.857
806.51	66.059
806.69	66.137
806.86	66.229
807.03	66.557
807.20	66.583
807.37	66.792
807.55	66.930
807.72	66.725
807.89	66.724
808.06	66.605
808.23	66.695
808.41	66.821
808.58	66.811
808.75	66.497
808.92	66.561
809.09	66.602
809.26	66.952
809.44	67.091
809.61	67.016
809.78	66.864
809.95	67.020
810.12	66.934
810.30	67.085
810.47	66.867
810.64	66.901
810.81	66.897
810.98	67.010
811.15	67.035
811.33	66.936
811.50	66.548
811.67	66.519
811.84	66.529
812.01	66.590
812.18	66.523
812.35	66.728
812.53	66.780
812.70	66.855
812.87	66.895
813.04	67.022
813.21	67.167
813.38	67.138
813.55	67.058
813.73	67.105
813.90	66.799
814.07	66.677
814.24	66.827
814.41	66.934
814.58	67.142
814.75	67.320
814.93	67.417
815.10	67.430
815.27	67.395
815.44	67.363
815.61	67.451
815.78	67.756
815.95	67.752
816.12	68.013
816.29	68.215
816.47	68.052
816.64	67.950
816.81	67.609
816.98	67.348
817.15	67.443
817.32	67.617
817.49	67.539
817.66	67.465
817.83	67.578
818.00	67.323
818.18	67.394
818.35	67.450
818.52	67.476
818.69	67.603
818.86	67.736
819.03	67.855
819.20	67.971
819.37	68.021
819.54	67.645
819.71	67.579
819.88	67.735
820.05	67.631
820.23	67.874
820.40	67.947
820.57	67.806
820.74	67.759
820.91	67.789
821.08	67.794
821.25	67.957
821.42	68.001
821.59	67.665
821.76	67.848
821.93	68.175
822.10	68.130
822.27	68.040
822.44	68.027
822.61	67.963
822.78	68.212
822.95	68.484
823.12	68.558
823.29	68.427
823.47	68.355
823.64	68.311
823.81	68.462
823.98	68.676
824.15	68.609
824.32	68.429
824.49	68.648
824.66	68.533
824.83	68.418
825.00	68.283
825.17	68.056
825.34	68.145
825.51	68.147
825.68	68.225
825.85	68.403
826.02	68.479
826.19	68.279
826.36	68.228
826.53	68.481
826.70	68.276
826.87	68.184
827.04	68.473
827.21	68.556
827.38	68.629
827.55	68.444
827.72	68.686
827.89	68.707
828.06	68.628
828.23	68.725
828.40	68.952
828.57	68.963
828.74	69.036
828.91	69.412
829.08	69.766
829.25	69.678
829.42	69.743
829.59	69.923
829.76	70.182
829.93	70.045
830.10	69.977
830.27	69.945
830.44	69.889
830.60	69.711
830.77	70.021
830.94	69.707
831.11	69.562
831.28	69.423
831.45	69.480
831.62	69.526
831.79	69.261
831.96	68.968
832.13	69.057
832.30	69.075
832.47	69.149
832.64	69.174
832.81	69.359
832.98	69.214
833.15	69.378
833.32	69.085
833.49	69.002
833.65	69.094
833.82	68.903
833.99	69.154
834.16	69.574
834.33	69.515
834.50	69.483
834.67	69.572
834.84	69.687
835.01	69.622
835.18	69.631
835.35	69.744
835.52	70.154
835.69	70.818
835.85	70.837
836.02	70.921
836.19	70.915
836.36	70.750
836.53	70.636
836.70	70.651
836.87	70.327
837.04	70.339
837.21	70.114
837.38	70.057
837.54	70.170
837.71	70.226
837.88	70.166
838.05	70.360
838.22	70.633
838.39	70.600
838.56	70.356
838.73	70.640
838.89	70.839
839.06	70.929
839.23	70.884
839.40	71.265
839.57	71.277
839.74	71.287
839.91	71.097
840.08	70.924
840.24	70.659
840.41	70.378
840.58	69.935
840.75	70.446
840.92	70.214
841.09	70.308
841.26	70.567
841.42	70.483
841.59	70.412
841.76	70.144
841.93	69.963
842.10	70.018
842.27	69.941
842.43	69.884
842.60	70.449
842.77	70.849
842.94	70.620
843.11	70.915
843.28	70.631
843.44	70.388
843.61	70.641
843.78	70.689
843.95	71.191
844.12	71.593
844.28	71.429
844.45	71.434
844.62	71.841
844.79	71.397
844.96	71.431
845.13	71.473
845.29	71.305
845.46	71.479
845.63	71.760
845.80	71.941
845.97	71.792
846.13	71.707
846.30	71.390
846.47	71.647
846.64	72.143
846.81	71.714
846.97	71.795
847.14	71.783
847.31	71.961
847.48	72.164
847.64	72.055
847.81	72.309
847.98	71.903
848.15	72.015
848.32	71.565
848.48	71.765
848.65	71.818
848.82	71.500
848.99	71.530
849.15	71.233
849.32	71.170
849.49	71.365
849.66	71.187
849.82	71.345
849.99	71.197
850.16	71.203
850.33	71.011
850.49	71.801
850.66	71.534
850.83	71.513
851.00	71.197
851.16	71.323
851.33	71.570
851.50	71.571
851.67	71.369
851.83	71.298
852.00	71.119
852.17	71.032
852.34	71.110
852.50	71.093
852.67	70.753
852.84	70.787
853.01	71.164
853.17	71.295
853.34	70.877
853.51	70.847
853.67	70.705
853.84	70.914
854.01	70.956
854.18	71.190
854.34	71.041
854.51	71.290
854.68	71.806
854.84	71.711
855.01	71.972
855.18	71.486
855.34	71.538
855.51	72.025
855.68	72.487
855.85	72.669
856.01	72.372
856.18	72.853
856.35	73.053
856.51	72.967
856.68	72.798
856.85	72.491
857.01	72.935
857.18	73.111
857.35	73.016
857.51	73.413
857.68	73.637
857.85	73.122
858.01	73.271
858.18	73.555
858.35	73.442
858.51	73.372
858.68	73.824
858.85	73.863
859.01	73.611
859.18	73.111
859.35	72.951
859.51	73.077
859.68	72.547
859.85	72.580
860.01	72.590
860.18	72.819
860.35	72.539
860.51	72.511
860.68	72.254
860.84	71.573
861.01	71.404
861.18	71.498
861.34	71.708
861.51	71.813
861.68	71.725
861.84	72.001
862.01	71.580
862.18	71.742
862.34	71.916
862.51	71.780
862.67	71.478
862.84	72.018
863.01	72.635
863.17	72.713
863.34	73.005
863.50	73.415
863.67	73.196
863.84	73.482
864.00	73.275
864.17	73.618
864.33	73.487
864.50	73.060
864.67	73.148
864.83	73.216
865.00	72.938
865.16	72.714
865.33	72.657
865.50	72.695
865.66	72.470
865.83	72.311
865.99	72.238
866.16	72.119
866.33	71.984
866.49	71.890
866.66	71.918
866.82	71.855
866.99	72.444
867.15	72.829
867.32	73.028
867.49	73.351
867.65	73.421
867.82	73.078
867.98	73.362
868.15	73.481
868.31	73.668
868.48	73.923
868.64	74.182
868.81	74.106
868.98	73.900
869.14	73.558
869.31	72.835
869.47	72.817
869.64	72.686
869.80	72.654
869.97	73.040
870.13	72.477
870.30	72.521
870.46	72.300
870.63	71.983
870.79	72.031
870.96	72.004
871.12	72.037
871.29	72.074
871.46	72.230
871.62	72.341
871.79	72.320
871.95	72.354
872.12	72.068
872.28	72.235
872.45	72.549
872.61	72.806
872.78	72.767
872.94	72.574
873.11	72.974
873.27	73.036
873.44	72.712
873.60	72.857
873.77	72.502
873.93	72.773
874.10	72.430
874.26	72.181
874.43	72.716
874.59	72.313
874.76	72.098
874.92	72.453
875.09	72.241
875.25	72.094
875.41	72.147
875.58	72.150
875.74	71.863
875.91	71.991
876.07	71.762
876.24	71.723
876.40	72.086
876.57	72.063
876.73	72.258
876.90	72.646
877.06	72.648
877.23	72.894
877.39	72.576
877.56	72.856
877.72	73.087
877.88	73.167
878.05	73.548
878.21	73.704
878.38	73.937
878.54	73.816
878.71	73.735
878.87	73.868
879.04	73.572
879.20	73.225
879.36	73.294
879.53	73.735
879.69	73.766
879.86	76.974
880.02	71.178
880.19	70.917
880.35	72.692
880.51	75.262
880.68	75.028
>>>>>End Processed Spectral Data<<<<<
