# Supplementary material for: Natural history of the social millipede Brachycybe lecontii Wood, 1864
Source: Biodivers Data J. 2020 Apr 3;8:e50770. doi: 10.3897/BDJ.8.e50770 (PMC7148388; doi:10.3897/BDJ.8.e50770)
Supplement: Supplementary material 2 — Files with spectra [file bdj-08-e50770-s002.zip › BLIV0067.txt]

SpectraSuite Data File
++++++++++++++++++++++++++++++++++++
Date: Mon Jun 05 16:02:20 EDT 2017
User: Paul
Dark Spectrum Present: Yes
Reference Spectrum Present: Yes
Number of Sampled Component Spectra: 1
Spectrometers: USB4C01401
Integration Time (usec): 70000 (USB4C01401)
Spectra Averaged: 5 (USB4C01401)
Boxcar Smoothing: 6 (USB4C01401)
Correct for Electrical Dark: No (USB4C01401)
Strobe/Lamp Enabled: No (USB4C01401)
Correct for Detector Non-linearity: No (USB4C01401)
Correct for Stray Light: No (USB4C01401)
Number of Pixels in Processed Spectrum: 3648
>>>>>Begin Processed Spectral Data<<<<<
179.04	429.630
179.26	429.630
179.47	429.630
179.69	206.098
179.90	-84.932
180.12	41.379
180.33	839.326
180.55	970.482
180.76	1860.976
180.98	1892.771
181.19	-8925.000
181.41	-2490.909
181.62	759.091
181.84	301.338
182.05	179.425
182.27	140.164
182.48	104.390
182.70	85.282
182.91	65.867
183.13	55.531
183.34	44.738
183.56	41.708
183.77	32.846
183.99	30.006
184.20	31.296
184.41	28.976
184.63	26.504
184.84	26.922
185.06	26.834
185.27	28.008
185.49	27.697
185.70	30.093
185.92	30.041
186.13	27.598
186.35	26.740
186.56	27.324
186.78	31.360
186.99	28.359
187.21	29.051
187.42	28.764
187.64	29.962
187.85	28.499
188.06	27.412
188.28	28.719
188.49	25.760
188.71	26.325
188.92	29.267
189.14	29.327
189.35	29.517
189.57	25.840
189.78	27.954
190.00	26.330
190.21	28.055
190.42	25.633
190.64	26.683
190.85	27.469
191.07	26.266
191.28	28.304
191.50	29.713
191.71	27.264
191.93	29.731
192.14	31.107
192.36	33.697
192.57	32.748
192.78	34.278
193.00	31.099
193.21	30.499
193.43	29.803
193.64	32.708
193.86	33.408
194.07	31.152
194.28	28.541
194.50	28.568
194.71	27.238
194.93	26.449
195.14	26.132
195.36	26.480
195.57	26.554
195.78	28.236
196.00	29.642
196.21	31.387
196.43	27.737
196.64	28.188
196.86	31.433
197.07	33.252
197.28	33.769
197.50	32.814
197.71	34.885
197.93	33.288
198.14	32.211
198.36	32.035
198.57	31.218
198.78	31.156
199.00	30.110
199.21	31.071
199.43	30.520
199.64	27.431
199.85	26.797
200.07	27.745
200.28	28.711
200.50	26.063
200.71	27.960
200.92	27.987
201.14	28.780
201.35	29.362
201.57	30.855
201.78	29.920
201.99	29.812
202.21	28.505
202.42	29.741
202.64	31.719
202.85	30.582
203.06	31.079
203.28	32.945
203.49	31.366
203.71	32.959
203.92	31.299
204.13	30.196
204.35	31.104
204.56	31.213
204.78	30.156
204.99	31.482
205.20	31.237
205.42	30.343
205.63	31.121
205.85	30.334
206.06	30.330
206.27	28.506
206.49	27.673
206.70	28.214
206.91	31.110
207.13	29.564
207.34	27.954
207.56	27.814
207.77	28.302
207.98	29.856
208.20	29.612
208.41	30.308
208.62	29.957
208.84	30.979
209.05	32.092
209.27	32.198
209.48	31.140
209.69	30.571
209.91	29.032
210.12	31.200
210.33	31.209
210.55	31.282
210.76	29.653
210.97	28.612
211.19	27.131
211.40	25.344
211.61	24.644
211.83	23.187
212.04	20.475
212.26	21.560
212.47	22.456
212.68	21.429
212.90	20.640
213.11	21.228
213.32	21.387
213.54	23.366
213.75	22.551
213.96	23.442
214.18	25.704
214.39	22.740
214.60	23.282
214.82	25.143
215.03	23.329
215.24	21.447
215.46	23.093
215.67	21.262
215.88	18.333
216.10	18.909
216.31	17.229
216.52	18.349
216.74	17.409
216.95	16.043
217.16	17.005
217.38	16.466
217.59	16.369
217.80	17.605
218.02	16.660
218.23	14.038
218.44	15.763
218.66	17.929
218.87	16.712
219.08	15.151
219.30	14.901
219.51	14.884
219.72	15.228
219.94	16.028
220.15	15.895
220.36	15.371
220.58	14.872
220.79	14.728
221.00	15.291
221.22	14.376
221.43	12.893
221.64	12.761
221.85	13.157
222.07	12.794
222.28	12.567
222.49	11.976
222.71	11.023
222.92	11.042
223.13	10.941
223.35	10.849
223.56	10.646
223.77	10.845
223.99	10.471
224.20	10.920
224.41	10.800
224.62	10.495
224.84	10.372
225.05	9.955
225.26	9.828
225.48	9.925
225.69	9.872
225.90	9.786
226.11	9.873
226.33	9.680
226.54	9.491
226.75	9.501
226.97	9.422
227.18	9.367
227.39	9.257
227.60	9.129
227.82	9.083
228.03	8.723
228.24	8.491
228.46	8.333
228.67	8.167
228.88	7.897
229.09	8.173
229.31	8.017
229.52	8.098
229.73	8.129
229.95	7.972
230.16	7.937
230.37	7.978
230.58	7.856
230.80	8.078
231.01	8.055
231.22	7.981
231.43	7.879
231.65	7.914
231.86	7.604
232.07	7.622
232.28	7.471
232.50	7.278
232.71	7.352
232.92	7.347
233.14	7.167
233.35	7.147
233.56	7.001
233.77	7.027
233.99	7.035
234.20	7.037
234.41	6.982
234.62	6.932
234.84	6.921
235.05	6.890
235.26	6.806
235.47	6.741
235.69	6.634
235.90	6.724
236.11	6.806
236.32	6.831
236.53	6.799
236.75	6.739
236.96	6.684
237.17	6.619
237.38	6.689
237.60	6.522
237.81	6.512
238.02	6.503
238.23	6.413
238.45	6.430
238.66	6.344
238.87	6.262
239.08	6.252
239.30	6.270
239.51	6.246
239.72	6.265
239.93	6.228
240.14	6.142
240.36	6.185
240.57	6.158
240.78	6.162
240.99	6.124
241.21	6.103
241.42	6.090
241.63	6.068
241.84	6.014
242.05	5.949
242.27	5.957
242.48	5.921
242.69	5.915
242.90	5.936
243.11	5.918
243.33	5.857
243.54	5.873
243.75	5.911
243.96	5.896
244.18	5.860
244.39	5.854
244.60	5.836
244.81	5.810
245.02	5.778
245.24	5.768
245.45	5.785
245.66	5.755
245.87	5.718
246.08	5.739
246.30	5.701
246.51	5.670
246.72	5.683
246.93	5.722
247.14	5.701
247.35	5.696
247.57	5.688
247.78	5.671
247.99	5.674
248.20	5.665
248.41	5.675
248.63	5.663
248.84	5.679
249.05	5.664
249.26	5.631
249.47	5.614
249.68	5.555
249.90	5.539
250.11	5.530
250.32	5.510
250.53	5.492
250.74	5.485
250.96	5.427
251.17	5.387
251.38	5.408
251.59	5.390
251.80	5.380
252.01	5.371
252.23	5.362
252.44	5.392
252.65	5.411
252.86	5.402
253.07	5.441
253.28	5.459
253.50	5.422
253.71	5.427
253.92	5.436
254.13	5.412
254.34	5.403
254.55	5.409
254.76	5.433
254.98	5.383
255.19	5.362
255.40	5.337
255.61	5.367
255.82	5.313
256.03	5.300
256.25	5.319
256.46	5.363
256.67	5.385
256.88	5.387
257.09	5.406
257.30	5.398
257.51	5.371
257.73	5.393
257.94	5.376
258.15	5.409
258.36	5.365
258.57	5.393
258.78	5.410
258.99	5.401
259.20	5.373
259.42	5.353
259.63	5.362
259.84	5.323
260.05	5.342
260.26	5.373
260.47	5.381
260.68	5.416
260.90	5.391
261.11	5.401
261.32	5.400
261.53	5.372
261.74	5.386
261.95	5.390
262.16	5.398
262.37	5.417
262.58	5.413
262.80	5.395
263.01	5.366
263.22	5.356
263.43	5.362
263.64	5.346
263.85	5.338
264.06	5.331
264.27	5.309
264.48	5.284
264.70	5.296
264.91	5.279
265.12	5.244
265.33	5.259
265.54	5.265
265.75	5.270
265.96	5.266
266.17	5.246
266.38	5.257
266.59	5.262
266.81	5.255
267.02	5.263
267.23	5.257
267.44	5.225
267.65	5.224
267.86	5.218
268.07	5.218
268.28	5.182
268.49	5.184
268.70	5.194
268.91	5.181
269.13	5.167
269.34	5.159
269.55	5.168
269.76	5.163
269.97	5.150
270.18	5.158
270.39	5.152
270.60	5.143
270.81	5.138
271.02	5.144
271.23	5.124
271.44	5.100
271.65	5.082
271.87	5.074
272.08	5.074
272.29	5.062
272.50	5.074
272.71	5.091
272.92	5.071
273.13	5.072
273.34	5.082
273.55	5.066
273.76	5.076
273.97	5.085
274.18	5.094
274.39	5.100
274.60	5.085
274.81	5.101
275.02	5.082
275.24	5.067
275.45	5.059
275.66	5.056
275.87	5.035
276.08	5.021
276.29	5.026
276.50	5.020
276.71	5.005
276.92	5.006
277.13	4.999
277.34	5.013
277.55	5.001
277.76	5.010
277.97	5.014
278.18	5.015
278.39	5.041
278.60	5.067
278.81	5.084
279.02	5.086
279.23	5.088
279.44	5.093
279.65	5.098
279.86	5.097
280.08	5.105
280.29	5.087
280.50	5.093
280.71	5.109
280.92	5.109
281.13	5.094
281.34	5.086
281.55	5.075
281.76	5.086
281.97	5.090
282.18	5.099
282.39	5.083
282.60	5.094
282.81	5.089
283.02	5.124
283.23	5.109
283.44	5.095
283.65	5.086
283.86	5.109
284.07	5.119
284.28	5.112
284.49	5.098
284.70	5.113
284.91	5.108
285.12	5.122
285.33	5.120
285.54	5.132
285.75	5.127
285.96	5.145
286.17	5.156
286.38	5.154
286.59	5.134
286.80	5.117
287.01	5.132
287.22	5.127
287.43	5.097
287.64	5.086
287.85	5.086
288.06	5.088
288.27	5.086
288.48	5.077
288.69	5.081
288.90	5.082
289.11	5.099
289.32	5.103
289.53	5.127
289.74	5.128
289.95	5.137
290.16	5.154
290.37	5.163
290.58	5.188
290.79	5.195
291.00	5.202
291.21	5.197
291.42	5.209
291.63	5.202
291.83	5.204
292.04	5.204
292.25	5.209
292.46	5.209
292.67	5.212
292.88	5.225
293.09	5.253
293.30	5.242
293.51	5.240
293.72	5.239
293.93	5.253
294.14	5.253
294.35	5.272
294.56	5.278
294.77	5.284
294.98	5.273
295.19	5.280
295.40	5.299
295.61	5.308
295.82	5.302
296.03	5.315
296.24	5.327
296.45	5.342
296.66	5.331
296.86	5.338
297.07	5.332
297.28	5.351
297.49	5.361
297.70	5.374
297.91	5.382
298.12	5.382
298.33	5.372
298.54	5.387
298.75	5.398
298.96	5.405
299.17	5.404
299.38	5.424
299.59	5.437
299.80	5.458
300.00	5.456
300.21	5.458
300.42	5.466
300.63	5.472
300.84	5.485
301.05	5.507
301.26	5.501
301.47	5.505
301.68	5.502
301.89	5.507
302.10	5.520
302.31	5.519
302.52	5.520
302.72	5.526
302.93	5.539
303.14	5.540
303.35	5.549
303.56	5.543
303.77	5.532
303.98	5.546
304.19	5.544
304.40	5.560
304.61	5.570
304.82	5.566
305.02	5.577
305.23	5.576
305.44	5.577
305.65	5.587
305.86	5.597
306.07	5.606
306.28	5.608
306.49	5.620
306.70	5.617
306.91	5.629
307.11	5.619
307.32	5.623
307.53	5.625
307.74	5.626
307.95	5.641
308.16	5.644
308.37	5.637
308.58	5.634
308.79	5.625
308.99	5.639
309.20	5.630
309.41	5.627
309.62	5.615
309.83	5.625
310.04	5.629
310.25	5.636
310.46	5.634
310.66	5.628
310.87	5.627
311.08	5.637
311.29	5.632
311.50	5.635
311.71	5.637
311.92	5.666
312.12	5.663
312.33	5.678
312.54	5.680
312.75	5.682
312.96	5.674
313.17	5.678
313.38	5.704
313.59	5.710
313.79	5.700
314.00	5.705
314.21	5.709
314.42	5.701
314.63	5.678
314.84	5.693
315.04	5.685
315.25	5.679
315.46	5.682
315.67	5.691
315.88	5.691
316.09	5.650
316.30	5.643
316.50	5.661
316.71	5.672
316.92	5.680
317.13	5.681
317.34	5.674
317.55	5.677
317.75	5.682
317.96	5.696
318.17	5.695
318.38	5.694
318.59	5.682
318.80	5.696
319.00	5.705
319.21	5.694
319.42	5.687
319.63	5.680
319.84	5.683
320.05	5.694
320.25	5.675
320.46	5.679
320.67	5.677
320.88	5.675
321.09	5.666
321.29	5.674
321.50	5.679
321.71	5.691
321.92	5.695
322.13	5.695
322.34	5.715
322.54	5.721
322.75	5.753
322.96	5.772
323.17	5.757
323.38	5.753
323.58	5.757
323.79	5.774
324.00	5.783
324.21	5.769
324.42	5.737
324.62	5.730
324.83	5.724
325.04	5.694
325.25	5.699
325.46	5.678
325.66	5.674
325.87	5.680
326.08	5.695
326.29	5.693
326.50	5.698
326.70	5.709
326.91	5.720
327.12	5.747
327.33	5.755
327.53	5.774
327.74	5.806
327.95	5.811
328.16	5.823
328.37	5.842
328.57	5.844
328.78	5.856
328.99	5.859
329.20	5.855
329.41	5.848
329.61	5.868
329.82	5.867
330.03	5.880
330.24	5.891
330.44	5.884
330.65	5.873
330.86	5.881
331.07	5.884
331.27	5.916
331.48	5.916
331.69	5.920
331.90	5.934
332.10	5.951
332.31	5.966
332.52	5.983
332.73	5.980
332.93	5.990
333.14	6.011
333.35	6.036
333.56	6.054
333.76	6.069
333.97	6.073
334.18	6.091
334.39	6.108
334.59	6.105
334.80	6.106
335.01	6.113
335.22	6.102
335.42	6.116
335.63	6.128
335.84	6.127
336.05	6.122
336.25	6.115
336.46	6.132
336.67	6.139
336.88	6.127
337.08	6.130
337.29	6.131
337.50	6.138
337.71	6.138
337.91	6.153
338.12	6.159
338.33	6.162
338.53	6.173
338.74	6.191
338.95	6.206
339.16	6.204
339.36	6.221
339.57	6.248
339.78	6.255
339.98	6.270
340.19	6.282
340.40	6.289
340.61	6.318
340.81	6.332
341.02	6.335
341.23	6.350
341.43	6.361
341.64	6.361
341.85	6.373
342.06	6.369
342.26	6.373
342.47	6.405
342.68	6.418
342.88	6.445
343.09	6.458
343.30	6.451
343.51	6.476
343.71	6.507
343.92	6.527
344.13	6.549
344.33	6.563
344.54	6.577
344.75	6.602
344.95	6.602
345.16	6.605
345.37	6.636
345.57	6.631
345.78	6.649
345.99	6.676
346.19	6.691
346.40	6.685
346.61	6.687
346.82	6.706
347.02	6.734
347.23	6.747
347.44	6.758
347.64	6.797
347.85	6.813
348.06	6.827
348.26	6.834
348.47	6.844
348.68	6.847
348.88	6.840
349.09	6.851
349.30	6.877
349.50	6.878
349.71	6.878
349.92	6.895
350.12	6.902
350.33	6.910
350.54	6.909
350.74	6.906
350.95	6.940
351.16	6.960
351.36	6.994
351.57	7.008
351.77	7.022
351.98	7.005
352.19	6.994
352.39	7.014
352.60	7.017
352.81	7.013
353.01	7.009
353.22	7.044
353.43	7.060
353.63	7.060
353.84	7.047
354.05	7.053
354.25	7.053
354.46	7.066
354.67	7.084
354.87	7.107
355.08	7.113
355.28	7.093
355.49	7.121
355.70	7.128
355.90	7.124
356.11	7.121
356.32	7.121
356.52	7.121
356.73	7.122
356.93	7.146
357.14	7.156
357.35	7.180
357.55	7.189
357.76	7.199
357.97	7.237
358.17	7.234
358.38	7.239
358.58	7.255
358.79	7.272
359.00	7.298
359.20	7.321
359.41	7.320
359.61	7.324
359.82	7.336
360.03	7.342
360.23	7.363
360.44	7.349
360.64	7.361
360.85	7.386
361.06	7.426
361.26	7.425
361.47	7.425
361.67	7.427
361.88	7.450
362.09	7.462
362.29	7.482
362.50	7.489
362.70	7.507
362.91	7.491
363.12	7.533
363.32	7.521
363.53	7.511
363.73	7.496
363.94	7.504
364.15	7.528
364.35	7.526
364.56	7.525
364.76	7.528
364.97	7.530
365.17	7.528
365.38	7.526
365.59	7.528
365.79	7.508
366.00	7.505
366.20	7.528
366.41	7.519
366.61	7.523
366.82	7.521
367.03	7.523
367.23	7.539
367.44	7.573
367.64	7.580
367.85	7.595
368.05	7.595
368.26	7.610
368.47	7.622
368.67	7.640
368.88	7.632
369.08	7.649
369.29	7.655
369.49	7.676
369.70	7.696
369.90	7.703
370.11	7.683
370.31	7.690
370.52	7.702
370.73	7.703
370.93	7.718
371.14	7.730
371.34	7.747
371.55	7.758
371.75	7.782
371.96	7.777
372.16	7.783
372.37	7.787
372.57	7.781
372.78	7.770
372.99	7.773
373.19	7.757
373.40	7.753
373.60	7.738
373.81	7.733
374.01	7.750
374.22	7.735
374.42	7.722
374.63	7.737
374.83	7.714
375.04	7.713
375.24	7.705
375.45	7.730
375.65	7.718
375.86	7.740
376.06	7.750
376.27	7.767
376.47	7.777
376.68	7.784
376.88	7.796
377.09	7.797
377.29	7.808
377.50	7.831
377.70	7.830
377.91	7.841
378.11	7.835
378.32	7.853
378.52	7.828
378.73	7.842
378.93	7.848
379.14	7.851
379.34	7.838
379.55	7.852
379.75	7.843
379.96	7.849
380.16	7.828
380.37	7.834
380.57	7.859
380.78	7.870
380.98	7.890
381.19	7.914
381.39	7.922
381.60	7.919
381.80	7.918
382.01	7.920
382.21	7.909
382.42	7.930
382.62	7.931
382.83	7.957
383.03	7.960
383.24	7.950
383.44	7.938
383.65	7.923
383.85	7.915
384.06	7.919
384.26	7.952
384.47	7.985
384.67	7.998
384.87	8.005
385.08	8.008
385.28	8.002
385.49	8.003
385.69	8.023
385.90	8.012
386.10	8.041
386.31	8.066
386.51	8.071
386.72	8.058
386.92	8.046
387.13	8.010
387.33	7.995
387.53	8.006
387.74	8.007
387.94	8.014
388.15	8.014
388.35	8.021
388.56	8.030
388.76	8.011
388.97	7.996
389.17	8.019
389.37	8.034
389.58	8.036
389.78	8.078
389.99	8.089
390.19	8.091
390.40	8.085
390.60	8.091
390.80	8.111
391.01	8.106
391.21	8.097
391.42	8.125
391.62	8.092
391.83	8.071
392.03	8.083
392.23	8.086
392.44	8.067
392.64	8.057
392.85	8.058
393.05	8.078
393.26	8.110
393.46	8.110
393.66	8.115
393.87	8.145
394.07	8.149
394.28	8.189
394.48	8.209
394.68	8.211
394.89	8.206
395.09	8.215
395.30	8.253
395.50	8.242
395.70	8.250
395.91	8.221
396.11	8.232
396.32	8.207
396.52	8.219
396.72	8.195
396.93	8.171
397.13	8.159
397.34	8.145
397.54	8.155
397.74	8.191
397.95	8.194
398.15	8.215
398.36	8.228
398.56	8.235
398.76	8.233
398.97	8.274
399.17	8.261
399.37	8.289
399.58	8.310
399.78	8.371
399.99	8.391
400.19	8.400
400.39	8.389
400.60	8.376
400.80	8.404
401.00	8.424
401.21	8.420
401.41	8.443
401.62	8.422
401.82	8.438
402.02	8.448
402.23	8.471
402.43	8.422
402.63	8.446
402.84	8.480
403.04	8.461
403.24	8.480
403.45	8.480
403.65	8.466
403.86	8.497
404.06	8.510
404.26	8.508
404.47	8.511
404.67	8.514
404.87	8.515
405.08	8.548
405.28	8.546
405.48	8.543
405.69	8.579
405.89	8.604
406.09	8.630
406.30	8.631
406.50	8.633
406.70	8.618
406.91	8.666
407.11	8.682
407.31	8.700
407.52	8.744
407.72	8.740
407.92	8.753
408.13	8.766
408.33	8.790
408.53	8.795
408.74	8.790
408.94	8.811
409.14	8.791
409.35	8.795
409.55	8.790
409.75	8.811
409.96	8.815
410.16	8.799
410.36	8.801
410.57	8.822
410.77	8.819
410.97	8.786
411.18	8.766
411.38	8.787
411.58	8.779
411.78	8.828
411.99	8.841
412.19	8.856
412.39	8.857
412.60	8.870
412.80	8.864
413.00	8.896
413.21	8.900
413.41	8.915
413.61	8.947
413.81	8.967
414.02	8.990
414.22	9.022
414.42	9.058
414.63	9.069
414.83	9.080
415.03	9.102
415.23	9.083
415.44	9.111
415.64	9.123
415.84	9.133
416.05	9.135
416.25	9.114
416.45	9.118
416.65	9.066
416.86	9.061
417.06	9.060
417.26	9.080
417.47	9.121
417.67	9.149
417.87	9.175
418.07	9.208
418.28	9.226
418.48	9.245
418.68	9.250
418.88	9.303
419.09	9.346
419.29	9.422
419.49	9.454
419.69	9.437
419.90	9.441
420.10	9.439
420.30	9.428
420.50	9.466
420.71	9.465
420.91	9.476
421.11	9.473
421.31	9.519
421.52	9.546
421.72	9.573
421.92	9.561
422.12	9.563
422.33	9.616
422.53	9.637
422.73	9.640
422.93	9.682
423.14	9.708
423.34	9.732
423.54	9.774
423.74	9.796
423.95	9.796
424.15	9.769
424.35	9.749
424.55	9.812
424.76	9.826
424.96	9.825
425.16	9.871
425.36	9.921
425.56	9.929
425.77	9.928
425.97	9.941
426.17	9.924
426.37	9.965
426.58	9.968
426.78	10.034
426.98	10.062
427.18	10.018
427.38	10.031
427.59	10.036
427.79	10.037
427.99	10.056
428.19	10.033
428.39	10.079
428.60	10.102
428.80	10.134
429.00	10.114
429.20	10.143
429.40	10.127
429.61	10.151
429.81	10.175
430.01	10.188
430.21	10.198
430.41	10.190
430.62	10.198
430.82	10.227
431.02	10.208
431.22	10.231
431.42	10.242
431.63	10.279
431.83	10.295
432.03	10.344
432.23	10.348
432.43	10.377
432.64	10.422
432.84	10.477
433.04	10.525
433.24	10.516
433.44	10.555
433.64	10.609
433.85	10.619
434.05	10.631
434.25	10.644
434.45	10.665
434.65	10.677
434.85	10.741
435.06	10.737
435.26	10.765
435.46	10.753
435.66	10.776
435.86	10.830
436.06	10.823
436.27	10.814
436.47	10.847
436.67	10.905
436.87	10.971
437.07	11.007
437.27	11.022
437.47	11.027
437.68	11.085
437.88	11.107
438.08	11.152
438.28	11.200
438.48	11.204
438.68	11.274
438.89	11.303
439.09	11.328
439.29	11.320
439.49	11.294
439.69	11.333
439.89	11.393
440.09	11.416
440.29	11.447
440.50	11.468
440.70	11.471
440.90	11.442
441.10	11.464
441.30	11.457
441.50	11.475
441.70	11.510
441.90	11.555
442.11	11.618
442.31	11.604
442.51	11.591
442.71	11.610
442.91	11.641
443.11	11.647
443.31	11.707
443.51	11.770
443.72	11.802
443.92	11.843
444.12	11.850
444.32	11.841
444.52	11.840
444.72	11.817
444.92	11.809
445.12	11.872
445.32	11.853
445.53	11.846
445.73	11.910
445.93	11.917
446.13	11.880
446.33	11.899
446.53	11.942
446.73	12.032
446.93	12.061
447.13	12.112
447.33	12.207
447.53	12.317
447.74	12.287
447.94	12.359
448.14	12.364
448.34	12.370
448.54	12.384
448.74	12.490
448.94	12.519
449.14	12.512
449.34	12.549
449.54	12.581
449.74	12.544
449.94	12.544
450.14	12.590
450.35	12.614
450.55	12.632
450.75	12.682
450.95	12.758
451.15	12.808
451.35	12.801
451.55	12.770
451.75	12.822
451.95	12.834
452.15	12.867
452.35	12.889
452.55	12.884
452.75	12.841
452.95	12.977
453.15	12.965
453.35	12.994
453.56	12.924
453.76	12.909
453.96	12.892
454.16	12.951
454.36	12.956
454.56	12.915
454.76	12.952
454.96	13.076
455.16	13.101
455.36	13.077
455.56	13.016
455.76	13.041
455.96	13.030
456.16	13.093
456.36	13.123
456.56	13.165
456.76	13.195
456.96	13.172
457.16	13.175
457.36	13.124
457.56	13.028
457.76	12.972
457.96	12.976
458.16	12.960
458.36	12.958
458.56	12.988
458.76	12.958
458.96	12.940
459.16	12.892
459.36	12.808
459.56	12.772
459.76	12.778
459.96	12.788
460.16	12.829
460.36	12.900
460.56	12.921
460.76	12.915
460.96	12.919
461.16	12.864
461.36	12.882
461.56	12.879
461.76	12.941
461.96	12.996
462.16	13.019
462.36	13.021
462.56	13.020
462.76	12.992
462.96	12.987
463.16	13.014
463.36	13.019
463.56	13.009
463.76	13.042
463.96	13.038
464.16	13.091
464.36	13.052
464.56	13.052
464.76	13.085
464.96	13.076
465.16	13.080
465.36	13.106
465.56	13.106
465.76	13.085
465.96	13.090
466.16	13.123
466.36	13.136
466.56	13.114
466.76	13.116
466.96	13.091
467.16	13.085
467.36	13.095
467.56	13.096
467.76	13.096
467.96	13.101
468.16	13.088
468.36	13.086
468.56	13.086
468.76	13.084
468.96	13.089
469.16	13.133
469.35	13.079
469.55	13.097
469.75	13.099
469.95	13.066
470.15	13.070
470.35	13.084
470.55	13.086
470.75	13.072
470.95	13.095
471.15	13.097
471.35	13.088
471.55	13.089
471.75	13.070
471.95	13.104
472.15	13.103
472.35	13.112
472.54	13.115
472.74	13.135
472.94	13.123
473.14	13.125
473.34	13.138
473.54	13.113
473.74	13.129
473.94	13.145
474.14	13.157
474.34	13.152
474.54	13.141
474.74	13.179
474.94	13.193
475.13	13.190
475.33	13.198
475.53	13.189
475.73	13.184
475.93	13.177
476.13	13.208
476.33	13.226
476.53	13.218
476.73	13.199
476.93	13.225
477.12	13.239
477.32	13.215
477.52	13.202
477.72	13.200
477.92	13.204
478.12	13.230
478.32	13.281
478.52	13.311
478.72	13.313
478.92	13.281
479.11	13.282
479.31	13.297
479.51	13.295
479.71	13.317
479.91	13.327
480.11	13.335
480.31	13.365
480.51	13.339
480.70	13.338
480.90	13.308
481.10	13.320
481.30	13.317
481.50	13.332
481.70	13.374
481.90	13.386
482.10	13.403
482.29	13.428
482.49	13.461
482.69	13.506
482.89	13.532
483.09	13.563
483.29	13.592
483.49	13.633
483.68	13.655
483.88	13.682
484.08	13.727
484.28	13.716
484.48	13.768
484.68	13.791
484.88	13.797
485.07	13.827
485.27	13.832
485.47	13.831
485.67	13.860
485.87	13.868
486.07	13.886
486.26	13.917
486.46	13.925
486.66	13.938
486.86	13.978
487.06	13.956
487.26	13.978
487.45	13.976
487.65	13.973
487.85	13.972
488.05	14.013
488.25	14.061
488.45	14.071
488.64	14.086
488.84	14.038
489.04	14.084
489.24	14.094
489.44	14.097
489.64	14.117
489.83	14.119
490.03	14.128
490.23	14.126
490.43	14.154
490.63	14.164
490.82	14.168
491.02	14.198
491.22	14.186
491.42	14.243
491.62	14.218
491.81	14.226
492.01	14.247
492.21	14.277
492.41	14.270
492.61	14.292
492.80	14.326
493.00	14.317
493.20	14.314
493.40	14.277
493.60	14.291
493.79	14.294
493.99	14.267
494.19	14.309
494.39	14.316
494.59	14.307
494.78	14.298
494.98	14.328
495.18	14.330
495.38	14.332
495.57	14.370
495.77	14.395
495.97	14.420
496.17	14.447
496.37	14.461
496.56	14.496
496.76	14.510
496.96	14.531
497.16	14.554
497.35	14.605
497.55	14.600
497.75	14.619
497.95	14.628
498.14	14.643
498.34	14.662
498.54	14.702
498.74	14.705
498.93	14.734
499.13	14.766
499.33	14.767
499.53	14.773
499.72	14.816
499.92	14.810
500.12	14.845
500.32	14.877
500.51	14.911
500.71	14.947
500.91	14.962
501.11	14.985
501.30	15.012
501.50	15.044
501.70	15.093
501.90	15.140
502.09	15.186
502.29	15.206
502.49	15.225
502.69	15.271
502.88	15.330
503.08	15.372
503.28	15.405
503.47	15.458
503.67	15.487
503.87	15.537
504.07	15.548
504.26	15.540
504.46	15.540
504.66	15.569
504.85	15.599
505.05	15.663
505.25	15.698
505.45	15.716
505.64	15.755
505.84	15.740
506.04	15.778
506.23	15.820
506.43	15.832
506.63	15.890
506.83	15.956
507.02	16.026
507.22	16.083
507.42	16.098
507.61	16.157
507.81	16.205
508.01	16.198
508.20	16.242
508.40	16.307
508.60	16.299
508.80	16.282
508.99	16.305
509.19	16.370
509.39	16.347
509.58	16.407
509.78	16.388
509.98	16.445
510.17	16.436
510.37	16.405
510.57	16.419
510.76	16.442
510.96	16.465
511.16	16.471
511.35	16.479
511.55	16.513
511.75	16.487
511.94	16.533
512.14	16.465
512.34	16.502
512.53	16.484
512.73	16.471
512.93	16.547
513.12	16.554
513.32	16.530
513.52	16.547
513.71	16.581
513.91	16.649
514.11	16.632
514.30	16.647
514.50	16.678
514.70	16.726
514.89	16.738
515.09	16.734
515.28	16.762
515.48	16.746
515.68	16.772
515.87	16.784
516.07	16.787
516.27	16.774
516.46	16.810
516.66	16.869
516.86	16.863
517.05	16.862
517.25	16.830
517.44	16.863
517.64	16.881
517.84	16.887
518.03	16.888
518.23	16.890
518.43	16.909
518.62	16.905
518.82	16.954
519.01	16.958
519.21	16.975
519.41	17.004
519.60	17.021
519.80	17.111
520.00	17.121
520.19	17.154
520.39	17.177
520.58	17.208
520.78	17.209
520.98	17.211
521.17	17.253
521.37	17.266
521.56	17.277
521.76	17.237
521.96	17.309
522.15	17.357
522.35	17.365
522.54	17.397
522.74	17.411
522.94	17.443
523.13	17.468
523.33	17.547
523.52	17.562
523.72	17.587
523.91	17.603
524.11	17.617
524.31	17.701
524.50	17.678
524.70	17.652
524.89	17.689
525.09	17.722
525.29	17.788
525.48	17.815
525.68	17.820
525.87	17.846
526.07	17.947
526.26	18.000
526.46	18.040
526.66	18.055
526.85	18.063
527.05	18.118
527.24	18.159
527.44	18.188
527.63	18.182
527.83	18.211
528.02	18.275
528.22	18.338
528.42	18.363
528.61	18.377
528.81	18.401
529.00	18.456
529.20	18.533
529.39	18.563
529.59	18.590
529.78	18.649
529.98	18.681
530.17	18.733
530.37	18.755
530.57	18.738
530.76	18.731
530.96	18.771
531.15	18.810
531.35	18.844
531.54	18.866
531.74	18.872
531.93	18.918
532.13	18.921
532.32	18.945
532.52	18.935
532.71	18.932
532.91	18.930
533.10	18.937
533.30	18.976
533.49	18.986
533.69	18.916
533.89	18.909
534.08	18.938
534.28	18.974
534.47	19.002
534.67	19.037
534.86	19.040
535.06	19.067
535.25	19.093
535.45	19.032
535.64	19.076
535.84	19.077
536.03	19.058
536.23	19.117
536.42	19.125
536.62	19.094
536.81	19.077
537.01	19.053
537.20	19.064
537.40	19.069
537.59	19.050
537.79	19.076
537.98	19.134
538.17	19.132
538.37	19.144
538.56	19.148
538.76	19.158
538.95	19.173
539.15	19.223
539.34	19.265
539.54	19.309
539.73	19.316
539.93	19.344
540.12	19.407
540.32	19.407
540.51	19.449
540.71	19.516
540.90	19.566
541.10	19.628
541.29	19.689
541.49	19.724
541.68	19.775
541.87	19.804
542.07	19.796
542.26	19.870
542.46	19.957
542.65	20.008
542.85	20.088
543.04	20.153
543.24	20.191
543.43	20.265
543.63	20.327
543.82	20.374
544.01	20.430
544.21	20.456
544.40	20.469
544.60	20.595
544.79	20.617
544.99	20.612
545.18	20.636
545.37	20.670
545.57	20.681
545.76	20.663
545.96	20.715
546.15	20.749
546.35	20.726
546.54	20.781
546.73	20.783
546.93	20.901
547.12	20.894
547.32	20.856
547.51	20.843
547.71	20.862
547.90	20.834
548.09	20.849
548.29	20.855
548.48	20.796
548.68	20.784
548.87	20.793
549.06	20.745
549.26	20.737
549.45	20.608
549.65	20.641
549.84	20.676
550.03	20.730
550.23	20.728
550.42	20.776
550.62	20.759
550.81	20.782
551.00	20.830
551.20	20.827
551.39	20.898
551.59	20.953
551.78	21.015
551.97	21.074
552.17	20.981
552.36	21.005
552.56	20.958
552.75	20.985
552.94	21.062
553.14	21.069
553.33	21.108
553.52	21.154
553.72	21.197
553.91	21.152
554.11	21.116
554.30	21.181
554.49	21.227
554.69	21.318
554.88	21.348
555.07	21.402
555.27	21.373
555.46	21.399
555.65	21.363
555.85	21.347
556.04	21.326
556.24	21.317
556.43	21.316
556.62	21.427
556.82	21.391
557.01	21.382
557.20	21.348
557.40	21.356
557.59	21.305
557.78	21.372
557.98	21.300
558.17	21.367
558.36	21.473
558.56	21.477
558.75	21.555
558.94	21.620
559.14	21.551
559.33	21.496
559.52	21.521
559.72	21.612
559.91	21.656
560.10	21.753
560.30	21.779
560.49	21.843
560.68	21.898
560.88	21.850
561.07	21.909
561.26	21.915
561.46	21.909
561.65	21.986
561.84	22.100
562.04	22.155
562.23	22.222
562.42	22.230
562.62	22.202
562.81	22.256
563.00	22.299
563.19	22.381
563.39	22.442
563.58	22.512
563.77	22.573
563.97	22.705
564.16	22.755
564.35	22.820
564.55	22.880
564.74	22.879
564.93	23.017
565.12	23.186
565.32	23.272
565.51	23.420
565.70	23.533
565.90	23.598
566.09	23.703
566.28	23.796
566.47	23.911
566.67	24.018
566.86	24.110
567.05	24.229
567.25	24.422
567.44	24.483
567.63	24.561
567.82	24.606
568.02	24.707
568.21	24.690
568.40	24.851
568.59	24.906
568.79	25.045
568.98	25.060
569.17	25.139
569.36	25.169
569.56	25.255
569.75	25.289
569.94	25.458
570.14	25.569
570.33	25.772
570.52	25.766
570.71	25.943
570.91	26.039
571.10	26.170
571.29	26.164
571.48	26.278
571.68	26.379
571.87	26.539
572.06	26.655
572.25	26.744
572.44	26.789
572.64	26.844
572.83	26.849
573.02	26.959
573.21	27.000
573.41	27.065
573.60	27.125
573.79	27.329
573.98	27.454
574.18	27.607
574.37	27.685
574.56	27.799
574.75	27.910
574.94	28.044
575.14	28.183
575.33	28.335
575.52	28.459
575.71	28.650
575.91	28.701
576.10	28.830
576.29	28.894
576.48	28.945
576.67	28.975
576.87	29.082
577.06	29.212
577.25	29.342
577.44	29.450
577.63	29.645
577.83	29.701
578.02	29.836
578.21	29.885
578.40	29.990
578.59	30.134
578.79	30.255
578.98	30.336
579.17	30.475
579.36	30.608
579.55	30.659
579.74	30.695
579.94	30.763
580.13	30.755
580.32	30.858
580.51	30.950
580.70	31.112
580.90	31.314
581.09	31.297
581.28	31.450
581.47	31.602
581.66	31.695
581.85	31.770
582.05	31.920
582.24	32.104
582.43	32.305
582.62	32.447
582.81	32.508
583.00	32.612
583.20	32.626
583.39	32.648
583.58	32.800
583.77	32.819
583.96	32.971
584.15	33.123
584.34	33.249
584.54	33.321
584.73	33.364
584.92	33.378
585.11	33.519
585.30	33.645
585.49	33.722
585.68	33.837
585.88	34.014
586.07	34.157
586.26	34.272
586.45	34.368
586.64	34.492
586.83	34.567
587.02	34.656
587.22	34.752
587.41	34.883
587.60	34.958
587.79	35.078
587.98	35.220
588.17	35.345
588.36	35.360
588.55	35.409
588.74	35.473
588.94	35.600
589.13	35.619
589.32	35.710
589.51	35.818
589.70	35.945
589.89	35.979
590.08	35.978
590.27	36.051
590.46	36.061
590.66	36.143
590.85	36.264
591.04	36.410
591.23	36.556
591.42	36.539
591.61	36.617
591.80	36.692
591.99	36.770
592.18	36.848
592.37	36.916
592.57	37.032
592.76	37.226
592.95	37.401
593.14	37.462
593.33	37.581
593.52	37.603
593.71	37.687
593.90	37.761
594.09	37.871
594.28	37.969
594.47	37.981
594.66	38.001
594.85	38.124
595.05	38.205
595.24	38.213
595.43	38.287
595.62	38.365
595.81	38.402
596.00	38.501
596.19	38.529
596.38	38.610
596.57	38.585
596.76	38.687
596.95	38.774
597.14	38.912
597.33	38.917
597.52	38.970
597.71	39.081
597.90	39.093
598.09	39.192
598.28	39.270
598.47	39.293
598.67	39.367
598.86	39.437
599.05	39.637
599.24	39.647
599.43	39.760
599.62	39.793
599.81	39.837
600.00	40.011
600.19	40.044
600.38	40.064
600.57	40.100
600.76	40.110
600.95	40.136
601.14	40.147
601.33	40.198
601.52	40.218
601.71	40.227
601.90	40.304
602.09	40.395
602.28	40.461
602.47	40.459
602.66	40.462
602.85	40.541
603.04	40.597
603.23	40.653
603.42	40.753
603.61	40.817
603.80	40.890
603.99	40.931
604.18	41.076
604.37	41.044
604.56	41.002
604.75	41.059
604.94	41.103
605.13	41.135
605.32	41.163
605.51	41.220
605.70	41.352
605.89	41.407
606.08	41.421
606.27	41.516
606.46	41.543
606.65	41.608
606.84	41.673
607.03	41.749
607.22	41.835
607.41	41.834
607.60	41.950
607.79	42.006
607.98	42.066
608.17	42.040
608.36	42.011
608.55	42.120
608.74	42.069
608.93	42.104
609.12	42.050
609.31	42.137
609.49	42.180
609.68	42.210
609.87	42.190
610.06	42.168
610.25	42.177
610.44	42.255
610.63	42.297
610.82	42.470
611.01	42.461
611.20	42.435
611.39	42.527
611.58	42.635
611.77	42.596
611.96	42.677
612.15	42.670
612.34	42.767
612.53	42.798
612.72	42.885
612.90	42.846
613.09	42.792
613.28	42.790
613.47	42.903
613.66	42.992
613.85	42.973
614.04	42.889
614.23	42.986
614.42	43.028
614.61	43.079
614.80	43.152
614.99	43.219
615.18	43.256
615.36	43.283
615.55	43.451
615.74	43.402
615.93	43.392
616.12	43.386
616.31	43.407
616.50	43.473
616.69	43.486
616.88	43.465
617.07	43.513
617.25	43.503
617.44	43.512
617.63	43.532
617.82	43.574
618.01	43.513
618.20	43.634
618.39	43.666
618.58	43.737
618.77	43.750
618.95	43.760
619.14	43.803
619.33	43.847
619.52	43.884
619.71	43.862
619.90	43.876
620.09	43.873
620.28	43.895
620.46	43.953
620.65	43.920
620.84	43.915
621.03	43.996
621.22	43.989
621.41	44.108
621.60	44.088
621.79	44.080
621.97	44.127
622.16	44.226
622.35	44.188
622.54	44.210
622.73	44.233
622.92	44.329
623.11	44.366
623.29	44.344
623.48	44.403
623.67	44.463
623.86	44.460
624.05	44.541
624.24	44.636
624.42	44.641
624.61	44.660
624.80	44.781
624.99	44.772
625.18	44.749
625.37	44.708
625.55	44.674
625.74	44.790
625.93	44.790
626.12	44.855
626.31	44.853
626.50	44.850
626.68	44.873
626.87	44.841
627.06	44.861
627.25	44.824
627.44	44.896
627.63	45.023
627.81	45.014
628.00	45.077
628.19	44.986
628.38	44.996
628.57	45.000
628.75	45.031
628.94	44.996
629.13	45.081
629.32	45.147
629.51	45.184
629.69	45.259
629.88	45.303
630.07	45.278
630.26	45.353
630.45	45.452
630.63	45.564
630.82	45.580
631.01	45.675
631.20	45.749
631.39	45.823
631.57	45.804
631.76	45.854
631.95	45.861
632.14	45.890
632.32	45.940
632.51	45.957
632.70	45.958
632.89	45.891
633.08	45.918
633.26	45.930
633.45	45.876
633.64	45.892
633.83	45.941
634.01	45.950
634.20	45.905
634.39	45.971
634.58	45.989
634.76	46.052
634.95	46.111
635.14	46.138
635.33	46.230
635.51	46.287
635.70	46.314
635.89	46.361
636.08	46.352
636.26	46.334
636.45	46.391
636.64	46.458
636.83	46.524
637.01	46.489
637.20	46.455
637.39	46.476
637.58	46.545
637.76	46.584
637.95	46.596
638.14	46.667
638.33	46.740
638.51	46.778
638.70	46.894
638.89	46.848
639.07	46.899
639.26	46.877
639.45	46.983
639.64	46.994
639.82	47.068
640.01	47.095
640.20	47.012
640.38	47.080
640.57	47.081
640.76	47.109
640.95	47.208
641.13	47.237
641.32	47.289
641.51	47.281
641.69	47.318
641.88	47.317
642.07	47.349
642.26	47.365
642.44	47.505
642.63	47.571
642.82	47.651
643.00	47.723
643.19	47.701
643.38	47.707
643.56	47.721
643.75	47.784
643.94	47.862
644.12	47.899
644.31	47.931
644.50	48.058
644.68	48.070
644.87	47.956
645.06	48.095
645.24	48.082
645.43	48.083
645.62	48.127
645.81	48.181
645.99	48.163
646.18	48.122
646.37	48.198
646.55	48.283
646.74	48.387
646.92	48.368
647.11	48.453
647.30	48.541
647.48	48.609
647.67	48.640
647.86	48.721
648.04	48.784
648.23	48.780
648.42	48.875
648.60	48.920
648.79	48.913
648.98	48.964
649.16	48.991
649.35	49.047
649.54	48.991
649.72	49.024
649.91	48.993
650.09	49.089
650.28	49.141
650.47	49.188
650.65	49.264
650.84	49.362
651.03	49.425
651.21	49.488
651.40	49.457
651.59	49.477
651.77	49.464
651.96	49.589
652.14	49.656
652.33	49.724
652.52	49.717
652.70	49.752
652.89	49.829
653.07	49.822
653.26	49.826
653.45	49.885
653.63	49.903
653.82	50.005
654.00	50.083
654.19	50.094
654.38	50.050
654.56	50.040
654.75	50.048
654.93	50.036
655.12	49.993
655.31	49.969
655.49	50.007
655.68	49.998
655.86	50.025
656.05	50.090
656.24	50.020
656.42	50.058
656.61	50.191
656.79	50.285
656.98	50.411
657.16	50.554
657.35	50.636
657.54	50.774
657.72	50.896
657.91	50.914
658.09	50.952
658.28	51.051
658.46	51.158
658.65	51.279
658.84	51.266
659.02	51.350
659.21	51.418
659.39	51.401
659.58	51.272
659.76	51.296
659.95	51.411
660.13	51.421
660.32	51.529
660.51	51.631
660.69	51.711
660.88	51.679
661.06	51.640
661.25	51.688
661.43	51.650
661.62	51.555
661.80	51.582
661.99	51.686
662.17	51.751
662.36	51.689
662.55	51.771
662.73	51.810
662.92	51.808
663.10	51.755
663.29	51.870
663.47	52.008
663.66	52.105
663.84	52.224
664.03	52.403
664.21	52.434
664.40	52.438
664.58	52.466
664.77	52.469
664.95	52.410
665.14	52.480
665.32	52.576
665.51	52.697
665.69	52.595
665.88	52.620
666.06	52.683
666.25	52.671
666.43	52.678
666.62	52.795
666.80	52.806
666.99	52.781
667.17	52.883
667.36	52.896
667.54	52.820
667.73	52.744
667.91	52.686
668.10	52.705
668.28	52.757
668.47	52.687
668.65	52.765
668.84	52.763
669.02	52.749
669.21	52.868
669.39	52.981
669.58	53.073
669.76	53.191
669.95	53.293
670.13	53.354
670.31	53.403
670.50	53.520
670.68	53.476
670.87	53.628
671.05	53.648
671.24	53.684
671.42	53.757
671.61	53.856
671.79	53.823
671.98	53.800
672.16	53.789
672.35	53.830
672.53	53.922
672.71	53.962
672.90	53.999
673.08	54.047
673.27	54.037
673.45	54.041
673.64	54.105
673.82	54.072
674.01	54.004
674.19	54.132
674.37	54.171
674.56	54.253
674.74	54.293
674.93	54.344
675.11	54.362
675.30	54.376
675.48	54.430
675.66	54.441
675.85	54.433
676.03	54.556
676.22	54.660
676.40	54.683
676.58	54.684
676.77	54.695
676.95	54.696
677.14	54.849
677.32	54.834
677.50	54.885
677.69	54.897
677.87	54.918
678.06	54.938
678.24	54.901
678.43	54.859
678.61	54.911
678.79	55.007
678.98	55.003
679.16	54.959
679.34	54.985
679.53	54.841
679.71	54.897
679.90	54.898
680.08	54.930
680.26	54.891
680.45	54.891
680.63	55.025
680.82	55.014
681.00	54.939
681.18	54.997
681.37	55.049
681.55	55.182
681.73	55.183
681.92	55.179
682.10	55.176
682.29	55.265
682.47	55.360
682.65	55.443
682.84	55.424
683.02	55.492
683.20	55.437
683.39	55.491
683.57	55.442
683.75	55.426
683.94	55.374
684.12	55.362
684.30	55.516
684.49	55.572
684.67	55.569
684.85	55.590
685.04	55.563
685.22	55.690
685.40	55.695
685.59	55.724
685.77	55.743
685.96	55.825
686.14	55.840
686.32	55.769
686.50	55.761
686.69	55.786
686.87	55.785
687.05	55.792
687.24	55.750
687.42	55.893
687.60	55.872
687.79	55.872
687.97	55.904
688.15	55.931
688.34	55.910
688.52	55.901
688.70	55.935
688.89	55.988
689.07	56.051
689.25	56.128
689.44	56.097
689.62	56.110
689.80	56.128
689.98	56.182
690.17	56.171
690.35	56.303
690.53	56.386
690.72	56.422
690.90	56.608
691.08	56.662
691.27	56.673
691.45	56.632
691.63	56.544
691.81	56.615
692.00	56.646
692.18	56.560
692.36	56.489
692.54	56.490
692.73	56.459
692.91	56.365
693.09	56.391
693.28	56.250
693.46	56.333
693.64	56.396
693.82	56.323
694.01	56.360
694.19	56.502
694.37	56.512
694.55	56.645
694.74	56.799
694.92	56.843
695.10	56.943
695.28	57.025
695.47	57.026
695.65	57.111
695.83	57.020
696.01	57.191
696.20	57.277
696.38	57.262
696.56	57.285
696.74	57.422
696.93	57.368
697.11	57.257
697.29	57.294
697.47	57.305
697.66	57.312
697.84	57.317
698.02	57.313
698.20	57.417
698.39	57.361
698.57	57.404
698.75	57.451
698.93	57.434
699.11	57.288
699.30	57.375
699.48	57.447
699.66	57.532
699.84	57.502
700.03	57.574
700.21	57.623
700.39	57.786
700.57	57.840
700.75	57.833
700.94	57.920
701.12	57.863
701.30	57.769
701.48	57.864
701.66	57.775
701.85	57.829
702.03	57.717
702.21	57.707
702.39	57.661
702.57	57.698
702.76	57.524
702.94	57.534
703.12	57.590
703.30	57.495
703.48	57.696
703.66	57.734
703.85	57.838
704.03	57.911
704.21	57.849
704.39	58.014
704.57	58.028
704.75	58.138
704.94	58.091
705.12	58.169
705.30	58.234
705.48	58.214
705.66	58.254
705.84	58.265
706.03	58.290
706.21	58.214
706.39	58.222
706.57	58.314
706.75	58.166
706.93	58.190
707.12	58.100
707.30	58.220
707.48	58.325
707.66	58.369
707.84	58.376
708.02	58.406
708.20	58.395
708.39	58.422
708.57	58.419
708.75	58.413
708.93	58.326
709.11	58.405
709.29	58.516
709.47	58.546
709.66	58.487
709.84	58.439
710.02	58.327
710.20	58.301
710.38	58.162
710.56	58.171
710.74	58.128
710.92	58.157
711.10	58.208
711.29	58.328
711.47	58.393
711.65	58.435
711.83	58.462
712.01	58.532
712.19	58.523
712.37	58.553
712.55	58.544
712.73	58.736
712.92	58.767
713.10	58.901
713.28	58.981
713.46	59.053
713.64	59.105
713.82	59.148
714.00	59.108
714.18	59.188
714.36	59.217
714.54	59.393
714.72	59.483
714.91	59.585
715.09	59.554
715.27	59.601
715.45	59.602
715.63	59.667
715.81	59.697
715.99	59.656
716.17	59.525
716.35	59.572
716.53	59.508
716.71	59.516
716.89	59.418
717.07	59.415
717.25	59.407
717.43	59.473
717.62	59.446
717.80	59.483
717.98	59.399
718.16	59.297
718.34	59.340
718.52	59.502
718.70	59.508
718.88	59.634
719.06	59.604
719.24	59.657
719.42	59.657
719.60	59.689
719.78	59.725
719.96	59.749
720.14	59.740
720.32	59.654
720.50	59.687
720.68	59.733
720.86	59.694
721.04	59.603
721.22	59.600
721.40	59.629
721.58	59.539
721.76	59.549
721.94	59.553
722.12	59.590
722.30	59.625
722.48	59.642
722.66	59.780
722.84	59.827
723.03	59.841
723.21	59.994
723.39	60.075
723.57	60.039
723.75	60.028
723.93	60.128
724.11	60.167
724.29	60.252
724.47	60.190
724.65	60.192
724.83	60.232
725.00	60.275
725.18	60.260
725.36	60.318
725.54	60.244
725.72	60.287
725.90	60.320
726.08	60.354
726.26	60.338
726.44	60.235
726.62	60.200
726.80	60.248
726.98	60.352
727.16	60.415
727.34	60.433
727.52	60.464
727.70	60.276
727.88	60.273
728.06	60.138
728.24	60.082
728.42	60.134
728.60	60.168
728.78	60.368
728.96	60.432
729.14	60.426
729.32	60.341
729.50	60.289
729.68	60.298
729.86	60.325
730.04	60.390
730.22	60.334
730.39	60.461
730.57	60.591
730.75	60.564
730.93	60.490
731.11	60.558
731.29	60.628
731.47	60.635
731.65	60.732
731.83	60.677
732.01	60.613
732.19	60.686
732.37	60.854
732.55	60.978
732.73	61.044
732.90	61.009
733.08	61.061
733.26	61.134
733.44	60.969
733.62	60.993
733.80	61.094
733.98	61.101
734.16	61.144
734.34	61.298
734.52	61.267
734.70	61.164
734.87	61.072
735.05	60.968
735.23	60.902
735.41	61.053
735.59	61.013
735.77	61.116
735.95	61.030
736.13	61.051
736.31	61.022
736.49	61.114
736.66	61.151
736.84	61.267
737.02	61.370
737.20	61.486
737.38	61.659
737.56	61.738
737.74	61.531
737.92	61.648
738.09	61.623
738.27	61.650
738.45	61.573
738.63	61.527
738.81	61.545
738.99	61.494
739.17	61.389
739.34	61.383
739.52	61.392
739.70	61.323
739.88	61.279
740.06	61.367
740.24	61.403
740.42	61.455
740.59	61.508
740.77	61.592
740.95	61.675
741.13	61.620
741.31	61.618
741.49	61.781
741.66	61.844
741.84	61.943
742.02	61.986
742.20	62.072
742.38	62.072
742.56	62.076
742.73	62.019
742.91	61.955
743.09	61.913
743.27	61.876
743.45	61.843
743.63	61.830
743.80	61.744
743.98	61.664
744.16	61.533
744.34	61.663
744.52	61.626
744.69	61.696
744.87	61.666
745.05	61.810
745.23	61.884
745.41	62.013
745.59	62.047
745.76	62.156
745.94	62.310
746.12	62.336
746.30	62.358
746.47	62.402
746.65	62.372
746.83	62.489
747.01	62.385
747.19	62.368
747.36	62.386
747.54	62.353
747.72	62.255
747.90	62.316
748.08	62.315
748.25	62.196
748.43	62.256
748.61	62.336
748.79	62.417
748.96	62.414
749.14	62.361
749.32	62.551
749.50	62.615
749.68	62.575
749.85	62.628
750.03	62.699
750.21	62.807
750.39	62.902
750.56	62.970
750.74	62.917
750.92	62.873
751.10	62.738
751.27	62.647
751.45	62.626
751.63	62.451
751.81	62.528
751.98	62.578
752.16	62.533
752.34	62.590
752.51	62.517
752.69	62.329
752.87	62.316
753.05	62.273
753.22	62.375
753.40	62.472
753.58	62.604
753.76	62.702
753.93	62.865
754.11	62.954
754.29	62.954
754.46	62.966
754.64	63.003
754.82	63.038
755.00	63.280
755.17	63.335
755.35	63.510
755.53	63.513
755.70	63.447
755.88	63.385
756.06	63.402
756.24	63.430
756.41	63.382
756.59	63.459
756.77	63.435
756.94	63.259
757.12	63.171
757.30	63.108
757.47	63.178
757.65	63.176
757.83	63.104
758.01	63.240
758.18	63.167
758.36	63.241
758.54	63.212
758.71	63.269
758.89	63.128
759.07	63.235
759.24	63.119
759.42	63.123
759.60	62.974
759.77	62.720
759.95	62.703
760.13	62.675
760.30	62.621
760.48	62.680
760.66	62.491
760.83	62.495
761.01	62.360
761.19	62.462
761.36	62.536
761.54	62.736
761.72	62.813
761.89	63.067
762.07	63.201
762.24	63.264
762.42	63.349
762.60	63.389
762.77	63.300
762.95	63.426
763.13	63.462
763.30	63.531
763.48	63.579
763.66	63.565
763.83	63.473
764.01	63.488
764.18	63.445
764.36	63.422
764.54	63.381
764.71	63.425
764.89	63.392
765.07	63.575
765.24	63.547
765.42	63.506
765.59	63.533
765.77	63.615
765.95	63.525
766.12	63.646
766.30	63.691
766.47	63.732
766.65	63.867
766.83	63.855
767.00	63.857
767.18	63.856
767.35	63.901
767.53	64.099
767.71	64.038
767.88	64.037
768.06	63.817
768.23	63.906
768.41	63.819
768.59	63.736
768.76	63.737
768.94	63.604
769.11	63.625
769.29	63.676
769.46	63.842
769.64	63.805
769.82	63.736
769.99	63.853
770.17	63.845
770.34	63.913
770.52	63.881
770.69	64.095
770.87	64.252
771.05	64.201
771.22	64.404
771.40	64.278
771.57	64.325
771.75	64.360
771.92	64.373
772.10	64.294
772.27	64.268
772.45	64.223
772.63	64.287
772.80	64.490
772.98	64.446
773.15	64.347
773.33	64.319
773.50	64.273
773.68	64.406
773.85	64.415
774.03	64.335
774.20	64.234
774.38	64.251
774.55	64.226
774.73	64.264
774.91	64.286
775.08	64.292
775.26	64.416
775.43	64.466
775.61	64.569
775.78	64.614
775.96	64.563
776.13	64.486
776.31	64.422
776.48	64.577
776.66	64.540
776.83	64.783
777.01	64.719
777.18	64.781
777.36	64.617
777.53	64.499
777.71	64.439
777.88	64.572
778.06	64.566
778.23	64.573
778.41	64.472
778.58	64.456
778.76	64.491
778.93	64.578
779.11	64.377
779.28	64.451
779.46	64.359
779.63	64.482
779.80	64.616
779.98	64.691
780.15	64.567
780.33	64.371
780.50	64.442
780.68	64.441
780.85	64.470
781.03	64.540
781.20	64.586
781.38	64.749
781.55	64.922
781.73	65.006
781.90	64.904
782.08	64.864
782.25	64.811
782.42	64.862
782.60	64.998
782.77	64.895
782.95	65.117
783.12	65.199
783.30	65.132
783.47	65.261
783.65	65.175
783.82	65.077
783.99	65.127
784.17	65.104
784.34	64.965
784.52	65.016
784.69	65.075
784.87	65.106
785.04	65.261
785.21	65.284
785.39	65.462
785.56	65.348
785.74	65.300
785.91	65.315
786.08	65.540
786.26	65.558
786.43	65.604
786.61	65.677
786.78	65.733
786.96	65.678
787.13	65.662
787.30	65.636
787.48	65.547
787.65	65.280
787.83	65.420
788.00	65.468
788.17	65.528
788.35	65.298
788.52	65.293
788.70	65.284
788.87	65.283
789.04	65.236
789.22	65.232
789.39	65.328
789.56	65.352
789.74	65.341
789.91	65.776
790.09	65.825
790.26	65.806
790.43	65.833
790.61	65.867
790.78	65.932
790.95	66.090
791.13	66.081
791.30	66.160
791.47	66.165
791.65	66.248
791.82	66.425
792.00	66.442
792.17	66.248
792.34	66.341
792.52	66.208
792.69	66.090
792.86	66.111
793.04	66.126
793.21	65.925
793.38	66.041
793.56	66.191
793.73	66.168
793.90	66.147
794.08	66.080
794.25	66.010
794.42	65.859
794.60	65.817
794.77	65.805
794.94	65.835
795.12	65.951
795.29	65.954
795.46	66.049
795.64	66.003
795.81	65.825
795.98	65.924
796.16	65.952
796.33	65.769
796.50	65.966
796.68	66.171
796.85	66.104
797.02	66.159
797.19	66.233
797.37	66.235
797.54	66.349
797.71	66.442
797.89	66.392
798.06	66.469
798.23	66.459
798.41	66.348
798.58	66.540
798.75	66.419
798.92	66.468
799.10	66.498
799.27	66.558
799.44	66.492
799.62	66.476
799.79	66.261
799.96	66.315
800.13	66.272
800.31	66.060
800.48	66.021
800.65	66.040
800.82	66.038
801.00	66.245
801.17	66.129
801.34	66.142
801.52	66.279
801.69	66.344
801.86	66.411
802.03	66.457
802.21	66.598
802.38	66.552
802.55	66.744
802.72	66.879
802.90	67.240
803.07	67.239
803.24	67.125
803.41	67.071
803.59	67.179
803.76	67.151
803.93	67.246
804.10	67.014
804.27	66.859
804.45	66.637
804.62	66.694
804.79	66.605
804.96	66.284
805.14	65.989
805.31	65.983
805.48	66.303
805.65	66.495
805.82	66.309
806.00	66.226
806.17	66.219
806.34	66.594
806.51	66.853
806.69	66.676
806.86	66.873
807.03	67.028
807.20	67.271
807.37	67.339
807.55	67.303
807.72	66.976
807.89	66.985
808.06	67.170
808.23	67.226
808.41	67.049
808.58	66.687
808.75	66.425
808.92	66.786
809.09	66.733
809.26	66.803
809.44	67.025
809.61	67.042
809.78	66.978
809.95	67.130
810.12	66.876
810.30	66.883
810.47	66.802
810.64	67.080
810.81	67.075
810.98	67.338
811.15	67.057
811.33	67.065
811.50	66.908
811.67	66.723
811.84	66.572
812.01	66.723
812.18	66.730
812.35	66.816
812.53	66.798
812.70	66.867
812.87	66.682
813.04	66.757
813.21	66.855
813.38	66.979
813.55	67.169
813.73	67.204
813.90	66.976
814.07	67.304
814.24	67.365
814.41	67.348
814.58	67.396
814.75	67.569
814.93	67.647
815.10	67.823
815.27	67.908
815.44	67.838
815.61	67.935
815.78	67.685
815.95	67.736
816.12	67.773
816.29	67.601
816.47	67.419
816.64	67.309
816.81	67.269
816.98	67.099
817.15	67.070
817.32	67.035
817.49	67.154
817.66	66.895
817.83	66.808
818.00	66.908
818.18	67.093
818.35	67.389
818.52	67.339
818.69	67.309
818.86	67.353
819.03	67.396
819.20	67.296
819.37	67.129
819.54	66.956
819.71	66.843
819.88	67.131
820.05	67.235
820.23	67.284
820.40	67.218
820.57	67.145
820.74	67.247
820.91	67.558
821.08	67.549
821.25	67.737
821.42	68.081
821.59	68.048
821.76	68.169
821.93	68.434
822.10	68.318
822.27	68.374
822.44	68.305
822.61	68.294
822.78	68.516
822.95	68.507
823.12	68.297
823.29	68.272
823.47	68.282
823.64	68.134
823.81	68.408
823.98	68.460
824.15	68.241
824.32	68.040
824.49	67.984
824.66	68.158
824.83	68.042
825.00	67.832
825.17	67.778
825.34	68.246
825.51	68.234
825.68	68.133
825.85	68.024
826.02	68.196
826.19	68.045
826.36	68.282
826.53	68.670
826.70	68.487
826.87	68.432
827.04	68.511
827.21	68.341
827.38	68.366
827.55	68.092
827.72	68.306
827.89	68.291
828.06	68.200
828.23	67.899
828.40	68.022
828.57	67.893
828.74	67.806
828.91	67.959
829.08	67.951
829.25	68.008
829.42	68.356
829.59	68.332
829.76	68.374
829.93	68.156
830.10	68.101
830.27	68.104
830.44	68.151
830.60	68.250
830.77	68.277
830.94	68.198
831.11	68.329
831.28	68.067
831.45	67.857
831.62	67.750
831.79	67.793
831.96	67.483
832.13	67.643
832.30	67.854
832.47	67.982
832.64	68.052
832.81	68.108
832.98	68.190
833.15	67.979
833.32	68.042
833.49	68.199
833.65	68.462
833.82	68.341
833.99	68.555
834.16	68.904
834.33	68.832
834.50	68.723
834.67	68.778
834.84	68.954
835.01	68.827
835.18	68.528
835.35	68.778
835.52	68.557
835.69	68.822
835.85	68.376
836.02	68.628
836.19	68.727
836.36	68.768
836.53	68.898
836.70	68.950
836.87	68.894
837.04	68.870
837.21	68.743
837.38	68.676
837.54	68.746
837.71	68.673
837.88	68.330
838.05	69.067
838.22	68.996
838.39	68.954
838.56	68.648
838.73	68.728
838.89	68.746
839.06	68.693
839.23	68.529
839.40	68.925
839.57	69.554
839.74	69.493
839.91	69.812
840.08	70.110
840.24	69.464
840.41	69.406
840.58	69.068
840.75	69.337
840.92	68.842
841.09	68.929
841.26	69.208
841.42	69.149
841.59	68.925
841.76	68.177
841.93	68.299
842.10	68.040
842.27	68.096
842.43	68.387
842.60	68.820
842.77	68.660
842.94	68.494
843.11	68.862
843.28	68.632
843.44	68.389
843.61	68.804
843.78	68.825
843.95	69.144
844.12	69.213
844.28	69.002
844.45	69.123
844.62	69.151
844.79	68.773
844.96	69.378
845.13	69.307
845.29	69.401
845.46	69.578
845.63	69.690
845.80	69.724
845.97	69.546
846.13	69.882
846.30	70.014
846.47	70.251
846.64	70.512
846.81	70.207
846.97	69.874
847.14	69.555
847.31	69.731
847.48	69.588
847.64	69.349
847.81	69.432
847.98	69.067
848.15	69.412
848.32	68.658
848.48	68.631
848.65	68.821
848.82	68.274
848.99	68.913
849.15	69.234
849.32	69.300
849.49	69.693
849.66	69.490
849.82	69.365
849.99	69.382
850.16	69.349
850.33	69.214
850.49	69.816
850.66	69.762
850.83	70.069
851.00	69.918
851.16	69.417
851.33	69.494
851.50	69.214
851.67	68.985
851.83	68.997
852.00	69.643
852.17	69.649
852.34	69.993
852.50	69.667
852.67	69.503
852.84	69.061
853.01	68.895
853.17	69.094
853.34	69.431
853.51	69.496
853.67	69.640
853.84	69.561
854.01	69.798
854.18	69.408
854.34	69.445
854.51	69.180
854.68	69.386
854.84	69.393
855.01	69.483
855.18	69.808
855.34	70.077
855.51	70.097
855.68	70.110
855.85	70.050
856.01	70.260
856.18	70.541
856.35	70.877
856.51	70.453
856.68	70.792
856.85	70.946
857.01	71.232
857.18	71.672
857.35	71.332
857.51	71.154
857.68	71.031
857.85	70.903
858.01	71.063
858.18	71.077
858.35	70.658
858.51	70.738
858.68	71.164
858.85	70.893
859.01	70.861
859.18	70.728
859.35	70.555
859.51	70.515
859.68	70.841
859.85	70.956
860.01	70.987
860.18	71.288
860.35	71.449
860.51	71.813
860.68	71.146
860.84	70.841
861.01	70.843
861.18	70.712
861.34	70.649
861.51	71.044
861.68	71.013
861.84	70.927
862.01	70.304
862.18	70.366
862.34	70.235
862.51	69.909
862.67	69.964
862.84	70.848
863.01	71.240
863.17	71.274
863.34	71.473
863.50	71.775
863.67	71.420
863.84	71.414
864.00	71.013
864.17	71.379
864.33	71.123
864.50	71.065
864.67	70.848
864.83	70.683
865.00	70.334
865.16	70.072
865.33	70.125
865.50	69.959
865.66	69.885
865.83	69.875
865.99	69.712
866.16	69.742
866.33	69.690
866.49	69.497
866.66	69.355
866.82	69.723
866.99	69.731
867.15	69.708
867.32	69.946
867.49	70.051
867.65	70.021
867.82	69.866
867.98	69.965
868.15	69.859
868.31	69.655
868.48	69.814
868.64	69.954
868.81	70.116
868.98	69.657
869.14	69.587
869.31	69.370
869.47	69.089
869.64	68.733
869.80	68.734
869.97	68.770
870.13	68.169
870.30	68.294
870.46	68.504
870.63	68.440
870.79	68.807
870.96	68.565
871.12	68.688
871.29	68.894
871.46	68.670
871.62	68.788
871.79	68.979
871.95	69.033
872.12	68.758
872.28	69.163
872.45	69.496
872.61	69.350
872.78	69.336
872.94	69.117
873.11	69.660
873.27	69.492
873.44	69.236
873.60	69.693
873.77	69.678
873.93	70.107
874.10	69.754
874.26	69.854
874.43	69.900
874.59	69.559
874.76	69.721
874.92	70.364
875.09	70.412
875.25	70.100
875.41	70.402
875.58	70.298
875.74	70.289
875.91	69.947
876.07	69.647
876.24	70.005
876.40	69.820
876.57	69.920
876.73	69.675
876.90	69.933
877.06	69.903
877.23	70.057
877.39	69.956
877.56	70.006
877.72	70.425
877.88	70.228
878.05	70.647
878.21	70.798
878.38	70.755
878.54	70.861
878.71	70.713
878.87	71.239
879.04	70.813
879.20	70.479
879.36	70.209
879.53	70.268
879.69	70.685
879.86	72.417
880.02	66.971
880.19	71.596
880.35	67.919
880.51	69.592
880.68	76.539
>>>>>End Processed Spectral Data<<<<<
