# Supplementary material for: Natural history of the social millipede Brachycybe lecontii Wood, 1864
Source: Biodivers Data J. 2020 Apr 3;8:e50770. doi: 10.3897/BDJ.8.e50770 (PMC7148388; doi:10.3897/BDJ.8.e50770)
Supplement: Supplementary material 2 — Files with spectra [file bdj-08-e50770-s002.zip › BLIV0066.txt]

SpectraSuite Data File
++++++++++++++++++++++++++++++++++++
Date: Mon Jun 05 16:04:18 EDT 2017
User: Paul
Dark Spectrum Present: Yes
Reference Spectrum Present: Yes
Number of Sampled Component Spectra: 1
Spectrometers: USB4C01401
Integration Time (usec): 70000 (USB4C01401)
Spectra Averaged: 5 (USB4C01401)
Boxcar Smoothing: 6 (USB4C01401)
Correct for Electrical Dark: No (USB4C01401)
Strobe/Lamp Enabled: No (USB4C01401)
Correct for Detector Non-linearity: No (USB4C01401)
Correct for Stray Light: No (USB4C01401)
Number of Pixels in Processed Spectrum: 3648
>>>>>Begin Processed Spectral Data<<<<<
179.04	262.963
179.26	262.963
179.47	262.963
179.69	210.976
179.90	-61.644
180.12	41.379
180.33	823.034
180.55	971.084
180.76	1918.293
180.98	2030.120
181.19	-10125.000
181.41	-2909.091
181.62	914.141
181.84	371.128
182.05	228.046
182.27	173.679
182.48	137.574
182.70	113.931
182.91	90.720
183.13	77.968
183.34	67.048
183.56	62.580
183.77	50.864
183.99	46.061
184.20	45.037
184.41	40.738
184.63	37.172
184.84	36.632
185.06	40.042
185.27	37.199
185.49	38.026
185.70	41.339
185.92	37.481
186.13	35.764
186.35	35.653
186.56	38.121
186.78	38.010
186.99	34.100
187.21	37.228
187.42	36.576
187.64	35.184
187.85	32.868
188.06	35.903
188.28	36.929
188.49	35.258
188.71	36.724
188.92	37.491
189.14	35.299
189.35	33.637
189.57	34.245
189.78	40.774
190.00	39.369
190.21	41.111
190.42	42.706
190.64	43.843
190.85	45.158
191.07	43.974
191.28	45.747
191.50	45.183
191.71	44.276
191.93	47.018
192.14	48.325
192.36	48.732
192.57	44.523
192.78	43.588
193.00	41.450
193.21	39.091
193.43	38.536
193.64	38.317
193.86	37.020
194.07	35.228
194.28	35.647
194.50	35.304
194.71	34.916
194.93	35.651
195.14	34.601
195.36	34.647
195.57	35.059
195.78	35.728
196.00	37.200
196.21	36.765
196.43	34.598
196.64	34.877
196.86	34.047
197.07	35.504
197.28	37.171
197.50	35.745
197.71	36.498
197.93	38.399
198.14	38.342
198.36	37.820
198.57	39.264
198.78	36.178
199.00	35.843
199.21	34.879
199.43	35.829
199.64	37.581
199.85	35.706
200.07	32.845
200.28	34.803
200.50	34.187
200.71	34.081
200.92	36.195
201.14	36.610
201.35	35.864
201.57	38.711
201.78	38.870
201.99	40.593
202.21	40.921
202.42	38.834
202.64	40.184
202.85	41.922
203.06	42.854
203.28	44.628
203.49	42.768
203.71	39.924
203.92	41.510
204.13	42.343
204.35	43.929
204.56	43.958
204.78	43.532
204.99	42.124
205.20	45.076
205.42	44.157
205.63	43.249
205.85	38.922
206.06	37.943
206.27	39.288
206.49	41.310
206.70	39.923
206.91	41.197
207.13	38.325
207.34	37.062
207.56	36.378
207.77	37.967
207.98	36.146
208.20	36.895
208.41	37.707
208.62	40.265
208.84	39.060
209.05	36.535
209.27	35.356
209.48	35.463
209.69	34.199
209.91	34.589
210.12	38.198
210.33	37.600
210.55	36.944
210.76	37.393
210.97	38.035
211.19	38.614
211.40	36.956
211.61	39.209
211.83	40.224
212.04	38.828
212.26	36.633
212.47	34.682
212.68	34.173
212.90	32.071
213.11	33.186
213.32	33.230
213.54	33.741
213.75	31.469
213.96	31.412
214.18	31.531
214.39	29.696
214.60	29.837
214.82	31.373
215.03	30.947
215.24	30.093
215.46	30.253
215.67	29.498
215.88	27.953
216.10	28.569
216.31	26.246
216.52	26.634
216.74	25.364
216.95	24.612
217.16	23.781
217.38	22.774
217.59	23.229
217.80	22.647
218.02	23.020
218.23	21.063
218.44	21.981
218.66	22.193
218.87	20.721
219.08	20.324
219.30	20.156
219.51	18.868
219.72	19.380
219.94	19.640
220.15	19.256
220.36	18.656
220.58	19.620
220.79	19.138
221.00	19.430
221.22	18.033
221.43	17.584
221.64	17.959
221.85	18.384
222.07	18.154
222.28	18.724
222.49	18.073
222.71	17.393
222.92	17.358
223.13	16.824
223.35	16.458
223.56	16.156
223.77	16.135
223.99	16.099
224.20	16.301
224.41	15.920
224.62	15.383
224.84	15.142
225.05	14.693
225.26	14.923
225.48	15.070
225.69	14.923
225.90	14.996
226.11	14.759
226.33	14.641
226.54	14.420
226.75	14.280
226.97	14.067
227.18	13.692
227.39	13.573
227.60	13.671
227.82	13.526
228.03	13.084
228.24	12.931
228.46	12.962
228.67	12.676
228.88	12.522
229.09	12.694
229.31	12.672
229.52	12.717
229.73	12.596
229.95	12.667
230.16	12.712
230.37	12.509
230.58	12.260
230.80	12.256
231.01	12.220
231.22	11.998
231.43	11.969
231.65	11.835
231.86	11.584
232.07	11.497
232.28	11.386
232.50	11.248
232.71	11.176
232.92	11.085
233.14	10.922
233.35	10.871
233.56	10.791
233.77	10.653
233.99	10.617
234.20	10.583
234.41	10.603
234.62	10.563
234.84	10.517
235.05	10.421
235.26	10.337
235.47	10.304
235.69	10.144
235.90	10.209
236.11	10.342
236.32	10.334
236.53	10.335
236.75	10.357
236.96	10.306
237.17	10.291
237.38	10.252
237.60	10.138
237.81	10.078
238.02	10.091
238.23	9.993
238.45	10.012
238.66	9.898
238.87	9.793
239.08	9.774
239.30	9.716
239.51	9.598
239.72	9.534
239.93	9.436
240.14	9.405
240.36	9.392
240.57	9.373
240.78	9.344
240.99	9.352
241.21	9.321
241.42	9.295
241.63	9.258
241.84	9.212
242.05	9.171
242.27	9.178
242.48	9.164
242.69	9.144
242.90	9.104
243.11	9.125
243.33	9.078
243.54	9.046
243.75	9.026
243.96	8.965
244.18	8.935
244.39	8.914
244.60	8.829
244.81	8.801
245.02	8.798
245.24	8.751
245.45	8.756
245.66	8.764
245.87	8.712
246.08	8.729
246.30	8.703
246.51	8.661
246.72	8.686
246.93	8.711
247.14	8.699
247.35	8.700
247.57	8.698
247.78	8.626
247.99	8.608
248.20	8.589
248.41	8.544
248.63	8.542
248.84	8.527
249.05	8.510
249.26	8.504
249.47	8.460
249.68	8.410
249.90	8.380
250.11	8.402
250.32	8.385
250.53	8.381
250.74	8.393
250.96	8.356
251.17	8.354
251.38	8.326
251.59	8.309
251.80	8.266
252.01	8.217
252.23	8.246
252.44	8.228
252.65	8.222
252.86	8.180
253.07	8.184
253.28	8.174
253.50	8.138
253.71	8.140
253.92	8.127
254.13	8.094
254.34	8.077
254.55	8.108
254.76	8.128
254.98	8.056
255.19	8.044
255.40	8.014
255.61	8.032
255.82	7.997
256.03	8.001
256.25	8.011
256.46	7.991
256.67	7.973
256.88	8.003
257.09	7.992
257.30	7.959
257.51	7.922
257.73	7.938
257.94	7.926
258.15	7.959
258.36	7.942
258.57	7.944
258.78	7.925
258.99	7.896
259.20	7.858
259.42	7.840
259.63	7.796
259.84	7.762
260.05	7.783
260.26	7.807
260.47	7.767
260.68	7.793
260.90	7.778
261.11	7.738
261.32	7.708
261.53	7.706
261.74	7.702
261.95	7.742
262.16	7.751
262.37	7.751
262.58	7.758
262.80	7.748
263.01	7.709
263.22	7.696
263.43	7.670
263.64	7.617
263.85	7.610
264.06	7.602
264.27	7.564
264.48	7.559
264.70	7.513
264.91	7.506
265.12	7.489
265.33	7.464
265.54	7.425
265.75	7.427
265.96	7.467
266.17	7.470
266.38	7.477
266.59	7.485
266.81	7.476
267.02	7.483
267.23	7.453
267.44	7.437
267.65	7.422
267.86	7.400
268.07	7.406
268.28	7.405
268.49	7.401
268.70	7.370
268.91	7.342
269.13	7.337
269.34	7.302
269.55	7.300
269.76	7.256
269.97	7.249
270.18	7.253
270.39	7.252
270.60	7.238
270.81	7.215
271.02	7.203
271.23	7.201
271.44	7.193
271.65	7.170
271.87	7.150
272.08	7.139
272.29	7.122
272.50	7.136
272.71	7.131
272.92	7.118
273.13	7.091
273.34	7.090
273.55	7.091
273.76	7.098
273.97	7.079
274.18	7.059
274.39	7.074
274.60	7.066
274.81	7.082
275.02	7.060
275.24	7.044
275.45	7.031
275.66	7.029
275.87	7.018
276.08	7.014
276.29	7.015
276.50	6.986
276.71	6.981
276.92	6.978
277.13	6.962
277.34	6.973
277.55	6.948
277.76	6.965
277.97	6.970
278.18	6.973
278.39	6.954
278.60	6.946
278.81	6.954
279.02	6.935
279.23	6.940
279.44	6.928
279.65	6.926
279.86	6.914
280.08	6.906
280.29	6.902
280.50	6.870
280.71	6.870
280.92	6.863
281.13	6.889
281.34	6.900
281.55	6.869
281.76	6.879
281.97	6.862
282.18	6.865
282.39	6.865
282.60	6.874
282.81	6.872
283.02	6.888
283.23	6.913
283.44	6.897
283.65	6.911
283.86	6.895
284.07	6.899
284.28	6.902
284.49	6.871
284.70	6.892
284.91	6.888
285.12	6.870
285.33	6.879
285.54	6.850
285.75	6.844
285.96	6.841
286.17	6.842
286.38	6.818
286.59	6.795
286.80	6.758
287.01	6.778
287.22	6.775
287.43	6.759
287.64	6.765
287.85	6.768
288.06	6.750
288.27	6.771
288.48	6.763
288.69	6.757
288.90	6.754
289.11	6.745
289.32	6.757
289.53	6.789
289.74	6.772
289.95	6.783
290.16	6.787
290.37	6.758
290.58	6.773
290.79	6.765
291.00	6.760
291.21	6.736
291.42	6.744
291.63	6.746
291.83	6.764
292.04	6.768
292.25	6.757
292.46	6.762
292.67	6.771
292.88	6.781
293.09	6.799
293.30	6.800
293.51	6.806
293.72	6.802
293.93	6.811
294.14	6.800
294.35	6.804
294.56	6.807
294.77	6.807
294.98	6.811
295.19	6.819
295.40	6.827
295.61	6.820
295.82	6.822
296.03	6.827
296.24	6.838
296.45	6.851
296.66	6.866
296.86	6.876
297.07	6.866
297.28	6.875
297.49	6.890
297.70	6.887
297.91	6.894
298.12	6.885
298.33	6.896
298.54	6.902
298.75	6.906
298.96	6.906
299.17	6.907
299.38	6.909
299.59	6.912
299.80	6.940
300.00	6.936
300.21	6.922
300.42	6.929
300.63	6.919
300.84	6.930
301.05	6.936
301.26	6.940
301.47	6.936
301.68	6.941
301.89	6.952
302.10	6.962
302.31	6.964
302.52	6.967
302.72	6.970
302.93	6.970
303.14	6.977
303.35	6.982
303.56	6.975
303.77	6.965
303.98	6.964
304.19	6.977
304.40	6.975
304.61	6.962
304.82	6.964
305.02	6.960
305.23	6.960
305.44	6.945
305.65	6.967
305.86	6.976
306.07	6.987
306.28	7.007
306.49	7.018
306.70	7.015
306.91	7.013
307.11	7.006
307.32	7.014
307.53	7.015
307.74	7.036
307.95	7.039
308.16	7.043
308.37	7.037
308.58	7.031
308.79	7.020
308.99	7.016
309.20	7.005
309.41	7.013
309.62	7.016
309.83	7.031
310.04	7.024
310.25	7.023
310.46	7.010
310.66	6.998
310.87	7.006
311.08	6.999
311.29	6.994
311.50	6.993
311.71	7.003
311.92	7.015
312.12	7.010
312.33	7.013
312.54	7.013
312.75	7.035
312.96	7.034
313.17	7.038
313.38	7.045
313.59	7.040
313.79	7.046
314.00	7.052
314.21	7.061
314.42	7.040
314.63	7.028
314.84	7.034
315.04	7.023
315.25	7.012
315.46	6.971
315.67	6.979
315.88	6.974
316.09	6.981
316.30	6.983
316.50	6.979
316.71	6.976
316.92	6.987
317.13	6.982
317.34	6.984
317.55	6.974
317.75	6.980
317.96	6.986
318.17	7.004
318.38	6.985
318.59	6.984
318.80	6.987
319.00	6.980
319.21	6.978
319.42	6.994
319.63	6.971
319.84	6.985
320.05	6.991
320.25	6.987
320.46	6.975
320.67	6.963
320.88	6.968
321.09	6.967
321.29	6.956
321.50	6.940
321.71	6.939
321.92	6.925
322.13	6.896
322.34	6.883
322.54	6.876
322.75	6.871
322.96	6.863
323.17	6.856
323.38	6.863
323.58	6.874
323.79	6.891
324.00	6.910
324.21	6.909
324.42	6.920
324.62	6.952
324.83	6.968
325.04	7.005
325.25	7.033
325.46	7.061
325.66	7.086
325.87	7.107
326.08	7.118
326.29	7.109
326.50	7.113
326.70	7.094
326.91	7.091
327.12	7.081
327.33	7.061
327.53	7.042
327.74	7.018
327.95	6.995
328.16	6.971
328.37	6.975
328.57	6.958
328.78	6.943
328.99	6.947
329.20	6.940
329.41	6.954
329.61	6.963
329.82	6.971
330.03	6.991
330.24	7.008
330.44	7.033
330.65	7.031
330.86	7.050
331.07	7.051
331.27	7.076
331.48	7.108
331.69	7.117
331.90	7.138
332.10	7.152
332.31	7.173
332.52	7.187
332.73	7.175
332.93	7.195
333.14	7.203
333.35	7.221
333.56	7.228
333.76	7.238
333.97	7.227
334.18	7.224
334.39	7.222
334.59	7.202
334.80	7.186
335.01	7.188
335.22	7.180
335.42	7.202
335.63	7.203
335.84	7.206
336.05	7.205
336.25	7.201
336.46	7.196
336.67	7.210
336.88	7.206
337.08	7.212
337.29	7.232
337.50	7.243
337.71	7.239
337.91	7.254
338.12	7.254
338.33	7.254
338.53	7.240
338.74	7.239
338.95	7.241
339.16	7.257
339.36	7.261
339.57	7.264
339.78	7.264
339.98	7.273
340.19	7.296
340.40	7.301
340.61	7.317
340.81	7.319
341.02	7.340
341.23	7.359
341.43	7.358
341.64	7.351
341.85	7.349
342.06	7.352
342.26	7.362
342.47	7.376
342.68	7.384
342.88	7.384
343.09	7.386
343.30	7.362
343.51	7.382
343.71	7.378
343.92	7.382
344.13	7.412
344.33	7.430
344.54	7.417
344.75	7.422
344.95	7.437
345.16	7.457
345.37	7.452
345.57	7.468
345.78	7.484
345.99	7.503
346.19	7.495
346.40	7.494
346.61	7.494
346.82	7.495
347.02	7.516
347.23	7.531
347.44	7.543
347.64	7.542
347.85	7.534
348.06	7.542
348.26	7.544
348.47	7.555
348.68	7.590
348.88	7.601
349.09	7.632
349.30	7.643
349.50	7.645
349.71	7.642
349.92	7.664
350.12	7.687
350.33	7.692
350.54	7.681
350.74	7.691
350.95	7.698
351.16	7.675
351.36	7.676
351.57	7.680
351.77	7.655
351.98	7.662
352.19	7.683
352.39	7.682
352.60	7.706
352.81	7.716
353.01	7.737
353.22	7.763
353.43	7.770
353.63	7.766
353.84	7.783
354.05	7.784
354.25	7.804
354.46	7.816
354.67	7.834
354.87	7.828
355.08	7.839
355.28	7.821
355.49	7.810
355.70	7.818
355.90	7.827
356.11	7.843
356.32	7.862
356.52	7.898
356.73	7.911
356.93	7.936
357.14	7.971
357.35	7.980
357.55	7.986
357.76	8.001
357.97	8.008
358.17	8.029
358.38	8.016
358.58	8.027
358.79	8.024
359.00	8.024
359.20	8.023
359.41	8.020
359.61	8.006
359.82	7.992
360.03	8.013
360.23	8.035
360.44	8.037
360.64	8.052
360.85	8.046
361.06	8.065
361.26	8.073
361.47	8.104
361.67	8.129
361.88	8.132
362.09	8.153
362.29	8.180
362.50	8.182
362.70	8.182
362.91	8.183
363.12	8.197
363.32	8.186
363.53	8.203
363.73	8.209
363.94	8.225
364.15	8.207
364.35	8.182
364.56	8.199
364.76	8.211
364.97	8.228
365.17	8.245
365.38	8.261
365.59	8.278
365.79	8.279
366.00	8.295
366.20	8.311
366.41	8.297
366.61	8.297
366.82	8.314
367.03	8.357
367.23	8.363
367.44	8.386
367.64	8.361
367.85	8.363
368.05	8.336
368.26	8.327
368.47	8.328
368.67	8.341
368.88	8.337
369.08	8.367
369.29	8.367
369.49	8.372
369.70	8.360
369.90	8.361
370.11	8.332
370.31	8.340
370.52	8.360
370.73	8.360
370.93	8.359
371.14	8.388
371.34	8.408
371.55	8.408
371.75	8.406
371.96	8.398
372.16	8.405
372.37	8.419
372.57	8.436
372.78	8.445
372.99	8.456
373.19	8.447
373.40	8.480
373.60	8.522
373.81	8.503
374.01	8.500
374.22	8.494
374.42	8.522
374.63	8.518
374.83	8.506
375.04	8.508
375.24	8.510
375.45	8.506
375.65	8.499
375.86	8.498
376.06	8.501
376.27	8.467
376.47	8.461
376.68	8.449
376.88	8.449
377.09	8.440
377.29	8.456
377.50	8.481
377.70	8.476
377.91	8.472
378.11	8.478
378.32	8.495
378.52	8.499
378.73	8.517
378.93	8.519
379.14	8.538
379.34	8.548
379.55	8.558
379.75	8.548
379.96	8.568
380.16	8.559
380.37	8.582
380.57	8.608
380.78	8.607
380.98	8.613
381.19	8.616
381.39	8.620
381.60	8.626
381.80	8.647
382.01	8.649
382.21	8.666
382.42	8.667
382.62	8.675
382.83	8.667
383.03	8.653
383.24	8.647
383.44	8.673
383.65	8.663
383.85	8.701
384.06	8.684
384.26	8.716
384.47	8.725
384.67	8.746
384.87	8.743
385.08	8.772
385.28	8.770
385.49	8.783
385.69	8.778
385.90	8.757
386.10	8.741
386.31	8.769
386.51	8.746
386.72	8.768
386.92	8.754
387.13	8.758
387.33	8.768
387.53	8.775
387.74	8.758
387.94	8.758
388.15	8.749
388.35	8.786
388.56	8.792
388.76	8.794
388.97	8.790
389.17	8.796
389.37	8.774
389.58	8.771
389.78	8.742
389.99	8.737
390.19	8.761
390.40	8.760
390.60	8.783
390.80	8.812
391.01	8.783
391.21	8.783
391.42	8.809
391.62	8.810
391.83	8.797
392.03	8.814
392.23	8.828
392.44	8.847
392.64	8.838
392.85	8.829
393.05	8.846
393.26	8.859
393.46	8.866
393.66	8.880
393.87	8.909
394.07	8.911
394.28	8.937
394.48	8.972
394.68	8.962
394.89	8.986
395.09	8.983
395.30	9.001
395.50	8.984
395.70	8.997
395.91	8.980
396.11	8.999
396.32	8.996
396.52	9.001
396.72	9.025
396.93	8.987
397.13	8.974
397.34	8.962
397.54	8.947
397.74	8.967
397.95	8.969
398.15	8.975
398.36	8.984
398.56	8.967
398.76	8.945
398.97	8.964
399.17	8.952
399.37	8.963
399.58	8.987
399.78	9.023
399.99	9.066
400.19	9.064
400.39	9.087
400.60	9.102
400.80	9.130
401.00	9.123
401.21	9.148
401.41	9.185
401.62	9.195
401.82	9.212
402.02	9.188
402.23	9.174
402.43	9.172
402.63	9.177
402.84	9.222
403.04	9.197
403.24	9.184
403.45	9.201
403.65	9.206
403.86	9.194
404.06	9.195
404.26	9.202
404.47	9.195
404.67	9.200
404.87	9.246
405.08	9.225
405.28	9.238
405.48	9.230
405.69	9.263
405.89	9.284
406.09	9.285
406.30	9.295
406.50	9.320
406.70	9.319
406.91	9.312
407.11	9.332
407.31	9.348
407.52	9.354
407.72	9.357
407.92	9.370
408.13	9.400
408.33	9.393
408.53	9.419
408.74	9.433
408.94	9.461
409.14	9.448
409.35	9.460
409.55	9.486
409.75	9.503
409.96	9.504
410.16	9.495
410.36	9.520
410.57	9.519
410.77	9.480
410.97	9.482
411.18	9.437
411.38	9.458
411.58	9.457
411.78	9.532
411.99	9.546
412.19	9.559
412.39	9.581
412.60	9.614
412.80	9.614
413.00	9.639
413.21	9.658
413.41	9.672
413.61	9.660
413.81	9.703
414.02	9.711
414.22	9.744
414.42	9.722
414.63	9.734
414.83	9.733
415.03	9.737
415.23	9.731
415.44	9.755
415.64	9.765
415.84	9.773
416.05	9.809
416.25	9.859
416.45	9.868
416.65	9.851
416.86	9.847
417.06	9.854
417.26	9.860
417.47	9.894
417.67	9.918
417.87	9.933
418.07	9.967
418.28	9.975
418.48	9.996
418.68	10.016
418.88	10.013
419.09	10.047
419.29	10.102
419.49	10.103
419.69	10.097
419.90	10.079
420.10	10.067
420.30	10.060
420.50	10.049
420.71	10.041
420.91	10.036
421.11	10.046
421.31	10.054
421.52	10.072
421.72	10.078
421.92	10.059
422.12	10.056
422.33	10.062
422.53	10.135
422.73	10.137
422.93	10.151
423.14	10.192
423.34	10.224
423.54	10.249
423.74	10.248
423.95	10.267
424.15	10.273
424.35	10.286
424.55	10.302
424.76	10.369
424.96	10.428
425.16	10.407
425.36	10.436
425.56	10.448
425.77	10.440
425.97	10.466
426.17	10.487
426.37	10.527
426.58	10.513
426.78	10.536
426.98	10.522
427.18	10.537
427.38	10.527
427.59	10.532
427.79	10.558
427.99	10.578
428.19	10.573
428.39	10.610
428.60	10.604
428.80	10.623
429.00	10.608
429.20	10.658
429.40	10.658
429.61	10.693
429.81	10.682
430.01	10.672
430.21	10.694
430.41	10.663
430.62	10.685
430.82	10.701
431.02	10.704
431.22	10.707
431.42	10.715
431.63	10.766
431.83	10.749
432.03	10.785
432.23	10.816
432.43	10.861
432.64	10.901
432.84	10.915
433.04	10.945
433.24	10.932
433.44	10.966
433.64	11.005
433.85	11.038
434.05	11.064
434.25	11.068
434.45	11.091
434.65	11.096
434.85	11.114
435.06	11.113
435.26	11.121
435.46	11.120
435.66	11.157
435.86	11.247
436.06	11.274
436.27	11.254
436.47	11.302
436.67	11.327
436.87	11.372
437.07	11.418
437.27	11.457
437.47	11.480
437.68	11.547
437.88	11.582
438.08	11.588
438.28	11.627
438.48	11.608
438.68	11.641
438.89	11.709
439.09	11.715
439.29	11.755
439.49	11.718
439.69	11.744
439.89	11.778
440.09	11.770
440.29	11.785
440.50	11.794
440.70	11.810
440.90	11.823
441.10	11.827
441.30	11.791
441.50	11.762
441.70	11.768
441.90	11.782
442.11	11.847
442.31	11.810
442.51	11.805
442.71	11.822
442.91	11.802
443.11	11.862
443.31	11.862
443.51	11.887
443.72	11.890
443.92	11.926
444.12	11.990
444.32	12.002
444.52	12.015
444.72	12.002
444.92	12.043
445.12	12.114
445.32	12.153
445.53	12.196
445.73	12.211
445.93	12.318
446.13	12.326
446.33	12.404
446.53	12.454
446.73	12.484
446.93	12.523
447.13	12.567
447.33	12.623
447.53	12.663
447.74	12.655
447.94	12.675
448.14	12.713
448.34	12.734
448.54	12.740
448.74	12.808
448.94	12.827
449.14	12.879
449.34	12.922
449.54	12.941
449.74	12.937
449.94	12.917
450.14	12.965
450.35	12.994
450.55	13.000
450.75	13.026
450.95	13.015
451.15	13.037
451.35	12.981
451.55	12.996
451.75	12.962
451.95	13.029
452.15	13.039
452.35	12.977
452.55	13.039
452.75	13.024
452.95	13.051
453.15	13.039
453.35	13.035
453.56	13.042
453.76	13.068
453.96	13.117
454.16	13.071
454.36	13.097
454.56	12.967
454.76	12.989
454.96	13.086
455.16	13.055
455.36	13.083
455.56	13.041
455.76	13.123
455.96	13.120
456.16	13.148
456.36	13.131
456.56	13.140
456.76	13.183
456.96	13.258
457.16	13.336
457.36	13.316
457.56	13.329
457.76	13.315
457.96	13.310
458.16	13.300
458.36	13.285
458.56	13.321
458.76	13.277
458.96	13.312
459.16	13.291
459.36	13.287
459.56	13.196
459.76	13.169
459.96	13.161
460.16	13.177
460.36	13.214
460.56	13.220
460.76	13.254
460.96	13.304
461.16	13.260
461.36	13.279
461.56	13.292
461.76	13.324
461.96	13.329
462.16	13.361
462.36	13.361
462.56	13.375
462.76	13.349
462.96	13.365
463.16	13.366
463.36	13.400
463.56	13.379
463.76	13.354
463.96	13.370
464.16	13.348
464.36	13.337
464.56	13.311
464.76	13.327
464.96	13.349
465.16	13.351
465.36	13.327
465.56	13.298
465.76	13.295
465.96	13.298
466.16	13.272
466.36	13.308
466.56	13.299
466.76	13.316
466.96	13.271
467.16	13.273
467.36	13.244
467.56	13.238
467.76	13.228
467.96	13.260
468.16	13.286
468.36	13.282
468.56	13.275
468.76	13.283
468.96	13.319
469.16	13.373
469.35	13.333
469.55	13.359
469.75	13.361
469.95	13.387
470.15	13.365
470.35	13.402
470.55	13.388
470.75	13.362
470.95	13.355
471.15	13.313
471.35	13.322
471.55	13.310
471.75	13.269
471.95	13.302
472.15	13.300
472.35	13.336
472.54	13.352
472.74	13.379
472.94	13.366
473.14	13.383
473.34	13.402
473.54	13.431
473.74	13.492
473.94	13.474
474.14	13.463
474.34	13.490
474.54	13.452
474.74	13.469
474.94	13.456
475.13	13.420
475.33	13.426
475.53	13.412
475.73	13.422
475.93	13.440
476.13	13.448
476.33	13.430
476.53	13.455
476.73	13.457
476.93	13.452
477.12	13.485
477.32	13.487
477.52	13.476
477.72	13.529
477.92	13.527
478.12	13.545
478.32	13.550
478.52	13.556
478.72	13.544
478.92	13.517
479.11	13.516
479.31	13.519
479.51	13.520
479.71	13.537
479.91	13.549
480.11	13.570
480.31	13.557
480.51	13.559
480.70	13.568
480.90	13.579
481.10	13.583
481.30	13.609
481.50	13.657
481.70	13.689
481.90	13.718
482.10	13.738
482.29	13.776
482.49	13.785
482.69	13.809
482.89	13.827
483.09	13.829
483.29	13.877
483.49	13.899
483.68	13.903
483.88	13.924
484.08	13.940
484.28	13.933
484.48	13.977
484.68	13.993
484.88	13.996
485.07	14.043
485.27	14.083
485.47	14.095
485.67	14.139
485.87	14.148
486.07	14.153
486.26	14.189
486.46	14.185
486.66	14.185
486.86	14.219
487.06	14.211
487.26	14.229
487.45	14.252
487.65	14.246
487.85	14.221
488.05	14.234
488.25	14.255
488.45	14.242
488.64	14.233
488.84	14.206
489.04	14.237
489.24	14.269
489.44	14.275
489.64	14.298
489.83	14.287
490.03	14.273
490.23	14.299
490.43	14.330
490.63	14.347
490.82	14.365
491.02	14.370
491.22	14.388
491.42	14.429
491.62	14.430
491.81	14.405
492.01	14.428
492.21	14.402
492.41	14.426
492.61	14.413
492.80	14.407
493.00	14.383
493.20	14.395
493.40	14.368
493.60	14.383
493.79	14.386
493.99	14.381
494.19	14.404
494.39	14.446
494.59	14.420
494.78	14.447
494.98	14.465
495.18	14.477
495.38	14.470
495.57	14.524
495.77	14.518
495.97	14.567
496.17	14.587
496.37	14.606
496.56	14.628
496.76	14.641
496.96	14.633
497.16	14.660
497.35	14.676
497.55	14.667
497.75	14.702
497.95	14.742
498.14	14.741
498.34	14.814
498.54	14.823
498.74	14.843
498.93	14.871
499.13	14.898
499.33	14.921
499.53	14.937
499.72	14.959
499.92	14.978
500.12	15.038
500.32	15.027
500.51	15.051
500.71	15.058
500.91	15.048
501.11	15.050
501.30	15.081
501.50	15.089
501.70	15.140
501.90	15.143
502.09	15.195
502.29	15.235
502.49	15.259
502.69	15.281
502.88	15.341
503.08	15.372
503.28	15.454
503.47	15.480
503.67	15.514
503.87	15.539
504.07	15.600
504.26	15.550
504.46	15.563
504.66	15.587
504.85	15.638
505.05	15.663
505.25	15.702
505.45	15.740
505.64	15.738
505.84	15.733
506.04	15.781
506.23	15.797
506.43	15.786
506.63	15.809
506.83	15.886
507.02	15.955
507.22	15.965
507.42	15.950
507.61	16.025
507.81	16.044
508.01	16.063
508.20	16.083
508.40	16.099
508.60	16.079
508.80	16.111
508.99	16.168
509.19	16.189
509.39	16.165
509.58	16.185
509.78	16.225
509.98	16.262
510.17	16.255
510.37	16.213
510.57	16.231
510.76	16.248
510.96	16.235
511.16	16.220
511.35	16.197
511.55	16.225
511.75	16.229
511.94	16.263
512.14	16.246
512.34	16.261
512.53	16.247
512.73	16.258
512.93	16.314
513.12	16.339
513.32	16.387
513.52	16.411
513.71	16.458
513.91	16.493
514.11	16.470
514.30	16.500
514.50	16.541
514.70	16.545
514.89	16.528
515.09	16.539
515.28	16.518
515.48	16.550
515.68	16.586
515.87	16.605
516.07	16.616
516.27	16.612
516.46	16.630
516.66	16.633
516.86	16.622
517.05	16.659
517.25	16.664
517.44	16.717
517.64	16.722
517.84	16.762
518.03	16.703
518.23	16.658
518.43	16.657
518.62	16.697
518.82	16.683
519.01	16.722
519.21	16.711
519.41	16.752
519.60	16.741
519.80	16.738
520.00	16.737
520.19	16.762
520.39	16.767
520.58	16.813
520.78	16.828
520.98	16.841
521.17	16.837
521.37	16.861
521.56	16.842
521.76	16.884
521.96	16.885
522.15	16.912
522.35	16.955
522.54	16.939
522.74	16.928
522.94	16.916
523.13	16.919
523.33	16.961
523.52	16.977
523.72	16.986
523.91	17.033
524.11	17.065
524.31	17.097
524.50	17.078
524.70	17.042
524.89	17.055
525.09	17.088
525.29	17.156
525.48	17.177
525.68	17.226
525.87	17.189
526.07	17.196
526.26	17.217
526.46	17.229
526.66	17.231
526.85	17.259
527.05	17.302
527.24	17.347
527.44	17.337
527.63	17.335
527.83	17.354
528.02	17.421
528.22	17.433
528.42	17.489
528.61	17.491
528.81	17.546
529.00	17.585
529.20	17.640
529.39	17.643
529.59	17.677
529.78	17.709
529.98	17.755
530.17	17.803
530.37	17.826
530.57	17.805
530.76	17.835
530.96	17.876
531.15	17.891
531.35	17.888
531.54	17.870
531.74	17.914
531.93	17.927
532.13	17.905
532.32	17.932
532.52	17.982
532.71	17.964
532.91	17.964
533.10	18.006
533.30	17.947
533.49	17.937
533.69	17.964
533.89	17.993
534.08	18.016
534.28	17.980
534.47	18.009
534.67	17.981
534.86	17.968
535.06	17.959
535.25	17.974
535.45	17.953
535.64	17.952
535.84	18.062
536.03	18.043
536.23	18.032
536.42	17.962
536.62	17.938
536.81	17.930
537.01	17.914
537.20	17.960
537.40	17.960
537.59	17.934
537.79	17.992
537.98	18.011
538.17	18.028
538.37	17.957
538.56	17.965
538.76	17.987
538.95	18.043
539.15	18.066
539.34	18.098
539.54	18.117
539.73	18.147
539.93	18.160
540.12	18.238
540.32	18.196
540.51	18.209
540.71	18.239
540.90	18.316
541.10	18.388
541.29	18.478
541.49	18.519
541.68	18.588
541.87	18.628
542.07	18.652
542.26	18.737
542.46	18.852
542.65	18.894
542.85	19.005
543.04	19.093
543.24	19.153
543.43	19.199
543.63	19.229
543.82	19.227
544.01	19.251
544.21	19.305
544.40	19.341
544.60	19.431
544.79	19.433
544.99	19.366
545.18	19.390
545.37	19.412
545.57	19.487
545.76	19.458
545.96	19.462
546.15	19.499
546.35	19.462
546.54	19.527
546.73	19.557
546.93	19.582
547.12	19.578
547.32	19.582
547.51	19.663
547.71	19.653
547.90	19.629
548.09	19.557
548.29	19.490
548.48	19.518
548.68	19.562
548.87	19.609
549.06	19.578
549.26	19.516
549.45	19.499
549.65	19.470
549.84	19.435
550.03	19.419
550.23	19.360
550.42	19.345
550.62	19.379
550.81	19.500
551.00	19.468
551.20	19.451
551.39	19.414
551.59	19.456
551.78	19.527
551.97	19.577
552.17	19.566
552.36	19.574
552.56	19.517
552.75	19.560
552.94	19.661
553.14	19.674
553.33	19.728
553.52	19.780
553.72	19.800
553.91	19.819
554.11	19.778
554.30	19.812
554.49	19.793
554.69	19.872
554.88	19.936
555.07	19.998
555.27	19.994
555.46	20.015
555.65	19.994
555.85	19.961
556.04	19.926
556.24	19.967
556.43	20.037
556.62	20.140
556.82	20.162
557.01	20.210
557.20	20.168
557.40	20.167
557.59	20.143
557.78	20.221
557.98	20.218
558.17	20.251
558.36	20.274
558.56	20.314
558.75	20.304
558.94	20.283
559.14	20.214
559.33	20.137
559.52	20.162
559.72	20.256
559.91	20.251
560.10	20.335
560.30	20.310
560.49	20.307
560.68	20.309
560.88	20.298
561.07	20.317
561.26	20.288
561.46	20.199
561.65	20.191
561.84	20.236
562.04	20.252
562.23	20.222
562.42	20.298
562.62	20.265
562.81	20.277
563.00	20.301
563.19	20.315
563.39	20.359
563.58	20.381
563.77	20.474
563.97	20.618
564.16	20.689
564.35	20.719
564.55	20.719
564.74	20.763
564.93	20.770
565.12	20.852
565.32	20.915
565.51	21.013
565.70	21.112
565.90	21.163
566.09	21.258
566.28	21.344
566.47	21.369
566.67	21.461
566.86	21.596
567.05	21.690
567.25	21.764
567.44	21.849
567.63	21.938
567.82	21.977
568.02	22.026
568.21	22.098
568.40	22.139
568.59	22.139
568.79	22.187
568.98	22.319
569.17	22.361
569.36	22.342
569.56	22.326
569.75	22.346
569.94	22.361
570.14	22.417
570.33	22.525
570.52	22.472
570.71	22.517
570.91	22.611
571.10	22.656
571.29	22.647
571.48	22.641
571.68	22.645
571.87	22.639
572.06	22.745
572.25	22.832
572.44	22.807
572.64	22.792
572.83	22.804
573.02	22.846
573.21	22.836
573.41	22.834
573.60	22.849
573.79	22.883
573.98	22.903
574.18	23.005
574.37	23.102
574.56	23.095
574.75	23.099
574.94	23.235
575.14	23.266
575.33	23.326
575.52	23.444
575.71	23.504
575.91	23.523
576.10	23.609
576.29	23.621
576.48	23.620
576.67	23.610
576.87	23.621
577.06	23.702
577.25	23.803
577.44	23.821
577.63	23.906
577.83	23.905
578.02	23.948
578.21	24.026
578.40	24.039
578.59	24.119
578.79	24.160
578.98	24.276
579.17	24.333
579.36	24.400
579.55	24.428
579.74	24.411
579.94	24.390
580.13	24.444
580.32	24.519
580.51	24.545
580.70	24.503
580.90	24.651
581.09	24.657
581.28	24.717
581.47	24.667
581.66	24.653
581.85	24.681
582.05	24.733
582.24	24.785
582.43	24.961
582.62	24.991
582.81	25.045
583.00	25.083
583.20	25.193
583.39	25.096
583.58	25.116
583.77	25.144
583.96	25.223
584.15	25.377
584.34	25.406
584.54	25.453
584.73	25.505
584.92	25.465
585.11	25.510
585.30	25.477
585.49	25.443
585.68	25.474
585.88	25.519
586.07	25.577
586.26	25.621
586.45	25.662
586.64	25.625
586.83	25.647
587.02	25.663
587.22	25.672
587.41	25.690
587.60	25.743
587.79	25.776
587.98	25.839
588.17	25.857
588.36	25.965
588.55	25.926
588.74	25.951
588.94	26.066
589.13	26.045
589.32	25.987
589.51	26.034
589.70	26.100
589.89	26.205
590.08	26.191
590.27	26.245
590.46	26.262
590.66	26.285
590.85	26.273
591.04	26.403
591.23	26.488
591.42	26.491
591.61	26.597
591.80	26.717
591.99	26.734
592.18	26.756
592.37	26.736
592.57	26.733
592.76	26.792
592.95	26.862
593.14	26.867
593.33	26.953
593.52	26.967
593.71	27.006
593.90	27.001
594.09	26.978
594.28	26.967
594.47	26.962
594.66	26.989
594.85	26.975
595.05	27.089
595.24	27.076
595.43	27.056
595.62	27.134
595.81	27.135
596.00	27.108
596.19	27.067
596.38	27.124
596.57	27.177
596.76	27.247
596.95	27.288
597.14	27.295
597.33	27.353
597.52	27.330
597.71	27.415
597.90	27.467
598.09	27.388
598.28	27.443
598.47	27.445
598.67	27.405
598.86	27.404
599.05	27.381
599.24	27.369
599.43	27.434
599.62	27.457
599.81	27.441
600.00	27.403
600.19	27.404
600.38	27.486
600.57	27.588
600.76	27.600
600.95	27.654
601.14	27.737
601.33	27.754
601.52	27.827
601.71	27.864
601.90	27.828
602.09	27.859
602.28	27.896
602.47	27.954
602.66	27.948
602.85	27.933
603.04	28.013
603.23	28.022
603.42	28.036
603.61	28.064
603.80	28.025
603.99	28.036
604.18	28.088
604.37	28.115
604.56	28.049
604.75	28.031
604.94	28.107
605.13	28.157
605.32	28.094
605.51	28.022
605.70	28.016
605.89	28.072
606.08	28.058
606.27	28.125
606.46	28.137
606.65	28.178
606.84	28.215
607.03	28.332
607.22	28.393
607.41	28.317
607.60	28.339
607.79	28.422
607.98	28.455
608.17	28.386
608.36	28.403
608.55	28.431
608.74	28.473
608.93	28.413
609.12	28.388
609.31	28.471
609.49	28.453
609.68	28.527
609.87	28.536
610.06	28.524
610.25	28.432
610.44	28.318
610.63	28.345
610.82	28.367
611.01	28.365
611.20	28.272
611.39	28.331
611.58	28.355
611.77	28.259
611.96	28.297
612.15	28.247
612.34	28.248
612.53	28.240
612.72	28.366
612.90	28.527
613.09	28.609
613.28	28.608
613.47	28.657
613.66	28.749
613.85	28.795
614.04	28.734
614.23	28.821
614.42	28.811
614.61	28.928
614.80	29.045
614.99	29.045
615.18	29.051
615.36	29.044
615.55	29.054
615.74	29.091
615.93	29.130
616.12	29.095
616.31	29.142
616.50	29.223
616.69	29.158
616.88	29.155
617.07	29.032
617.25	29.020
617.44	29.068
617.63	29.067
617.82	29.025
618.01	29.030
618.20	29.000
618.39	29.016
618.58	29.035
618.77	29.043
618.95	29.022
619.14	29.056
619.33	29.035
619.52	29.120
619.71	29.068
619.90	29.064
620.09	29.103
620.28	29.171
620.46	29.180
620.65	29.153
620.84	29.121
621.03	29.142
621.22	29.087
621.41	29.167
621.60	29.190
621.79	29.265
621.97	29.260
622.16	29.261
622.35	29.300
622.54	29.274
622.73	29.268
622.92	29.299
623.11	29.341
623.29	29.312
623.48	29.331
623.67	29.351
623.86	29.363
624.05	29.349
624.24	29.361
624.42	29.339
624.61	29.425
624.80	29.400
624.99	29.439
625.18	29.443
625.37	29.493
625.55	29.460
625.74	29.516
625.93	29.545
626.12	29.568
626.31	29.563
626.50	29.554
626.68	29.615
626.87	29.635
627.06	29.636
627.25	29.564
627.44	29.552
627.63	29.609
627.81	29.553
628.00	29.540
628.19	29.522
628.38	29.555
628.57	29.546
628.75	29.551
628.94	29.604
629.13	29.660
629.32	29.693
629.51	29.687
629.69	29.804
629.88	29.833
630.07	29.864
630.26	29.872
630.45	29.974
630.63	30.040
630.82	30.106
631.01	30.205
631.20	30.193
631.39	30.198
631.57	30.171
631.76	30.150
631.95	30.206
632.14	30.225
632.32	30.234
632.51	30.288
632.70	30.315
632.89	30.255
633.08	30.256
633.26	30.228
633.45	30.158
633.64	30.204
633.83	30.269
634.01	30.286
634.20	30.325
634.39	30.393
634.58	30.397
634.76	30.426
634.95	30.432
635.14	30.471
635.33	30.546
635.51	30.541
635.70	30.586
635.89	30.703
636.08	30.720
636.26	30.706
636.45	30.660
636.64	30.693
636.83	30.675
637.01	30.719
637.20	30.800
637.39	30.736
637.58	30.769
637.76	30.818
637.95	30.920
638.14	30.923
638.33	30.963
638.51	30.988
638.70	31.078
638.89	31.054
639.07	31.056
639.26	31.068
639.45	31.099
639.64	31.063
639.82	31.096
640.01	31.155
640.20	31.170
640.38	31.267
640.57	31.303
640.76	31.263
640.95	31.326
641.13	31.365
641.32	31.489
641.51	31.535
641.69	31.539
641.88	31.506
642.07	31.522
642.26	31.596
642.44	31.600
642.63	31.611
642.82	31.584
643.00	31.608
643.19	31.624
643.38	31.639
643.56	31.594
643.75	31.676
643.94	31.690
644.12	31.721
644.31	31.843
644.50	31.912
644.68	31.884
644.87	31.911
645.06	32.042
645.24	32.038
645.43	32.095
645.62	32.115
645.81	32.135
645.99	32.207
646.18	32.100
646.37	32.135
646.55	32.220
646.74	32.228
646.92	32.247
647.11	32.308
647.30	32.336
647.48	32.349
647.67	32.324
647.86	32.269
648.04	32.314
648.23	32.369
648.42	32.394
648.60	32.492
648.79	32.565
648.98	32.581
649.16	32.656
649.35	32.676
649.54	32.726
649.72	32.791
649.91	32.829
650.09	32.890
650.28	32.975
650.47	33.024
650.65	33.030
650.84	33.078
651.03	33.059
651.21	33.068
651.40	33.044
651.59	33.070
651.77	33.049
651.96	33.067
652.14	33.048
652.33	32.995
652.52	33.028
652.70	33.080
652.89	33.130
653.07	33.173
653.26	33.181
653.45	33.302
653.63	33.343
653.82	33.427
654.00	33.421
654.19	33.578
654.38	33.627
654.56	33.742
654.75	33.829
654.93	33.875
655.12	33.891
655.31	33.879
655.49	33.835
655.68	33.926
655.86	33.864
656.05	33.915
656.24	33.958
656.42	34.020
656.61	33.994
656.79	34.061
656.98	34.046
657.16	34.113
657.35	34.171
657.54	34.210
657.72	34.299
657.91	34.458
658.09	34.505
658.28	34.568
658.46	34.633
658.65	34.718
658.84	34.719
659.02	34.815
659.21	34.814
659.39	34.865
659.58	34.853
659.76	34.876
659.95	34.964
660.13	35.049
660.32	35.055
660.51	35.111
660.69	35.241
660.88	35.238
661.06	35.220
661.25	35.226
661.43	35.232
661.62	35.251
661.80	35.346
661.99	35.481
662.17	35.546
662.36	35.529
662.55	35.564
662.73	35.598
662.92	35.611
663.10	35.582
663.29	35.578
663.47	35.653
663.66	35.771
663.84	35.820
664.03	35.927
664.21	35.881
664.40	35.871
664.58	35.941
664.77	35.954
664.95	35.932
665.14	35.997
665.32	36.025
665.51	36.083
665.69	36.151
665.88	36.217
666.06	36.226
666.25	36.246
666.43	36.278
666.62	36.397
666.80	36.387
666.99	36.378
667.17	36.466
667.36	36.471
667.54	36.482
667.73	36.455
667.91	36.482
668.10	36.591
668.28	36.564
668.47	36.566
668.65	36.610
668.84	36.583
669.02	36.541
669.21	36.573
669.39	36.658
669.58	36.722
669.76	36.772
669.95	36.809
670.13	36.936
670.31	36.995
670.50	36.913
670.68	36.910
670.87	37.063
671.05	37.091
671.24	37.098
671.42	37.195
671.61	37.248
671.79	37.286
671.98	37.348
672.16	37.480
672.35	37.494
672.53	37.466
672.71	37.417
672.90	37.533
673.08	37.544
673.27	37.501
673.45	37.505
673.64	37.620
673.82	37.608
674.01	37.661
674.19	37.665
674.37	37.622
674.56	37.536
674.74	37.622
674.93	37.628
675.11	37.682
675.30	37.636
675.48	37.703
675.66	37.705
675.85	37.703
676.03	37.768
676.22	37.885
676.40	37.940
676.58	37.930
676.77	38.052
676.95	38.131
677.14	38.233
677.32	38.351
677.50	38.423
677.69	38.531
677.87	38.590
678.06	38.699
678.24	38.782
678.43	38.764
678.61	38.718
678.79	38.697
678.98	38.750
679.16	38.718
679.34	38.785
679.53	38.680
679.71	38.631
679.90	38.759
680.08	38.833
680.26	38.871
680.45	38.887
680.63	38.989
680.82	39.068
681.00	39.157
681.18	39.207
681.37	39.306
681.55	39.392
681.73	39.358
681.92	39.392
682.10	39.517
682.29	39.522
682.47	39.571
682.65	39.544
682.84	39.545
683.02	39.516
683.20	39.413
683.39	39.425
683.57	39.477
683.75	39.442
683.94	39.472
684.12	39.555
684.30	39.729
684.49	39.757
684.67	39.695
684.85	39.618
685.04	39.668
685.22	39.743
685.40	39.816
685.59	39.921
685.77	39.970
685.96	39.960
686.14	40.017
686.32	40.000
686.50	40.059
686.69	39.978
686.87	39.998
687.05	40.120
687.24	40.200
687.42	40.286
687.60	40.330
687.79	40.404
687.97	40.453
688.15	40.387
688.34	40.439
688.52	40.398
688.70	40.420
688.89	40.404
689.07	40.477
689.25	40.448
689.44	40.384
689.62	40.389
689.80	40.443
689.98	40.426
690.17	40.392
690.35	40.403
690.53	40.545
690.72	40.630
690.90	40.747
691.08	40.727
691.27	40.809
691.45	40.883
691.63	40.948
691.81	41.122
692.00	41.177
692.18	41.090
692.36	40.990
692.54	41.038
692.73	41.118
692.91	41.063
693.09	41.101
693.28	41.153
693.46	41.245
693.64	41.272
693.82	41.230
694.01	41.271
694.19	41.202
694.37	41.277
694.55	41.369
694.74	41.560
694.92	41.563
695.10	41.610
695.28	41.731
695.47	41.676
695.65	41.685
695.83	41.694
696.01	41.785
696.20	41.834
696.38	41.778
696.56	41.826
696.74	41.785
696.93	41.817
697.11	41.852
697.29	41.891
697.47	41.831
697.66	41.760
697.84	41.842
698.02	41.762
698.20	41.780
698.39	41.732
698.57	41.755
698.75	41.849
698.93	41.896
699.11	41.954
699.30	42.068
699.48	42.096
699.66	42.290
699.84	42.366
700.03	42.512
700.21	42.502
700.39	42.690
700.57	42.803
700.75	42.812
700.94	42.869
701.12	42.848
701.30	42.862
701.48	42.892
701.66	42.843
701.85	42.879
702.03	42.710
702.21	42.745
702.39	42.687
702.57	42.763
702.76	42.701
702.94	42.643
703.12	42.705
703.30	42.752
703.48	42.815
703.66	42.823
703.85	42.888
704.03	42.881
704.21	42.867
704.39	42.971
704.57	42.976
704.75	43.079
704.94	43.072
705.12	43.091
705.30	43.144
705.48	43.257
705.66	43.305
705.84	43.454
706.03	43.481
706.21	43.436
706.39	43.524
706.57	43.541
706.75	43.457
706.93	43.501
707.12	43.507
707.30	43.554
707.48	43.657
707.66	43.688
707.84	43.656
708.02	43.680
708.20	43.636
708.39	43.629
708.57	43.684
708.75	43.675
708.93	43.695
709.11	43.785
709.29	43.792
709.47	43.813
709.66	43.895
709.84	43.908
710.02	44.002
710.20	43.971
710.38	43.912
710.56	43.920
710.74	44.117
710.92	44.201
711.10	44.288
711.29	44.327
711.47	44.414
711.65	44.562
711.83	44.522
712.01	44.499
712.19	44.447
712.37	44.368
712.55	44.449
712.73	44.531
712.92	44.571
713.10	44.560
713.28	44.536
713.46	44.508
713.64	44.573
713.82	44.586
714.00	44.594
714.18	44.623
714.36	44.591
714.54	44.690
714.72	44.687
714.91	44.752
715.09	44.774
715.27	44.794
715.45	44.720
715.63	44.752
715.81	44.859
715.99	44.862
716.17	44.908
716.35	44.824
716.53	44.862
716.71	44.983
716.89	45.005
717.07	45.220
717.25	45.180
717.43	45.301
717.62	45.343
717.80	45.468
717.98	45.524
718.16	45.565
718.34	45.651
718.52	45.653
718.70	45.705
718.88	45.822
719.06	45.901
719.24	45.881
719.42	45.811
719.60	45.853
719.78	45.826
719.96	45.900
720.14	45.929
720.32	45.912
720.50	45.853
720.68	45.825
720.86	45.925
721.04	46.044
721.22	46.094
721.40	46.137
721.58	46.212
721.76	46.170
721.94	46.156
722.12	46.206
722.30	46.201
722.48	46.108
722.66	46.165
722.84	46.268
723.03	46.314
723.21	46.287
723.39	46.280
723.57	46.289
723.75	46.240
723.93	46.241
724.11	46.399
724.29	46.581
724.47	46.644
724.65	46.642
724.83	46.734
725.00	46.852
725.18	46.776
725.36	46.833
725.54	46.938
725.72	46.967
725.90	47.030
726.08	47.058
726.26	47.292
726.44	47.174
726.62	47.057
726.80	47.022
726.98	47.173
727.16	47.197
727.34	47.174
727.52	47.395
727.70	47.318
727.88	47.281
728.06	47.308
728.24	47.161
728.42	47.196
728.60	47.088
728.78	47.209
728.96	47.214
729.14	47.283
729.32	47.193
729.50	47.334
729.68	47.316
729.86	47.290
730.04	47.339
730.22	47.321
730.39	47.326
730.57	47.414
730.75	47.440
730.93	47.458
731.11	47.599
731.29	47.708
731.47	47.671
731.65	47.644
731.83	47.642
732.01	47.731
732.19	47.805
732.37	47.924
732.55	48.039
732.73	48.142
732.90	48.211
733.08	48.256
733.26	48.303
733.44	48.238
733.62	48.200
733.80	48.297
733.98	48.434
734.16	48.474
734.34	48.573
734.52	48.488
734.70	48.480
734.87	48.530
735.05	48.534
735.23	48.552
735.41	48.654
735.59	48.572
735.77	48.619
735.95	48.766
736.13	48.836
736.31	48.800
736.49	48.728
736.66	48.699
736.84	48.802
737.02	48.909
737.20	48.973
737.38	48.946
737.56	49.082
737.74	48.977
737.92	49.172
738.09	49.272
738.27	49.279
738.45	49.235
738.63	49.366
738.81	49.508
738.99	49.525
739.17	49.546
739.34	49.558
739.52	49.515
739.70	49.675
739.88	49.684
740.06	49.825
740.24	49.743
740.42	49.741
740.59	49.733
740.77	49.869
740.95	49.847
741.13	49.775
741.31	49.846
741.49	49.972
741.66	49.929
741.84	50.006
742.02	50.007
742.20	49.976
742.38	49.947
742.56	50.053
742.73	49.896
742.91	49.983
743.09	49.813
743.27	49.780
743.45	49.897
743.63	49.892
743.80	49.874
743.98	49.926
744.16	49.913
744.34	49.876
744.52	49.947
744.69	49.885
744.87	49.839
745.05	50.094
745.23	50.088
745.41	50.200
745.59	50.369
745.76	50.432
745.94	50.480
746.12	50.411
746.30	50.489
746.47	50.459
746.65	50.639
746.83	50.693
747.01	50.710
747.19	50.823
747.36	50.793
747.54	50.817
747.72	50.842
747.90	50.798
748.08	50.813
748.25	50.836
748.43	50.973
748.61	50.861
748.79	51.052
748.96	51.011
749.14	50.941
749.32	51.071
749.50	51.070
749.68	51.139
749.85	51.251
750.03	51.360
750.21	51.529
750.39	51.609
750.56	51.637
750.74	51.598
750.92	51.756
751.10	51.594
751.27	51.505
751.45	51.607
751.63	51.646
751.81	51.710
751.98	51.741
752.16	51.757
752.34	51.813
752.51	51.758
752.69	51.681
752.87	51.686
753.05	51.655
753.22	51.753
753.40	51.861
753.58	51.991
753.76	52.037
753.93	52.175
754.11	52.201
754.29	52.230
754.46	52.321
754.64	52.284
754.82	52.246
755.00	52.450
755.17	52.468
755.35	52.546
755.53	52.621
755.70	52.560
755.88	52.545
756.06	52.577
756.24	52.610
756.41	52.598
756.59	52.640
756.77	52.465
756.94	52.460
757.12	52.448
757.30	52.360
757.47	52.485
757.65	52.473
757.83	52.336
758.01	52.552
758.18	52.576
758.36	52.568
758.54	52.587
758.71	52.893
758.89	52.839
759.07	53.051
759.24	53.144
759.42	53.245
759.60	53.074
759.77	52.977
759.95	53.160
760.13	53.327
760.30	53.286
760.48	53.376
760.66	53.343
760.83	53.353
761.01	53.058
761.19	53.136
761.36	53.085
761.54	53.042
761.72	53.140
761.89	53.553
762.07	53.628
762.24	53.527
762.42	53.477
762.60	53.454
762.77	53.438
762.95	53.586
763.13	53.518
763.30	53.665
763.48	53.747
763.66	53.860
763.83	53.928
764.01	53.901
764.18	53.733
764.36	53.794
764.54	53.860
764.71	54.002
764.89	54.079
765.07	54.194
765.24	54.154
765.42	54.244
765.59	54.322
765.77	54.366
765.95	54.339
766.12	54.347
766.30	54.445
766.47	54.572
766.65	54.610
766.83	54.702
767.00	54.679
767.18	54.721
767.35	54.819
767.53	54.983
767.71	54.961
767.88	54.867
768.06	54.944
768.23	54.868
768.41	55.001
768.59	54.941
768.76	54.870
768.94	54.934
769.11	54.859
769.29	54.928
769.46	54.987
769.64	54.899
769.82	54.874
769.99	54.980
770.17	54.996
770.34	54.906
770.52	54.991
770.69	54.890
770.87	54.973
771.05	55.032
771.22	55.142
771.40	55.186
771.57	55.163
771.75	55.284
771.92	55.270
772.10	55.300
772.27	55.288
772.45	55.302
772.63	55.314
772.80	55.345
772.98	55.319
773.15	55.266
773.33	55.229
773.50	55.189
773.68	55.225
773.85	55.195
774.03	55.118
774.20	55.137
774.38	55.103
774.55	55.029
774.73	55.242
774.91	55.248
775.08	55.366
775.26	55.481
775.43	55.615
775.61	55.780
775.78	55.696
775.96	55.668
776.13	55.631
776.31	55.657
776.48	55.740
776.66	55.829
776.83	56.015
777.01	55.928
777.18	55.993
777.36	56.076
777.53	56.135
777.71	56.058
777.88	56.164
778.06	56.194
778.23	56.317
778.41	56.557
778.58	56.388
778.76	56.554
778.93	56.481
779.11	56.441
779.28	56.441
779.46	56.463
779.63	56.505
779.80	56.516
779.98	56.645
780.15	56.372
780.33	56.408
780.50	56.363
780.68	56.267
780.85	56.458
781.03	56.416
781.20	56.475
781.38	56.576
781.55	56.707
781.73	56.697
781.90	56.621
782.08	56.720
782.25	56.686
782.42	56.957
782.60	57.157
782.77	57.319
782.95	57.410
783.12	57.439
783.30	57.455
783.47	57.564
783.65	57.544
783.82	57.458
783.99	57.646
784.17	57.670
784.34	57.647
784.52	57.832
784.69	57.694
784.87	57.645
785.04	57.620
785.21	57.635
785.39	57.610
785.56	57.638
785.74	57.706
785.91	57.685
786.08	57.733
786.26	57.613
786.43	57.551
786.61	57.462
786.78	57.433
786.96	57.515
787.13	57.509
787.30	57.597
787.48	57.718
787.65	57.657
787.83	57.597
788.00	57.728
788.17	57.834
788.35	57.892
788.52	57.870
788.70	58.110
788.87	58.271
789.04	58.302
789.22	58.464
789.39	58.555
789.56	58.682
789.74	58.480
789.91	58.943
790.09	59.059
790.26	58.989
790.43	59.141
790.61	59.353
790.78	59.467
790.95	59.378
791.13	59.337
791.30	59.147
791.47	59.102
791.65	59.203
791.82	59.119
792.00	59.228
792.17	59.078
792.34	59.116
792.52	58.966
792.69	58.840
792.86	58.680
793.04	58.858
793.21	58.903
793.38	59.045
793.56	59.292
793.73	59.121
793.90	58.931
794.08	58.965
794.25	58.974
794.42	58.937
794.60	58.930
794.77	59.198
794.94	59.393
795.12	59.566
795.29	59.579
795.46	59.635
795.64	59.600
795.81	59.594
795.98	59.831
796.16	59.935
796.33	59.960
796.50	60.088
796.68	60.144
796.85	60.239
797.02	60.056
797.19	59.825
797.37	59.778
797.54	59.828
797.71	59.802
797.89	59.986
798.06	60.002
798.23	59.965
798.41	59.895
798.58	59.927
798.75	59.962
798.92	60.053
799.10	60.037
799.27	60.102
799.44	60.175
799.62	60.114
799.79	59.872
799.96	59.944
800.13	59.847
800.31	59.727
800.48	59.794
800.65	60.037
800.82	60.139
801.00	60.227
801.17	60.064
801.34	59.997
801.52	60.152
801.69	60.273
801.86	60.329
802.03	60.398
802.21	60.491
802.38	60.363
802.55	60.382
802.72	60.323
802.90	60.357
803.07	59.967
803.24	59.739
803.41	59.903
803.59	59.901
803.76	59.902
803.93	59.930
804.10	60.032
804.27	60.104
804.45	59.965
804.62	59.999
804.79	60.058
804.96	60.095
805.14	60.002
805.31	60.308
805.48	60.700
805.65	60.704
805.82	60.702
806.00	60.680
806.17	60.631
806.34	60.624
806.51	60.867
806.69	60.923
806.86	61.280
807.03	61.634
807.20	61.655
807.37	61.788
807.55	62.015
807.72	61.892
807.89	61.954
808.06	62.098
808.23	62.167
808.41	62.262
808.58	62.233
808.75	62.035
808.92	62.241
809.09	62.027
809.26	61.895
809.44	61.951
809.61	61.892
809.78	61.639
809.95	61.626
810.12	61.475
810.30	61.342
810.47	61.361
810.64	61.517
810.81	61.450
810.98	61.560
811.15	61.493
811.33	61.567
811.50	61.434
811.67	61.679
811.84	61.537
812.01	61.771
812.18	61.892
812.35	62.068
812.53	62.435
812.70	62.425
812.87	62.397
813.04	62.530
813.21	62.509
813.38	62.548
813.55	62.504
813.73	62.687
813.90	62.348
814.07	62.731
814.24	62.762
814.41	62.799
814.58	62.855
814.75	62.720
814.93	62.765
815.10	62.620
815.27	62.793
815.44	62.886
815.61	63.046
815.78	63.130
815.95	63.134
816.12	63.507
816.29	63.583
816.47	63.469
816.64	63.296
816.81	63.239
816.98	63.151
817.15	63.365
817.32	63.551
817.49	63.379
817.66	63.238
817.83	63.046
818.00	63.133
818.18	62.964
818.35	62.807
818.52	62.757
818.69	62.781
818.86	62.977
819.03	63.096
819.20	63.225
819.37	63.005
819.54	62.706
819.71	62.838
819.88	63.000
820.05	63.026
820.23	62.847
820.40	63.114
820.57	62.992
820.74	62.939
820.91	62.955
821.08	63.002
821.25	63.132
821.42	63.246
821.59	63.297
821.76	63.600
821.93	63.543
822.10	63.471
822.27	63.374
822.44	63.391
822.61	63.243
822.78	63.767
822.95	63.849
823.12	64.026
823.29	63.893
823.47	63.648
823.64	63.527
823.81	63.663
823.98	63.702
824.15	63.837
824.32	63.844
824.49	64.061
824.66	64.275
824.83	64.392
825.00	64.023
825.17	63.682
825.34	63.749
825.51	63.951
825.68	64.105
825.85	64.266
826.02	64.203
826.19	64.091
826.36	64.335
826.53	64.472
826.70	64.533
826.87	64.667
827.04	64.748
827.21	64.750
827.38	64.987
827.55	65.011
827.72	65.111
827.89	65.216
828.06	64.774
828.23	64.875
828.40	64.894
828.57	64.871
828.74	65.088
828.91	64.918
829.08	65.188
829.25	65.003
829.42	65.147
829.59	65.378
829.76	65.259
829.93	65.073
830.10	64.842
830.27	65.405
830.44	65.331
830.60	65.354
830.77	65.268
830.94	65.004
831.11	65.202
831.28	64.850
831.45	65.219
831.62	65.352
831.79	65.087
831.96	65.110
832.13	65.139
832.30	65.345
832.47	65.302
832.64	65.533
832.81	65.857
832.98	65.891
833.15	65.989
833.32	65.937
833.49	65.980
833.65	66.033
833.82	65.714
833.99	65.839
834.16	65.730
834.33	65.635
834.50	65.533
834.67	65.694
834.84	65.486
835.01	65.336
835.18	65.107
835.35	65.031
835.52	65.138
835.69	65.394
835.85	65.357
836.02	65.685
836.19	65.822
836.36	66.060
836.53	66.169
836.70	66.363
836.87	65.840
837.04	66.173
837.21	66.220
837.38	66.284
837.54	66.587
837.71	66.506
837.88	66.515
838.05	66.459
838.22	66.576
838.39	66.891
838.56	66.793
838.73	67.112
838.89	67.015
839.06	67.228
839.23	67.087
839.40	67.355
839.57	67.341
839.74	67.260
839.91	67.424
840.08	67.191
840.24	67.248
840.41	67.265
840.58	66.917
840.75	66.865
840.92	66.641
841.09	66.744
841.26	66.840
841.42	66.994
841.59	66.725
841.76	66.807
841.93	66.718
842.10	66.561
842.27	66.751
842.43	66.965
842.60	67.071
842.77	66.862
842.94	66.806
843.11	66.676
843.28	66.744
843.44	66.768
843.61	66.803
843.78	66.684
843.95	67.066
844.12	67.450
844.28	67.204
844.45	67.005
844.62	66.798
844.79	66.700
844.96	67.112
845.13	67.110
845.29	67.394
845.46	67.515
845.63	67.489
845.80	67.488
845.97	67.590
846.13	67.766
846.30	67.559
846.47	67.928
846.64	68.360
846.81	67.871
846.97	67.912
847.14	67.866
847.31	68.199
847.48	68.213
847.64	68.048
847.81	68.411
847.98	68.297
848.15	68.865
848.32	68.092
848.48	68.263
848.65	68.555
848.82	68.189
848.99	68.839
849.15	68.573
849.32	68.322
849.49	68.794
849.66	68.909
849.82	68.878
849.99	69.128
850.16	69.195
850.33	68.974
850.49	69.622
850.66	69.269
850.83	68.995
851.00	69.163
851.16	68.810
851.33	68.918
851.50	69.307
851.67	68.663
851.83	68.477
852.00	68.525
852.17	68.026
852.34	67.737
852.50	67.141
852.67	66.748
852.84	67.098
853.01	67.512
853.17	67.577
853.34	67.372
853.51	67.445
853.67	67.235
853.84	67.399
854.01	67.306
854.18	67.487
854.34	67.548
854.51	67.769
854.68	68.131
854.84	68.065
855.01	67.981
855.18	68.023
855.34	68.203
855.51	68.383
855.68	68.430
855.85	68.161
856.01	68.417
856.18	68.650
856.35	69.161
856.51	69.034
856.68	68.770
856.85	68.675
857.01	68.957
857.18	69.067
857.35	68.660
857.51	68.826
857.68	68.973
857.85	68.808
858.01	69.276
858.18	69.213
858.35	69.036
858.51	68.370
858.68	68.462
858.85	68.636
859.01	68.754
859.18	68.626
859.35	68.486
859.51	68.679
859.68	68.412
859.85	68.540
860.01	68.626
860.18	68.689
860.35	68.821
860.51	68.723
860.68	68.467
860.84	68.627
861.01	68.777
861.18	68.714
861.34	69.037
861.51	69.054
861.68	68.947
861.84	68.849
862.01	68.737
862.18	68.879
862.34	68.542
862.51	68.289
862.67	68.545
862.84	69.131
863.01	69.017
863.17	69.150
863.34	69.035
863.50	69.031
863.67	69.162
863.84	69.022
864.00	68.748
864.17	68.981
864.33	68.943
864.50	68.876
864.67	68.460
864.83	68.224
865.00	68.143
865.16	67.799
865.33	67.792
865.50	68.023
865.66	67.930
865.83	67.656
865.99	67.563
866.16	67.228
866.33	67.091
866.49	66.603
866.66	66.710
866.82	67.302
866.99	67.430
867.15	67.363
867.32	68.031
867.49	68.223
867.65	67.940
867.82	67.657
867.98	67.877
868.15	68.236
868.31	68.492
868.48	68.656
868.64	68.993
868.81	68.879
868.98	68.701
869.14	68.872
869.31	68.747
869.47	68.514
869.64	68.116
869.80	68.541
869.97	68.881
870.13	68.601
870.30	68.836
870.46	69.094
870.63	68.906
870.79	69.454
870.96	69.565
871.12	69.562
871.29	69.363
871.46	69.458
871.62	69.769
871.79	70.086
871.95	70.040
872.12	69.668
872.28	69.980
872.45	70.044
872.61	70.204
872.78	70.389
872.94	70.008
873.11	70.424
873.27	70.233
873.44	70.390
873.60	70.115
873.77	70.102
873.93	70.302
874.10	70.156
874.26	70.469
874.43	70.321
874.59	69.839
874.76	69.629
874.92	69.868
875.09	69.788
875.25	69.464
875.41	69.492
875.58	69.476
875.74	69.579
875.91	69.169
876.07	68.950
876.24	69.193
876.40	68.788
876.57	68.917
876.73	68.769
876.90	69.060
877.06	68.899
877.23	69.397
877.39	69.467
877.56	69.852
877.72	70.210
877.88	70.347
878.05	70.961
878.21	70.991
878.38	70.965
878.54	71.082
878.71	71.288
878.87	71.692
879.04	71.508
879.20	71.221
879.36	70.551
879.53	70.887
879.69	71.132
879.86	71.513
880.02	69.166
880.19	67.409
880.35	66.393
880.51	73.243
880.68	75.104
>>>>>End Processed Spectral Data<<<<<
