# Supplementary material for: Natural history of the social millipede Brachycybe lecontii Wood, 1864
Source: Biodivers Data J. 2020 Apr 3;8:e50770. doi: 10.3897/BDJ.8.e50770 (PMC7148388; doi:10.3897/BDJ.8.e50770)
Supplement: Supplementary material 2 — Files with spectra [file bdj-08-e50770-s002.zip › BLIV0072.txt]

SpectraSuite Data File
++++++++++++++++++++++++++++++++++++
Date: Mon Jun 05 15:57:49 EDT 2017
User: Paul
Dark Spectrum Present: Yes
Reference Spectrum Present: Yes
Number of Sampled Component Spectra: 1
Spectrometers: USB4C01401
Integration Time (usec): 70000 (USB4C01401)
Spectra Averaged: 5 (USB4C01401)
Boxcar Smoothing: 6 (USB4C01401)
Correct for Electrical Dark: No (USB4C01401)
Strobe/Lamp Enabled: No (USB4C01401)
Correct for Detector Non-linearity: No (USB4C01401)
Correct for Stray Light: No (USB4C01401)
Number of Pixels in Processed Spectrum: 3648
>>>>>Begin Processed Spectral Data<<<<<
179.04	88.889
179.26	88.889
179.47	88.889
179.69	-12.195
179.90	17.808
180.12	231.034
180.33	221.910
180.55	314.458
180.76	539.024
180.98	525.301
181.19	-3050.000
181.41	-849.091
181.62	285.354
181.84	138.815
182.05	80.920
182.27	67.851
182.48	49.256
182.70	45.366
182.91	31.307
183.13	30.261
183.34	22.270
183.56	22.395
183.77	20.977
183.99	19.302
184.20	22.424
184.41	20.904
184.63	17.259
184.84	19.234
185.06	21.960
185.27	19.330
185.49	19.687
185.70	22.156
185.92	19.544
186.13	20.308
186.35	21.944
186.56	23.504
186.78	25.844
186.99	22.420
187.21	25.198
187.42	25.989
187.64	25.171
187.85	23.444
188.06	24.011
188.28	24.198
188.49	22.847
188.71	23.662
188.92	24.522
189.14	24.364
189.35	23.806
189.57	20.748
189.78	20.613
190.00	19.924
190.21	20.556
190.42	18.622
190.64	17.968
190.85	21.333
191.07	20.822
191.28	23.042
191.50	25.336
191.71	24.069
191.93	22.960
192.14	23.677
192.36	26.268
192.57	27.683
192.78	28.327
193.00	27.998
193.21	28.453
193.43	26.623
193.64	27.319
193.86	25.398
194.07	24.587
194.28	23.992
194.50	25.086
194.71	27.351
194.93	25.971
195.14	23.505
195.36	23.641
195.57	23.535
195.78	22.874
196.00	24.312
196.21	25.768
196.43	26.443
196.64	31.611
196.86	32.132
197.07	31.222
197.28	30.187
197.50	28.097
197.71	27.572
197.93	27.114
198.14	27.497
198.36	26.020
198.57	27.471
198.78	26.901
199.00	27.187
199.21	23.409
199.43	19.242
199.64	19.584
199.85	17.439
200.07	18.141
200.28	18.963
200.50	18.673
200.71	21.368
200.92	19.447
201.14	22.198
201.35	22.294
201.57	22.789
201.78	21.498
201.99	20.935
202.21	21.347
202.42	22.227
202.64	23.682
202.85	22.614
203.06	23.200
203.28	25.492
203.49	24.689
203.71	25.185
203.92	24.048
204.13	23.769
204.35	24.238
204.56	24.917
204.78	24.116
204.99	24.757
205.20	21.614
205.42	23.436
205.63	25.109
205.85	23.017
206.06	22.494
206.27	21.544
206.49	22.467
206.70	20.597
206.91	22.721
207.13	21.251
207.34	19.307
207.56	21.268
207.77	20.883
207.98	23.988
208.20	23.475
208.41	22.257
208.62	23.598
208.84	23.013
209.05	22.643
209.27	21.612
209.48	20.409
209.69	17.854
209.91	19.056
210.12	21.882
210.33	21.387
210.55	20.261
210.76	18.004
210.97	17.584
211.19	17.435
211.40	16.635
211.61	16.146
211.83	16.270
212.04	15.784
212.26	16.873
212.47	17.141
212.68	15.682
212.90	14.311
213.11	15.178
213.32	17.491
213.54	20.600
213.75	19.292
213.96	20.016
214.18	21.091
214.39	19.952
214.60	20.727
214.82	22.148
215.03	22.364
215.24	21.495
215.46	22.771
215.67	22.945
215.88	20.771
216.10	20.486
216.31	19.206
216.52	19.707
216.74	19.167
216.95	18.704
217.16	19.456
217.38	19.402
217.59	18.416
217.80	18.634
218.02	18.185
218.23	15.975
218.44	16.449
218.66	17.078
218.87	15.682
219.08	14.083
219.30	14.223
219.51	13.698
219.72	13.875
219.94	13.898
220.15	13.535
220.36	13.580
220.58	13.909
220.79	14.021
221.00	15.045
221.22	14.772
221.43	14.250
221.64	14.762
221.85	14.933
222.07	14.454
222.28	14.906
222.49	14.496
222.71	14.203
222.92	13.690
223.13	13.717
223.35	13.522
223.56	13.495
223.77	13.193
223.99	12.818
224.20	13.090
224.41	13.015
224.62	13.058
224.84	13.240
225.05	12.726
225.26	12.795
225.48	13.027
225.69	13.178
225.90	13.141
226.11	13.108
226.33	12.888
226.54	12.702
226.75	12.749
226.97	12.726
227.18	12.351
227.39	12.138
227.60	11.987
227.82	11.929
228.03	11.569
228.24	11.324
228.46	11.271
228.67	11.005
228.88	10.974
229.09	11.002
229.31	10.927
229.52	10.824
229.73	10.723
229.95	10.778
230.16	10.956
230.37	11.143
230.58	11.054
230.80	11.191
231.01	11.244
231.22	11.133
231.43	11.079
231.65	10.851
231.86	10.765
232.07	10.728
232.28	10.653
232.50	10.645
232.71	10.641
232.92	10.522
233.14	10.288
233.35	10.187
233.56	10.068
233.77	9.949
233.99	9.923
234.20	9.925
234.41	9.978
234.62	10.012
234.84	10.020
235.05	9.992
235.26	9.901
235.47	9.861
235.69	9.760
235.90	9.779
236.11	9.946
236.32	9.982
236.53	9.988
236.75	9.928
236.96	9.964
237.17	9.840
237.38	9.781
237.60	9.646
237.81	9.656
238.02	9.558
238.23	9.441
238.45	9.410
238.66	9.356
238.87	9.259
239.08	9.216
239.30	9.163
239.51	9.139
239.72	9.071
239.93	9.078
240.14	9.040
240.36	9.045
240.57	9.033
240.78	9.089
240.99	9.114
241.21	9.121
241.42	9.092
241.63	9.015
241.84	9.048
242.05	9.028
242.27	9.059
242.48	9.054
242.69	9.051
242.90	9.039
243.11	9.074
243.33	8.981
243.54	8.967
243.75	8.936
243.96	8.936
244.18	8.958
244.39	8.971
244.60	8.887
244.81	8.954
245.02	8.962
245.24	8.932
245.45	8.973
245.66	8.982
245.87	8.997
246.08	9.034
246.30	9.025
246.51	9.039
246.72	9.054
246.93	9.050
247.14	9.059
247.35	9.054
247.57	9.010
247.78	8.982
247.99	8.995
248.20	8.972
248.41	8.965
248.63	8.915
248.84	8.928
249.05	8.900
249.26	8.897
249.47	8.867
249.68	8.848
249.90	8.837
250.11	8.839
250.32	8.799
250.53	8.754
250.74	8.722
250.96	8.669
251.17	8.675
251.38	8.667
251.59	8.628
251.80	8.612
252.01	8.603
252.23	8.611
252.44	8.601
252.65	8.622
252.86	8.613
253.07	8.646
253.28	8.655
253.50	8.665
253.71	8.671
253.92	8.637
254.13	8.643
254.34	8.643
254.55	8.655
254.76	8.654
254.98	8.624
255.19	8.621
255.40	8.570
255.61	8.578
255.82	8.542
256.03	8.548
256.25	8.543
256.46	8.561
256.67	8.583
256.88	8.580
257.09	8.585
257.30	8.577
257.51	8.572
257.73	8.553
257.94	8.523
258.15	8.522
258.36	8.526
258.57	8.509
258.78	8.529
258.99	8.512
259.20	8.506
259.42	8.471
259.63	8.449
259.84	8.409
260.05	8.413
260.26	8.402
260.47	8.406
260.68	8.443
260.90	8.468
261.11	8.449
261.32	8.447
261.53	8.410
261.74	8.427
261.95	8.426
262.16	8.426
262.37	8.436
262.58	8.480
262.80	8.512
263.01	8.480
263.22	8.471
263.43	8.437
263.64	8.423
263.85	8.392
264.06	8.429
264.27	8.438
264.48	8.420
264.70	8.420
264.91	8.419
265.12	8.426
265.33	8.410
265.54	8.352
265.75	8.388
265.96	8.388
266.17	8.424
266.38	8.411
266.59	8.443
266.81	8.415
267.02	8.408
267.23	8.418
267.44	8.417
267.65	8.402
267.86	8.371
268.07	8.380
268.28	8.386
268.49	8.364
268.70	8.352
268.91	8.297
269.13	8.301
269.34	8.269
269.55	8.280
269.76	8.232
269.97	8.219
270.18	8.211
270.39	8.226
270.60	8.226
270.81	8.193
271.02	8.195
271.23	8.206
271.44	8.201
271.65	8.197
271.87	8.180
272.08	8.189
272.29	8.197
272.50	8.235
272.71	8.239
272.92	8.224
273.13	8.218
273.34	8.209
273.55	8.221
273.76	8.226
273.97	8.208
274.18	8.196
274.39	8.215
274.60	8.216
274.81	8.210
275.02	8.176
275.24	8.149
275.45	8.143
275.66	8.128
275.87	8.095
276.08	8.092
276.29	8.099
276.50	8.085
276.71	8.095
276.92	8.101
277.13	8.068
277.34	8.071
277.55	8.053
277.76	8.059
277.97	8.071
278.18	8.068
278.39	8.096
278.60	8.131
278.81	8.152
279.02	8.153
279.23	8.154
279.44	8.142
279.65	8.152
279.86	8.161
280.08	8.178
280.29	8.186
280.50	8.176
280.71	8.177
280.92	8.173
281.13	8.159
281.34	8.135
281.55	8.133
281.76	8.120
281.97	8.114
282.18	8.098
282.39	8.072
282.60	8.089
282.81	8.073
283.02	8.083
283.23	8.091
283.44	8.079
283.65	8.057
283.86	8.061
284.07	8.082
284.28	8.088
284.49	8.071
284.70	8.093
284.91	8.118
285.12	8.143
285.33	8.139
285.54	8.130
285.75	8.141
285.96	8.135
286.17	8.166
286.38	8.202
286.59	8.209
286.80	8.210
287.01	8.202
287.22	8.231
287.43	8.228
287.64	8.230
287.85	8.252
288.06	8.295
288.27	8.325
288.48	8.323
288.69	8.338
288.90	8.348
289.11	8.343
289.32	8.357
289.53	8.376
289.74	8.389
289.95	8.397
290.16	8.399
290.37	8.398
290.58	8.401
290.79	8.374
291.00	8.374
291.21	8.382
291.42	8.396
291.63	8.396
291.83	8.387
292.04	8.384
292.25	8.385
292.46	8.383
292.67	8.372
292.88	8.386
293.09	8.397
293.30	8.414
293.51	8.427
293.72	8.428
293.93	8.437
294.14	8.442
294.35	8.450
294.56	8.484
294.77	8.479
294.98	8.469
295.19	8.475
295.40	8.491
295.61	8.496
295.82	8.509
296.03	8.506
296.24	8.531
296.45	8.558
296.66	8.559
296.86	8.569
297.07	8.576
297.28	8.589
297.49	8.614
297.70	8.635
297.91	8.645
298.12	8.656
298.33	8.663
298.54	8.676
298.75	8.705
298.96	8.707
299.17	8.703
299.38	8.730
299.59	8.742
299.80	8.744
300.00	8.745
300.21	8.747
300.42	8.747
300.63	8.756
300.84	8.763
301.05	8.777
301.26	8.780
301.47	8.761
301.68	8.759
301.89	8.755
302.10	8.751
302.31	8.752
302.52	8.767
302.72	8.769
302.93	8.777
303.14	8.801
303.35	8.821
303.56	8.828
303.77	8.832
303.98	8.845
304.19	8.860
304.40	8.870
304.61	8.894
304.82	8.904
305.02	8.920
305.23	8.929
305.44	8.927
305.65	8.931
305.86	8.915
306.07	8.912
306.28	8.935
306.49	8.939
306.70	8.941
306.91	8.941
307.11	8.951
307.32	8.942
307.53	8.940
307.74	8.941
307.95	8.945
308.16	8.953
308.37	8.951
308.58	8.975
308.79	8.963
308.99	8.952
309.20	8.947
309.41	8.947
309.62	8.955
309.83	8.948
310.04	8.954
310.25	8.977
310.46	8.970
310.66	8.972
310.87	8.966
311.08	8.974
311.29	8.956
311.50	8.960
311.71	8.961
311.92	8.991
312.12	8.993
312.33	9.001
312.54	9.002
312.75	9.011
312.96	8.992
313.17	8.995
313.38	9.005
313.59	9.006
313.79	9.016
314.00	9.021
314.21	9.037
314.42	9.034
314.63	9.011
314.84	9.003
315.04	8.990
315.25	8.970
315.46	8.952
315.67	8.954
315.88	8.959
316.09	8.939
316.30	8.939
316.50	8.929
316.71	8.939
316.92	8.930
317.13	8.916
317.34	8.905
317.55	8.895
317.75	8.919
317.96	8.939
318.17	8.949
318.38	8.939
318.59	8.932
318.80	8.946
319.00	8.959
319.21	8.964
319.42	8.963
319.63	8.965
319.84	8.990
320.05	9.014
320.25	9.024
320.46	9.015
320.67	9.020
320.88	9.006
321.09	9.017
321.29	9.019
321.50	9.026
321.71	9.013
321.92	9.008
322.13	9.007
322.34	9.016
322.54	9.019
322.75	9.030
322.96	9.044
323.17	9.036
323.38	9.032
323.58	9.060
323.79	9.071
324.00	9.071
324.21	9.053
324.42	9.048
324.62	9.054
324.83	9.044
325.04	9.042
325.25	9.034
325.46	9.021
325.66	9.024
325.87	9.026
326.08	9.038
326.29	9.028
326.50	9.042
326.70	9.057
326.91	9.066
327.12	9.089
327.33	9.106
327.53	9.134
327.74	9.152
327.95	9.171
328.16	9.208
328.37	9.225
328.57	9.236
328.78	9.240
328.99	9.241
329.20	9.249
329.41	9.272
329.61	9.304
329.82	9.319
330.03	9.342
330.24	9.351
330.44	9.355
330.65	9.369
330.86	9.387
331.07	9.401
331.27	9.450
331.48	9.479
331.69	9.521
331.90	9.541
332.10	9.563
332.31	9.577
332.52	9.604
332.73	9.608
332.93	9.652
333.14	9.689
333.35	9.722
333.56	9.740
333.76	9.743
333.97	9.731
334.18	9.759
334.39	9.783
334.59	9.787
334.80	9.799
335.01	9.832
335.22	9.848
335.42	9.852
335.63	9.850
335.84	9.865
336.05	9.869
336.25	9.864
336.46	9.902
336.67	9.934
336.88	9.949
337.08	9.967
337.29	9.986
337.50	10.009
337.71	9.991
337.91	9.992
338.12	10.036
338.33	10.061
338.53	10.084
338.74	10.081
338.95	10.092
339.16	10.107
339.36	10.135
339.57	10.160
339.78	10.183
339.98	10.200
340.19	10.214
340.40	10.259
340.61	10.310
340.81	10.303
341.02	10.318
341.23	10.321
341.43	10.354
341.64	10.371
341.85	10.391
342.06	10.403
342.26	10.417
342.47	10.441
342.68	10.459
342.88	10.490
343.09	10.500
343.30	10.508
343.51	10.572
343.71	10.604
343.92	10.641
344.13	10.683
344.33	10.711
344.54	10.732
344.75	10.751
344.95	10.776
345.16	10.794
345.37	10.833
345.57	10.855
345.78	10.877
345.99	10.896
346.19	10.905
346.40	10.922
346.61	10.926
346.82	10.941
347.02	10.964
347.23	11.004
347.44	11.023
347.64	11.048
347.85	11.065
348.06	11.094
348.26	11.110
348.47	11.138
348.68	11.166
348.88	11.171
349.09	11.165
349.30	11.195
349.50	11.191
349.71	11.229
349.92	11.239
350.12	11.261
350.33	11.257
350.54	11.269
350.74	11.271
350.95	11.290
351.16	11.307
351.36	11.336
351.57	11.367
351.77	11.394
351.98	11.416
352.19	11.465
352.39	11.468
352.60	11.474
352.81	11.493
353.01	11.524
353.22	11.564
353.43	11.589
353.63	11.596
353.84	11.607
354.05	11.624
354.25	11.633
354.46	11.652
354.67	11.657
354.87	11.642
355.08	11.657
355.28	11.670
355.49	11.700
355.70	11.711
355.90	11.717
356.11	11.755
356.32	11.774
356.52	11.779
356.73	11.802
356.93	11.827
357.14	11.857
357.35	11.889
357.55	11.931
357.76	11.962
357.97	11.995
358.17	12.005
358.38	12.022
358.58	12.041
358.79	12.033
359.00	12.080
359.20	12.125
359.41	12.114
359.61	12.140
359.82	12.169
360.03	12.204
360.23	12.263
360.44	12.265
360.64	12.259
360.85	12.272
361.06	12.324
361.26	12.365
361.47	12.394
361.67	12.378
361.88	12.386
362.09	12.426
362.29	12.431
362.50	12.424
362.70	12.440
362.91	12.426
363.12	12.439
363.32	12.465
363.53	12.484
363.73	12.474
363.94	12.480
364.15	12.472
364.35	12.488
364.56	12.493
364.76	12.506
364.97	12.527
365.17	12.571
365.38	12.572
365.59	12.547
365.79	12.555
366.00	12.546
366.20	12.563
366.41	12.547
366.61	12.527
366.82	12.556
367.03	12.578
367.23	12.605
367.44	12.646
367.64	12.644
367.85	12.658
368.05	12.650
368.26	12.669
368.47	12.677
368.67	12.716
368.88	12.718
369.08	12.734
369.29	12.752
369.49	12.759
369.70	12.770
369.90	12.773
370.11	12.733
370.31	12.764
370.52	12.749
370.73	12.767
370.93	12.788
371.14	12.817
371.34	12.840
371.55	12.831
371.75	12.869
371.96	12.858
372.16	12.862
372.37	12.863
372.57	12.865
372.78	12.873
372.99	12.870
373.19	12.876
373.40	12.887
373.60	12.891
373.81	12.887
374.01	12.870
374.22	12.874
374.42	12.877
374.63	12.897
374.83	12.907
375.04	12.937
375.24	12.948
375.45	12.963
375.65	12.962
375.86	12.956
376.06	12.957
376.27	12.944
376.47	12.954
376.68	12.982
376.88	13.017
377.09	13.022
377.29	13.005
377.50	12.994
377.70	12.962
377.91	12.962
378.11	12.951
378.32	12.960
378.52	12.967
378.73	12.977
378.93	13.003
379.14	12.994
379.34	12.977
379.55	12.973
379.75	12.968
379.96	13.028
380.16	13.035
380.37	13.094
380.57	13.116
380.78	13.147
380.98	13.162
381.19	13.175
381.39	13.164
381.60	13.175
381.80	13.199
382.01	13.214
382.21	13.205
382.42	13.215
382.62	13.193
382.83	13.228
383.03	13.219
383.24	13.233
383.44	13.237
383.65	13.236
383.85	13.254
384.06	13.292
384.26	13.331
384.47	13.344
384.67	13.367
384.87	13.379
385.08	13.392
385.28	13.396
385.49	13.395
385.69	13.376
385.90	13.359
386.10	13.359
386.31	13.373
386.51	13.376
386.72	13.382
386.92	13.373
387.13	13.363
387.33	13.372
387.53	13.400
387.74	13.417
387.94	13.449
388.15	13.448
388.35	13.514
388.56	13.530
388.76	13.548
388.97	13.548
389.17	13.585
389.37	13.585
389.58	13.590
389.78	13.621
389.99	13.645
390.19	13.650
390.40	13.656
390.60	13.677
390.80	13.689
391.01	13.656
391.21	13.687
391.42	13.715
391.62	13.720
391.83	13.724
392.03	13.744
392.23	13.775
392.44	13.772
392.64	13.759
392.85	13.758
393.05	13.788
393.26	13.784
393.46	13.800
393.66	13.815
393.87	13.838
394.07	13.838
394.28	13.878
394.48	13.874
394.68	13.878
394.89	13.899
395.09	13.929
395.30	13.949
395.50	14.004
395.70	13.995
395.91	14.000
396.11	14.030
396.32	14.043
396.52	14.017
396.72	14.048
396.93	14.013
397.13	14.017
397.34	14.035
397.54	14.027
397.74	14.059
397.95	14.066
398.15	14.045
398.36	14.067
398.56	14.107
398.76	14.128
398.97	14.142
399.17	14.158
399.37	14.166
399.58	14.224
399.78	14.266
399.99	14.307
400.19	14.311
400.39	14.307
400.60	14.349
400.80	14.413
401.00	14.412
401.21	14.402
401.41	14.433
401.62	14.446
401.82	14.485
402.02	14.506
402.23	14.507
402.43	14.513
402.63	14.506
402.84	14.542
403.04	14.577
403.24	14.594
403.45	14.562
403.65	14.609
403.86	14.639
404.06	14.651
404.26	14.668
404.47	14.711
404.67	14.695
404.87	14.748
405.08	14.785
405.28	14.822
405.48	14.835
405.69	14.853
405.89	14.858
406.09	14.908
406.30	14.937
406.50	14.956
406.70	14.990
406.91	15.022
407.11	15.014
407.31	15.090
407.52	15.094
407.72	15.108
407.92	15.115
408.13	15.139
408.33	15.159
408.53	15.206
408.74	15.241
408.94	15.230
409.14	15.241
409.35	15.231
409.55	15.245
409.75	15.300
409.96	15.304
410.16	15.333
410.36	15.390
410.57	15.403
410.77	15.461
410.97	15.486
411.18	15.493
411.38	15.524
411.58	15.575
411.78	15.638
411.99	15.654
412.19	15.685
412.39	15.711
412.60	15.762
412.80	15.777
413.00	15.769
413.21	15.827
413.41	15.846
413.61	15.870
413.81	15.891
414.02	15.911
414.22	15.924
414.42	15.948
414.63	15.999
414.83	16.038
415.03	16.049
415.23	16.065
415.44	16.104
415.64	16.140
415.84	16.174
416.05	16.195
416.25	16.267
416.45	16.332
416.65	16.384
416.86	16.482
417.06	16.540
417.26	16.590
417.47	16.662
417.67	16.689
417.87	16.720
418.07	16.766
418.28	16.818
418.48	16.868
418.68	16.917
418.88	16.928
419.09	16.962
419.29	16.994
419.49	16.978
419.69	16.978
419.90	17.011
420.10	17.011
420.30	17.049
420.50	17.100
420.71	17.127
420.91	17.174
421.11	17.188
421.31	17.203
421.52	17.264
421.72	17.309
421.92	17.325
422.12	17.393
422.33	17.464
422.53	17.526
422.73	17.569
422.93	17.645
423.14	17.685
423.34	17.759
423.54	17.842
423.74	17.902
423.95	17.966
424.15	18.003
424.35	18.032
424.55	18.101
424.76	18.142
424.96	18.179
425.16	18.213
425.36	18.314
425.56	18.364
425.77	18.434
425.97	18.506
426.17	18.504
426.37	18.579
426.58	18.628
426.78	18.688
426.98	18.732
427.18	18.790
427.38	18.831
427.59	18.913
427.79	18.972
427.99	19.004
428.19	19.031
428.39	19.107
428.60	19.132
428.80	19.212
429.00	19.229
429.20	19.291
429.40	19.347
429.61	19.418
429.81	19.456
430.01	19.508
430.21	19.557
430.41	19.587
430.62	19.651
430.82	19.721
431.02	19.763
431.22	19.823
431.42	19.870
431.63	19.958
431.83	20.001
432.03	20.070
432.23	20.143
432.43	20.228
432.64	20.304
432.84	20.362
433.04	20.436
433.24	20.484
433.44	20.575
433.64	20.642
433.85	20.703
434.05	20.756
434.25	20.823
434.45	20.914
434.65	20.971
434.85	21.039
435.06	21.109
435.26	21.168
435.46	21.254
435.66	21.288
435.86	21.371
436.06	21.397
436.27	21.419
436.47	21.497
436.67	21.570
436.87	21.634
437.07	21.715
437.27	21.737
437.47	21.784
437.68	21.831
437.88	21.908
438.08	21.938
438.28	22.069
438.48	22.131
438.68	22.202
438.89	22.281
439.09	22.356
439.29	22.397
439.49	22.451
439.69	22.551
439.89	22.665
440.09	22.726
440.29	22.790
440.50	22.812
440.70	22.854
440.90	22.892
441.10	22.962
441.30	23.035
441.50	23.106
441.70	23.135
441.90	23.224
442.11	23.333
442.31	23.328
442.51	23.350
442.71	23.414
442.91	23.471
443.11	23.534
443.31	23.628
443.51	23.695
443.72	23.756
443.92	23.837
444.12	23.933
444.32	24.021
444.52	24.089
444.72	24.134
444.92	24.214
445.12	24.283
445.32	24.345
445.53	24.410
445.73	24.497
445.93	24.570
446.13	24.570
446.33	24.541
446.53	24.589
446.73	24.638
446.93	24.707
447.13	24.795
447.33	24.819
447.53	24.888
447.74	24.852
447.94	24.919
448.14	24.982
448.34	25.053
448.54	25.107
448.74	25.292
448.94	25.459
449.14	25.486
449.34	25.521
449.54	25.541
449.74	25.604
449.94	25.661
450.14	25.696
450.35	25.859
450.55	25.883
450.75	25.929
450.95	26.021
451.15	26.058
451.35	26.031
451.55	26.001
451.75	26.037
451.95	26.109
452.15	26.153
452.35	26.143
452.55	26.215
452.75	26.227
452.95	26.355
453.15	26.446
453.35	26.528
453.56	26.587
453.76	26.663
453.96	26.741
454.16	26.824
454.36	26.948
454.56	27.027
454.76	27.145
454.96	27.264
455.16	27.282
455.36	27.410
455.56	27.425
455.76	27.413
455.96	27.458
456.16	27.549
456.36	27.539
456.56	27.593
456.76	27.656
456.96	27.753
457.16	27.719
457.36	27.687
457.56	27.721
457.76	27.725
457.96	27.749
458.16	27.734
458.36	27.858
458.56	27.900
458.76	27.869
458.96	27.970
459.16	28.024
459.36	27.973
459.56	27.896
459.76	27.948
459.96	27.995
460.16	27.985
460.36	28.051
460.56	28.054
460.76	28.155
460.96	28.110
461.16	28.074
461.36	28.085
461.56	28.106
461.76	28.114
461.96	28.223
462.16	28.300
462.36	28.373
462.56	28.420
462.76	28.471
462.96	28.547
463.16	28.601
463.36	28.599
463.56	28.667
463.76	28.718
463.96	28.800
464.16	28.811
464.36	28.824
464.56	28.831
464.76	28.878
464.96	28.849
465.16	28.839
465.36	28.829
465.56	28.802
465.76	28.824
465.96	28.887
466.16	28.898
466.36	28.935
466.56	28.947
466.76	28.984
466.96	29.057
467.16	29.082
467.36	29.048
467.56	29.085
467.76	29.179
467.96	29.257
468.16	29.336
468.36	29.320
468.56	29.307
468.76	29.318
468.96	29.352
469.16	29.390
469.35	29.421
469.55	29.408
469.75	29.400
469.95	29.444
470.15	29.461
470.35	29.455
470.55	29.461
470.75	29.443
470.95	29.483
471.15	29.513
471.35	29.540
471.55	29.589
471.75	29.574
471.95	29.578
472.15	29.633
472.35	29.702
472.54	29.758
472.74	29.813
472.94	29.831
473.14	29.843
473.34	29.880
473.54	29.913
473.74	29.936
473.94	29.989
474.14	29.992
474.34	30.033
474.54	30.044
474.74	30.040
474.94	30.042
475.13	30.040
475.33	30.017
475.53	30.019
475.73	30.041
475.93	30.058
476.13	30.084
476.33	30.121
476.53	30.117
476.73	30.175
476.93	30.193
477.12	30.236
477.32	30.277
477.52	30.330
477.72	30.340
477.92	30.391
478.12	30.427
478.32	30.485
478.52	30.553
478.72	30.597
478.92	30.603
479.11	30.676
479.31	30.650
479.51	30.680
479.71	30.717
479.91	30.733
480.11	30.748
480.31	30.749
480.51	30.769
480.70	30.814
480.90	30.829
481.10	30.833
481.30	30.860
481.50	30.912
481.70	30.940
481.90	31.003
482.10	31.073
482.29	31.142
482.49	31.183
482.69	31.216
482.89	31.278
483.09	31.325
483.29	31.396
483.49	31.419
483.68	31.460
483.88	31.491
484.08	31.544
484.28	31.551
484.48	31.589
484.68	31.578
484.88	31.594
485.07	31.671
485.27	31.715
485.47	31.747
485.67	31.817
485.87	31.817
486.07	31.859
486.26	31.886
486.46	31.894
486.66	31.899
486.86	31.965
487.06	32.003
487.26	32.033
487.45	32.046
487.65	32.014
487.85	32.016
488.05	32.086
488.25	32.098
488.45	32.140
488.64	32.182
488.84	32.208
489.04	32.266
489.24	32.309
489.44	32.321
489.64	32.346
489.83	32.438
490.03	32.486
490.23	32.554
490.43	32.574
490.63	32.616
490.82	32.623
491.02	32.645
491.22	32.652
491.42	32.724
491.62	32.756
491.81	32.793
492.01	32.852
492.21	32.868
492.41	32.874
492.61	32.901
492.80	32.926
493.00	33.001
493.20	33.025
493.40	33.078
493.60	33.133
493.79	33.173
493.99	33.167
494.19	33.222
494.39	33.251
494.59	33.248
494.78	33.279
494.98	33.297
495.18	33.304
495.38	33.326
495.57	33.377
495.77	33.381
495.97	33.424
496.17	33.433
496.37	33.469
496.56	33.508
496.76	33.511
496.96	33.537
497.16	33.614
497.35	33.656
497.55	33.693
497.75	33.727
497.95	33.757
498.14	33.769
498.34	33.849
498.54	33.880
498.74	33.932
498.93	33.995
499.13	33.997
499.33	34.046
499.53	34.078
499.72	34.082
499.92	34.148
500.12	34.195
500.32	34.256
500.51	34.347
500.71	34.415
500.91	34.440
501.11	34.481
501.30	34.542
501.50	34.544
501.70	34.664
501.90	34.743
502.09	34.802
502.29	34.875
502.49	34.904
502.69	34.960
502.88	34.992
503.08	35.020
503.28	35.053
503.47	35.141
503.67	35.194
503.87	35.251
504.07	35.351
504.26	35.411
504.46	35.455
504.66	35.492
504.85	35.488
505.05	35.539
505.25	35.591
505.45	35.636
505.64	35.660
505.84	35.686
506.04	35.696
506.23	35.732
506.43	35.746
506.63	35.793
506.83	35.806
507.02	35.784
507.22	35.838
507.42	35.870
507.61	35.952
507.81	36.013
508.01	36.047
508.20	36.109
508.40	36.152
508.60	36.167
508.80	36.178
508.99	36.194
509.19	36.230
509.39	36.266
509.58	36.341
509.78	36.357
509.98	36.425
510.17	36.445
510.37	36.400
510.57	36.435
510.76	36.469
510.96	36.538
511.16	36.548
511.35	36.598
511.55	36.653
511.75	36.689
511.94	36.695
512.14	36.756
512.34	36.836
512.53	36.882
512.73	36.895
512.93	36.972
513.12	37.048
513.32	37.071
513.52	37.102
513.71	37.179
513.91	37.209
514.11	37.269
514.30	37.291
514.50	37.357
514.70	37.342
514.89	37.357
515.09	37.350
515.28	37.390
515.48	37.465
515.68	37.508
515.87	37.552
516.07	37.589
516.27	37.579
516.46	37.671
516.66	37.667
516.86	37.662
517.05	37.690
517.25	37.761
517.44	37.818
517.64	37.885
517.84	37.893
518.03	37.882
518.23	37.896
518.43	37.900
518.62	37.897
518.82	37.993
519.01	38.006
519.21	38.047
519.41	38.075
519.60	38.144
519.80	38.168
520.00	38.197
520.19	38.206
520.39	38.302
520.58	38.359
520.78	38.366
520.98	38.377
521.17	38.441
521.37	38.417
521.56	38.433
521.76	38.414
521.96	38.526
522.15	38.503
522.35	38.562
522.54	38.563
522.74	38.589
522.94	38.608
523.13	38.601
523.33	38.676
523.52	38.707
523.72	38.735
523.91	38.766
524.11	38.807
524.31	38.892
524.50	38.838
524.70	38.856
524.89	38.852
525.09	38.918
525.29	38.994
525.48	38.998
525.68	39.068
525.87	39.083
526.07	39.169
526.26	39.197
526.46	39.245
526.66	39.296
526.85	39.374
527.05	39.449
527.24	39.487
527.44	39.551
527.63	39.631
527.83	39.685
528.02	39.767
528.22	39.795
528.42	39.867
528.61	39.882
528.81	39.973
529.00	40.044
529.20	40.077
529.39	40.063
529.59	40.141
529.78	40.231
529.98	40.258
530.17	40.292
530.37	40.300
530.57	40.325
530.76	40.360
530.96	40.406
531.15	40.452
531.35	40.426
531.54	40.454
531.74	40.488
531.93	40.555
532.13	40.575
532.32	40.617
532.52	40.682
532.71	40.655
532.91	40.750
533.10	40.752
533.30	40.808
533.49	40.829
533.69	40.907
533.89	41.006
534.08	41.080
534.28	41.083
534.47	41.104
534.67	41.082
534.86	41.152
535.06	41.162
535.25	41.159
535.45	41.112
535.64	41.170
535.84	41.149
536.03	41.144
536.23	41.123
536.42	41.079
536.62	41.070
536.81	41.099
537.01	41.123
537.20	41.163
537.40	41.155
537.59	41.128
537.79	41.227
537.98	41.268
538.17	41.277
538.37	41.321
538.56	41.318
538.76	41.295
538.95	41.362
539.15	41.375
539.34	41.440
539.54	41.485
539.73	41.524
539.93	41.572
540.12	41.675
540.32	41.657
540.51	41.720
540.71	41.761
540.90	41.830
541.10	41.904
541.29	41.994
541.49	42.006
541.68	42.107
541.87	42.152
542.07	42.145
542.26	42.281
542.46	42.305
542.65	42.410
542.85	42.474
543.04	42.513
543.24	42.547
543.43	42.539
543.63	42.604
543.82	42.698
544.01	42.777
544.21	42.788
544.40	42.814
544.60	42.923
544.79	42.812
544.99	42.850
545.18	42.744
545.37	42.853
545.57	42.871
545.76	42.908
545.96	42.972
546.15	42.985
546.35	43.005
546.54	43.089
546.73	43.123
546.93	43.105
547.12	43.094
547.32	43.205
547.51	43.223
547.71	43.272
547.90	43.118
548.09	43.084
548.29	43.142
548.48	43.182
548.68	43.264
548.87	43.251
549.06	43.218
549.26	43.267
549.45	43.268
549.65	43.286
549.84	43.278
550.03	43.332
550.23	43.340
550.42	43.443
550.62	43.530
550.81	43.508
551.00	43.576
551.20	43.560
551.39	43.639
551.59	43.687
551.78	43.720
551.97	43.762
552.17	43.854
552.36	43.960
552.56	43.909
552.75	43.985
552.94	44.045
553.14	44.068
553.33	44.126
553.52	44.191
553.72	44.247
553.91	44.287
554.11	44.280
554.30	44.347
554.49	44.421
554.69	44.385
554.88	44.347
555.07	44.474
555.27	44.456
555.46	44.551
555.65	44.485
555.85	44.521
556.04	44.480
556.24	44.507
556.43	44.517
556.62	44.632
556.82	44.598
557.01	44.587
557.20	44.595
557.40	44.536
557.59	44.512
557.78	44.558
557.98	44.527
558.17	44.659
558.36	44.704
558.56	44.668
558.75	44.754
558.94	44.791
559.14	44.787
559.33	44.823
559.52	44.858
559.72	44.912
559.91	45.024
560.10	45.044
560.30	45.089
560.49	45.091
560.68	45.108
560.88	45.059
561.07	45.158
561.26	45.131
561.46	45.103
561.65	45.174
561.84	45.265
562.04	45.348
562.23	45.495
562.42	45.542
562.62	45.598
562.81	45.681
563.00	45.766
563.19	45.886
563.39	46.013
563.58	46.105
563.77	46.196
563.97	46.322
564.16	46.298
564.35	46.334
564.55	46.372
564.74	46.394
564.93	46.543
565.12	46.652
565.32	46.805
565.51	47.000
565.70	47.070
565.90	47.148
566.09	47.293
566.28	47.414
566.47	47.502
566.67	47.634
566.86	47.654
567.05	47.814
567.25	47.856
567.44	47.877
567.63	48.002
567.82	47.981
568.02	48.027
568.21	48.117
568.40	48.240
568.59	48.297
568.79	48.333
568.98	48.407
569.17	48.535
569.36	48.722
569.56	48.805
569.75	48.916
569.94	49.092
570.14	49.181
570.33	49.343
570.52	49.401
570.71	49.430
570.91	49.513
571.10	49.558
571.29	49.670
571.48	49.740
571.68	49.838
571.87	49.860
572.06	49.837
572.25	49.900
572.44	49.922
572.64	49.978
572.83	49.990
573.02	50.076
573.21	50.147
573.41	50.233
573.60	50.306
573.79	50.443
573.98	50.549
574.18	50.671
574.37	50.791
574.56	50.984
574.75	51.043
574.94	51.108
575.14	51.218
575.33	51.363
575.52	51.452
575.71	51.569
575.91	51.653
576.10	51.759
576.29	51.770
576.48	51.807
576.67	51.853
576.87	51.908
577.06	51.921
577.25	52.027
577.44	52.070
577.63	52.115
577.83	52.057
578.02	52.134
578.21	52.204
578.40	52.220
578.59	52.337
578.79	52.444
578.98	52.640
579.17	52.751
579.36	52.837
579.55	52.944
579.74	52.924
579.94	52.968
580.13	53.032
580.32	53.186
580.51	53.240
580.70	53.332
580.90	53.481
581.09	53.484
581.28	53.531
581.47	53.532
581.66	53.556
581.85	53.670
582.05	53.809
582.24	54.016
582.43	54.254
582.62	54.325
582.81	54.289
583.00	54.339
583.20	54.417
583.39	54.405
583.58	54.470
583.77	54.627
583.96	54.749
584.15	54.817
584.34	54.842
584.54	54.747
584.73	54.860
584.92	54.827
585.11	54.999
585.30	55.199
585.49	55.260
585.68	55.298
585.88	55.399
586.07	55.461
586.26	55.377
586.45	55.433
586.64	55.540
586.83	55.627
587.02	55.761
587.22	55.818
587.41	55.909
587.60	55.887
587.79	55.870
587.98	55.958
588.17	56.070
588.36	56.158
588.55	56.208
588.74	56.384
588.94	56.461
589.13	56.479
589.32	56.510
589.51	56.594
589.70	56.681
589.89	56.649
590.08	56.633
590.27	56.729
590.46	56.765
590.66	56.792
590.85	56.873
591.04	56.902
591.23	57.006
591.42	57.095
591.61	57.056
591.80	57.086
591.99	57.151
592.18	57.089
592.37	57.210
592.57	57.284
592.76	57.409
592.95	57.473
593.14	57.446
593.33	57.445
593.52	57.554
593.71	57.482
593.90	57.448
594.09	57.584
594.28	57.650
594.47	57.699
594.66	57.882
594.85	57.958
595.05	58.064
595.24	58.082
595.43	58.056
595.62	58.138
595.81	58.183
596.00	58.214
596.19	58.326
596.38	58.304
596.57	58.302
596.76	58.367
596.95	58.382
597.14	58.287
597.33	58.353
597.52	58.356
597.71	58.369
597.90	58.462
598.09	58.549
598.28	58.511
598.47	58.491
598.67	58.439
598.86	58.483
599.05	58.572
599.24	58.547
599.43	58.531
599.62	58.631
599.81	58.654
600.00	58.654
600.19	58.678
600.38	58.676
600.57	58.683
600.76	58.717
600.95	58.780
601.14	58.881
601.33	58.926
601.52	58.980
601.71	59.044
601.90	59.138
602.09	59.149
602.28	59.168
602.47	59.296
602.66	59.273
602.85	59.390
603.04	59.525
603.23	59.644
603.42	59.665
603.61	59.615
603.80	59.628
603.99	59.606
604.18	59.631
604.37	59.643
604.56	59.571
604.75	59.511
604.94	59.569
605.13	59.549
605.32	59.473
605.51	59.395
605.70	59.344
605.89	59.398
606.08	59.424
606.27	59.536
606.46	59.526
606.65	59.610
606.84	59.527
607.03	59.626
607.22	59.753
607.41	59.685
607.60	59.774
607.79	59.910
607.98	59.977
608.17	60.021
608.36	60.128
608.55	60.153
608.74	60.176
608.93	60.223
609.12	60.149
609.31	60.353
609.49	60.401
609.68	60.423
609.87	60.398
610.06	60.459
610.25	60.312
610.44	60.247
610.63	60.269
610.82	60.284
611.01	60.295
611.20	60.220
611.39	60.254
611.58	60.404
611.77	60.362
611.96	60.360
612.15	60.241
612.34	60.293
612.53	60.263
612.72	60.385
612.90	60.436
613.09	60.388
613.28	60.368
613.47	60.477
613.66	60.558
613.85	60.637
614.04	60.526
614.23	60.520
614.42	60.557
614.61	60.742
614.80	60.778
614.99	60.867
615.18	60.895
615.36	60.955
615.55	61.019
615.74	61.039
615.93	61.036
616.12	60.938
616.31	60.911
616.50	60.974
616.69	61.029
616.88	61.007
617.07	60.911
617.25	60.923
617.44	60.953
617.63	61.017
617.82	60.998
618.01	61.090
618.20	61.107
618.39	61.139
618.58	61.221
618.77	61.192
618.95	61.183
619.14	61.184
619.33	61.101
619.52	61.118
619.71	61.139
619.90	61.057
620.09	60.973
620.28	61.046
620.46	61.045
620.65	61.023
620.84	61.004
621.03	61.060
621.22	61.136
621.41	61.198
621.60	61.128
621.79	61.234
621.97	61.310
622.16	61.336
622.35	61.374
622.54	61.412
622.73	61.363
622.92	61.404
623.11	61.409
623.29	61.365
623.48	61.387
623.67	61.312
623.86	61.321
624.05	61.437
624.24	61.504
624.42	61.416
624.61	61.467
624.80	61.535
624.99	61.496
625.18	61.535
625.37	61.527
625.55	61.579
625.74	61.639
625.93	61.665
626.12	61.789
626.31	61.753
626.50	61.721
626.68	61.723
626.87	61.757
627.06	61.710
627.25	61.655
627.44	61.729
627.63	61.678
627.81	61.650
628.00	61.665
628.19	61.650
628.38	61.612
628.57	61.586
628.75	61.583
628.94	61.583
629.13	61.701
629.32	61.824
629.51	61.868
629.69	61.940
629.88	62.008
630.07	62.106
630.26	62.169
630.45	62.217
630.63	62.240
630.82	62.354
631.01	62.326
631.20	62.393
631.39	62.430
631.57	62.345
631.76	62.357
631.95	62.386
632.14	62.417
632.32	62.365
632.51	62.433
632.70	62.412
632.89	62.371
633.08	62.380
633.26	62.339
633.45	62.421
633.64	62.492
633.83	62.593
634.01	62.636
634.20	62.605
634.39	62.644
634.58	62.656
634.76	62.748
634.95	62.699
635.14	62.748
635.33	62.812
635.51	62.833
635.70	62.892
635.89	62.927
636.08	62.952
636.26	62.932
636.45	62.976
636.64	63.052
636.83	63.107
637.01	63.095
637.20	63.194
637.39	63.266
637.58	63.292
637.76	63.325
637.95	63.425
638.14	63.475
638.33	63.537
638.51	63.481
638.70	63.635
638.89	63.632
639.07	63.652
639.26	63.592
639.45	63.666
639.64	63.585
639.82	63.592
640.01	63.616
640.20	63.561
640.38	63.619
640.57	63.591
640.76	63.616
640.95	63.707
641.13	63.580
641.32	63.562
641.51	63.575
641.69	63.692
641.88	63.681
642.07	63.698
642.26	63.785
642.44	63.918
642.63	63.950
642.82	63.996
643.00	63.965
643.19	63.933
643.38	63.963
643.56	64.069
643.75	64.141
643.94	64.219
644.12	64.196
644.31	64.272
644.50	64.335
644.68	64.172
644.87	64.088
645.06	64.310
645.24	64.334
645.43	64.485
645.62	64.560
645.81	64.641
645.99	64.632
646.18	64.592
646.37	64.524
646.55	64.642
646.74	64.679
646.92	64.708
647.11	64.852
647.30	64.882
647.48	64.829
647.67	64.793
647.86	64.728
648.04	64.767
648.23	64.820
648.42	64.893
648.60	65.083
648.79	65.167
648.98	65.240
649.16	65.249
649.35	65.368
649.54	65.470
649.72	65.502
649.91	65.478
650.09	65.608
650.28	65.733
650.47	65.696
650.65	65.662
650.84	65.609
651.03	65.521
651.21	65.549
651.40	65.478
651.59	65.619
651.77	65.557
651.96	65.455
652.14	65.669
652.33	65.653
652.52	65.613
652.70	65.661
652.89	65.735
653.07	65.755
653.26	65.791
653.45	65.959
653.63	66.045
653.82	66.058
654.00	65.974
654.19	66.089
654.38	66.238
654.56	66.167
654.75	66.322
654.93	66.401
655.12	66.447
655.31	66.551
655.49	66.568
655.68	66.615
655.86	66.512
656.05	66.554
656.24	66.650
656.42	66.724
656.61	66.756
656.79	66.810
656.98	66.914
657.16	67.005
657.35	67.038
657.54	67.022
657.72	67.000
657.91	67.008
658.09	67.153
658.28	67.198
658.46	67.253
658.65	67.325
658.84	67.360
659.02	67.435
659.21	67.409
659.39	67.391
659.58	67.311
659.76	67.387
659.95	67.549
660.13	67.625
660.32	67.684
660.51	67.739
660.69	67.991
660.88	67.991
661.06	67.971
661.25	68.015
661.43	68.046
661.62	68.106
661.80	68.165
661.99	68.253
662.17	68.395
662.36	68.326
662.55	68.432
662.73	68.559
662.92	68.528
663.10	68.348
663.29	68.498
663.47	68.577
663.66	68.585
663.84	68.658
664.03	68.658
664.21	68.721
664.40	68.690
664.58	68.491
664.77	68.528
664.95	68.501
665.14	68.521
665.32	68.661
665.51	68.721
665.69	68.600
665.88	68.668
666.06	68.760
666.25	68.712
666.43	68.863
666.62	68.926
666.80	68.968
666.99	69.108
667.17	69.166
667.36	69.175
667.54	69.168
667.73	69.077
667.91	69.172
668.10	69.219
668.28	69.267
668.47	69.261
668.65	69.296
668.84	69.360
669.02	69.237
669.21	69.359
669.39	69.495
669.58	69.639
669.76	69.740
669.95	69.890
670.13	69.882
670.31	69.865
670.50	69.925
670.68	69.883
670.87	70.032
671.05	70.059
671.24	70.003
671.42	70.101
671.61	70.141
671.79	70.068
671.98	70.073
672.16	70.078
672.35	70.058
672.53	70.167
672.71	70.174
672.90	70.236
673.08	70.228
673.27	70.083
673.45	70.109
673.64	70.116
673.82	70.135
674.01	70.100
674.19	70.152
674.37	70.135
674.56	70.129
674.74	70.301
674.93	70.345
675.11	70.340
675.30	70.355
675.48	70.388
675.66	70.474
675.85	70.453
676.03	70.621
676.22	70.687
676.40	70.714
676.58	70.697
676.77	70.711
676.95	70.821
677.14	70.767
677.32	70.803
677.50	70.888
677.69	70.870
677.87	70.956
678.06	71.105
678.24	71.171
678.43	71.040
678.61	71.154
678.79	71.227
678.98	71.331
679.16	71.372
679.34	71.393
679.53	71.347
679.71	71.328
679.90	71.441
680.08	71.494
680.26	71.561
680.45	71.496
680.63	71.531
680.82	71.634
681.00	71.510
681.18	71.492
681.37	71.524
681.55	71.540
681.73	71.511
681.92	71.377
682.10	71.498
682.29	71.537
682.47	71.669
682.65	71.644
682.84	71.618
683.02	71.627
683.20	71.564
683.39	71.672
683.57	71.727
683.75	71.702
683.94	71.739
684.12	71.759
684.30	71.964
684.49	71.940
684.67	71.872
684.85	71.785
685.04	71.786
685.22	71.921
685.40	72.004
685.59	72.044
685.77	72.050
685.96	72.045
686.14	72.007
686.32	71.908
686.50	71.861
686.69	71.844
686.87	71.928
687.05	72.024
687.24	72.096
687.42	72.290
687.60	72.228
687.79	72.258
687.97	72.227
688.15	72.252
688.34	72.241
688.52	72.341
688.70	72.390
688.89	72.392
689.07	72.536
689.25	72.528
689.44	72.502
689.62	72.431
689.80	72.293
689.98	72.381
690.17	72.348
690.35	72.567
690.53	72.609
690.72	72.730
690.90	72.853
691.08	72.894
691.27	72.991
691.45	72.994
691.63	72.925
691.81	72.999
692.00	73.040
692.18	72.970
692.36	72.961
692.54	72.904
692.73	72.705
692.91	72.641
693.09	72.669
693.28	72.561
693.46	72.589
693.64	72.631
693.82	72.530
694.01	72.573
694.19	72.550
694.37	72.595
694.55	72.666
694.74	72.741
694.92	72.830
695.10	72.994
695.28	73.087
695.47	73.020
695.65	73.091
695.83	73.093
696.01	73.167
696.20	73.265
696.38	73.285
696.56	73.295
696.74	73.342
696.93	73.360
697.11	73.312
697.29	73.322
697.47	73.351
697.66	73.303
697.84	73.389
698.02	73.365
698.20	73.468
698.39	73.522
698.57	73.528
698.75	73.553
698.93	73.714
699.11	73.650
699.30	73.743
699.48	73.791
699.66	74.025
699.84	73.955
700.03	74.035
700.21	74.058
700.39	74.071
700.57	74.105
700.75	74.027
700.94	74.027
701.12	74.026
701.30	73.891
701.48	73.981
701.66	73.899
701.85	73.971
702.03	73.804
702.21	73.972
702.39	73.959
702.57	73.929
702.76	73.842
702.94	73.788
703.12	73.806
703.30	73.807
703.48	73.884
703.66	73.946
703.85	73.983
704.03	74.012
704.21	73.862
704.39	73.851
704.57	73.765
704.75	73.894
704.94	73.827
705.12	73.952
705.30	74.051
705.48	74.081
705.66	74.100
705.84	74.245
706.03	74.112
706.21	74.015
706.39	74.010
706.57	74.094
706.75	74.119
706.93	74.136
707.12	74.130
707.30	74.369
707.48	74.451
707.66	74.510
707.84	74.520
708.02	74.613
708.20	74.544
708.39	74.720
708.57	74.771
708.75	74.931
708.93	74.943
709.11	75.036
709.29	75.135
709.47	75.065
709.66	75.003
709.84	74.987
710.02	74.903
710.20	74.863
710.38	74.797
710.56	74.776
710.74	74.812
710.92	74.912
711.10	74.926
711.29	74.985
711.47	74.979
711.65	74.963
711.83	75.018
712.01	75.103
712.19	75.132
712.37	75.011
712.55	75.057
712.73	75.080
712.92	75.163
713.10	75.219
713.28	75.249
713.46	75.214
713.64	75.305
713.82	75.409
714.00	75.400
714.18	75.408
714.36	75.403
714.54	75.410
714.72	75.565
714.91	75.742
715.09	75.713
715.27	75.647
715.45	75.472
715.63	75.515
715.81	75.676
715.99	75.546
716.17	75.507
716.35	75.538
716.53	75.527
716.71	75.543
716.89	75.607
717.07	75.743
717.25	75.633
717.43	75.744
717.62	75.833
717.80	76.025
717.98	75.993
718.16	75.846
718.34	75.979
718.52	75.887
718.70	75.900
718.88	76.031
719.06	76.109
719.24	76.034
719.42	75.925
719.60	75.932
719.78	75.898
719.96	75.888
720.14	75.834
720.32	75.803
720.50	75.778
720.68	75.862
720.86	76.033
721.04	76.024
721.22	76.050
721.40	75.996
721.58	76.022
721.76	75.992
721.94	75.970
722.12	76.167
722.30	76.213
722.48	76.173
722.66	76.180
722.84	76.187
723.03	76.084
723.21	76.142
723.39	76.257
723.57	76.176
723.75	76.103
723.93	76.253
724.11	76.322
724.29	76.527
724.47	76.515
724.65	76.510
724.83	76.492
725.00	76.613
725.18	76.637
725.36	76.683
725.54	76.630
725.72	76.599
725.90	76.570
726.08	76.693
726.26	76.596
726.44	76.517
726.62	76.345
726.80	76.220
726.98	76.300
727.16	76.478
727.34	76.345
727.52	76.379
727.70	76.298
727.88	76.192
728.06	76.118
728.24	76.060
728.42	76.001
728.60	75.930
728.78	76.061
728.96	76.111
729.14	76.155
729.32	75.971
729.50	76.026
729.68	76.172
729.86	76.220
730.04	76.404
730.22	76.413
730.39	76.450
730.57	76.522
730.75	76.570
730.93	76.515
731.11	76.527
731.29	76.748
731.47	76.752
731.65	76.767
731.83	76.683
732.01	76.689
732.19	76.896
732.37	76.831
732.55	76.917
732.73	77.081
732.90	77.140
733.08	77.078
733.26	77.222
733.44	77.143
733.62	76.970
733.80	77.064
733.98	77.181
734.16	77.307
734.34	77.317
734.52	77.130
734.70	77.217
734.87	77.183
735.05	77.045
735.23	77.104
735.41	77.429
735.59	77.485
735.77	77.547
735.95	77.561
736.13	77.533
736.31	77.537
736.49	77.461
736.66	77.623
736.84	77.692
737.02	77.683
737.20	77.730
737.38	77.800
737.56	77.749
737.74	77.345
737.92	77.268
738.09	77.343
738.27	77.411
738.45	77.458
738.63	77.529
738.81	77.572
738.99	77.397
739.17	77.421
739.34	77.358
739.52	77.363
739.70	77.405
739.88	77.408
740.06	77.492
740.24	77.679
740.42	77.689
740.59	77.669
740.77	77.629
740.95	77.525
741.13	77.456
741.31	77.349
741.49	77.432
741.66	77.515
741.84	77.543
742.02	77.495
742.20	77.540
742.38	77.675
742.56	77.759
742.73	77.645
742.91	77.528
743.09	77.501
743.27	77.591
743.45	77.552
743.63	77.660
743.80	77.567
743.98	77.470
744.16	77.329
744.34	77.433
744.52	77.388
744.69	77.286
744.87	77.152
745.05	77.321
745.23	77.392
745.41	77.471
745.59	77.476
745.76	77.565
745.94	77.674
746.12	77.789
746.30	77.864
746.47	77.983
746.65	77.957
746.83	78.039
747.01	78.071
747.19	78.075
747.36	77.940
747.54	78.123
747.72	78.153
747.90	78.279
748.08	78.413
748.25	78.381
748.43	78.319
748.61	78.314
748.79	78.470
748.96	78.462
749.14	78.483
749.32	78.566
749.50	78.579
749.68	78.731
749.85	78.704
750.03	78.724
750.21	78.718
750.39	78.621
750.56	78.612
750.74	78.514
750.92	78.509
751.10	78.396
751.27	78.367
751.45	78.322
751.63	78.282
751.81	78.252
751.98	78.263
752.16	78.307
752.34	78.307
752.51	78.231
752.69	78.117
752.87	78.108
753.05	78.123
753.22	78.218
753.40	78.343
753.58	78.462
753.76	78.643
753.93	78.830
754.11	78.920
754.29	78.883
754.46	78.842
754.64	78.784
754.82	78.760
755.00	78.942
755.17	78.942
755.35	79.077
755.53	79.014
755.70	78.821
755.88	78.700
756.06	78.572
756.24	78.558
756.41	78.512
756.59	78.571
756.77	78.475
756.94	78.572
757.12	78.515
757.30	78.569
757.47	78.679
757.65	78.735
757.83	78.740
758.01	78.997
758.18	79.032
758.36	79.270
758.54	79.319
758.71	79.388
758.89	79.444
759.07	79.648
759.24	79.540
759.42	79.670
759.60	79.414
759.77	79.161
759.95	79.209
760.13	79.273
760.30	79.204
760.48	79.286
760.66	79.086
760.83	78.912
761.01	78.806
761.19	78.736
761.36	78.656
761.54	78.676
761.72	78.756
761.89	79.022
762.07	79.298
762.24	79.051
762.42	78.882
762.60	78.861
762.77	78.779
762.95	78.852
763.13	78.767
763.30	78.940
763.48	79.160
763.66	79.313
763.83	79.354
764.01	79.250
764.18	79.250
764.36	79.209
764.54	79.322
764.71	79.647
764.89	79.545
765.07	79.752
765.24	79.554
765.42	79.767
765.59	79.584
765.77	79.559
765.95	79.427
766.12	79.524
766.30	79.571
766.47	79.659
766.65	79.731
766.83	79.843
767.00	79.722
767.18	79.885
767.35	79.894
767.53	80.169
767.71	80.063
767.88	80.268
768.06	79.997
768.23	80.067
768.41	80.049
768.59	80.038
768.76	79.867
768.94	79.758
769.11	79.768
769.29	79.821
769.46	79.939
769.64	79.895
769.82	79.830
769.99	79.948
770.17	79.848
770.34	79.967
770.52	79.953
770.69	79.912
770.87	79.977
771.05	80.121
771.22	80.263
771.40	80.126
771.57	80.225
771.75	80.124
771.92	80.080
772.10	80.052
772.27	79.999
772.45	80.058
772.63	79.924
772.80	79.933
772.98	79.950
773.15	79.930
773.33	79.874
773.50	79.906
773.68	79.994
773.85	79.830
774.03	79.860
774.20	79.735
774.38	79.675
774.55	79.677
774.73	79.749
774.91	79.942
775.08	79.924
775.26	80.137
775.43	80.143
775.61	80.105
775.78	80.018
775.96	79.918
776.13	79.975
776.31	79.914
776.48	79.917
776.66	79.985
776.83	80.075
777.01	79.995
777.18	79.897
777.36	79.883
777.53	79.808
777.71	79.903
777.88	79.990
778.06	80.001
778.23	79.941
778.41	79.955
778.58	79.877
778.76	79.992
778.93	80.013
779.11	80.042
779.28	80.048
779.46	80.007
779.63	80.086
779.80	79.965
779.98	79.886
780.15	79.900
780.33	79.694
780.50	79.931
780.68	79.933
780.85	80.118
781.03	80.185
781.20	80.189
781.38	80.191
781.55	80.232
781.73	80.386
781.90	80.163
782.08	80.231
782.25	80.135
782.42	80.175
782.60	80.520
782.77	80.538
782.95	80.604
783.12	80.589
783.30	80.581
783.47	80.775
783.65	80.645
783.82	80.457
783.99	80.409
784.17	80.590
784.34	80.508
784.52	80.637
784.69	80.680
784.87	80.556
785.04	80.490
785.21	80.462
785.39	80.545
785.56	80.386
785.74	80.267
785.91	80.181
786.08	80.321
786.26	80.375
786.43	80.406
786.61	80.328
786.78	80.391
786.96	80.409
787.13	80.440
787.30	80.592
787.48	80.606
787.65	80.368
787.83	80.551
788.00	80.464
788.17	80.683
788.35	80.602
788.52	80.697
788.70	80.720
788.87	80.804
789.04	80.706
789.22	80.640
789.39	80.589
789.56	80.486
789.74	80.543
789.91	80.909
790.09	80.928
790.26	81.076
790.43	81.229
790.61	81.581
790.78	81.439
790.95	81.495
791.13	81.583
791.30	81.586
791.47	81.498
791.65	81.457
791.82	81.347
792.00	81.127
792.17	80.830
792.34	80.755
792.52	80.485
792.69	80.341
792.86	80.118
793.04	80.422
793.21	80.382
793.38	80.287
793.56	80.273
793.73	80.224
793.90	80.390
794.08	80.438
794.25	80.597
794.42	80.752
794.60	80.934
794.77	81.262
794.94	81.098
795.12	81.222
795.29	80.985
795.46	80.900
795.64	80.843
795.81	80.848
795.98	81.053
796.16	80.967
796.33	81.012
796.50	80.990
796.68	81.030
796.85	80.908
797.02	80.799
797.19	80.926
797.37	80.851
797.54	80.902
797.71	80.913
797.89	81.075
798.06	80.935
798.23	80.875
798.41	80.875
798.58	80.864
798.75	80.744
798.92	80.804
799.10	80.683
799.27	80.641
799.44	80.690
799.62	80.691
799.79	80.512
799.96	80.596
800.13	80.537
800.31	80.628
800.48	80.551
800.65	80.624
800.82	80.787
801.00	81.076
801.17	81.030
801.34	81.240
801.52	81.260
801.69	81.077
801.86	81.199
802.03	81.582
802.21	81.706
802.38	81.731
802.55	81.700
802.72	81.806
802.90	81.956
803.07	81.732
803.24	81.430
803.41	81.374
803.59	81.254
803.76	81.252
803.93	81.534
804.10	81.312
804.27	80.935
804.45	80.925
804.62	80.954
804.79	81.096
804.96	80.989
805.14	80.725
805.31	80.900
805.48	81.058
805.65	81.025
805.82	81.166
806.00	81.214
806.17	81.106
806.34	81.187
806.51	81.604
806.69	81.263
806.86	81.312
807.03	81.469
807.20	81.561
807.37	81.752
807.55	81.738
807.72	81.794
807.89	81.923
808.06	81.806
808.23	81.921
808.41	81.893
808.58	81.979
808.75	81.687
808.92	81.918
809.09	81.933
809.26	81.869
809.44	81.925
809.61	81.888
809.78	81.707
809.95	81.450
810.12	81.181
810.30	81.027
810.47	81.002
810.64	81.001
810.81	80.784
810.98	80.799
811.15	80.736
811.33	80.654
811.50	80.555
811.67	80.524
811.84	80.532
812.01	80.589
812.18	80.879
812.35	81.032
812.53	81.347
812.70	81.192
812.87	81.196
813.04	81.206
813.21	81.102
813.38	81.208
813.55	81.135
813.73	81.370
813.90	81.057
814.07	81.075
814.24	81.190
814.41	81.400
814.58	81.386
814.75	81.350
814.93	81.731
815.10	81.918
815.27	81.858
815.44	82.117
815.61	82.184
815.78	82.176
815.95	82.011
816.12	82.218
816.29	82.262
816.47	82.193
816.64	81.824
816.81	81.701
816.98	81.612
817.15	81.389
817.32	81.499
817.49	81.785
817.66	81.292
817.83	81.142
818.00	81.239
818.18	81.236
818.35	81.332
818.52	81.617
818.69	81.682
818.86	81.824
819.03	81.923
819.20	82.008
819.37	81.848
819.54	81.441
819.71	81.303
819.88	81.766
820.05	81.785
820.23	81.687
820.40	81.590
820.57	81.497
820.74	81.028
820.91	81.071
821.08	81.072
821.25	81.234
821.42	81.240
821.59	81.218
821.76	81.361
821.93	81.742
822.10	81.607
822.27	81.629
822.44	81.530
822.61	81.393
822.78	81.562
822.95	81.797
823.12	81.894
823.29	81.822
823.47	81.749
823.64	81.717
823.81	82.098
823.98	82.085
824.15	81.735
824.32	81.568
824.49	81.619
824.66	81.890
824.83	82.183
825.00	81.937
825.17	81.589
825.34	81.870
825.51	81.797
825.68	81.777
825.85	81.947
826.02	81.911
826.19	81.736
826.36	81.838
826.53	82.108
826.70	82.010
826.87	82.002
827.04	82.074
827.21	81.896
827.38	82.080
827.55	81.788
827.72	82.034
827.89	82.027
828.06	81.845
828.23	81.656
828.40	81.716
828.57	81.832
828.74	82.025
828.91	82.128
829.08	82.283
829.25	82.354
829.42	82.620
829.59	82.651
829.76	82.582
829.93	82.375
830.10	82.262
830.27	82.077
830.44	81.974
830.60	82.241
830.77	82.210
830.94	81.680
831.11	81.556
831.28	81.337
831.45	81.247
831.62	81.485
831.79	81.631
831.96	81.391
832.13	81.566
832.30	81.793
832.47	81.945
832.64	82.087
832.81	81.959
832.98	81.852
833.15	81.909
833.32	81.860
833.49	81.820
833.65	81.819
833.82	81.408
833.99	81.488
834.16	81.726
834.33	81.765
834.50	81.865
834.67	82.137
834.84	82.287
835.01	82.310
835.18	82.552
835.35	82.499
835.52	82.768
835.69	82.891
835.85	82.785
836.02	83.128
836.19	83.121
836.36	83.251
836.53	83.047
836.70	82.943
836.87	82.460
837.04	82.378
837.21	82.327
837.38	82.085
837.54	82.600
837.71	82.598
837.88	82.958
838.05	83.403
838.22	83.606
838.39	83.643
838.56	83.274
838.73	83.308
838.89	83.125
839.06	83.511
839.23	83.490
839.40	83.721
839.57	83.792
839.74	83.706
839.91	83.410
840.08	83.120
840.24	82.516
840.41	82.466
840.58	82.121
840.75	82.145
840.92	81.913
841.09	81.980
841.26	82.107
841.42	81.813
841.59	81.739
841.76	81.581
841.93	81.227
842.10	81.133
842.27	81.151
842.43	81.424
842.60	81.554
842.77	81.551
842.94	81.552
843.11	81.790
843.28	81.851
843.44	81.470
843.61	81.750
843.78	81.477
843.95	81.493
844.12	81.899
844.28	82.027
844.45	82.160
844.62	82.087
844.79	81.966
844.96	81.872
845.13	81.942
845.29	81.974
845.46	81.906
845.63	81.941
845.80	82.177
845.97	82.396
846.13	82.468
846.30	82.434
846.47	82.984
846.64	82.753
846.81	82.560
846.97	82.107
847.14	82.490
847.31	82.670
847.48	82.861
847.64	82.746
847.81	82.962
847.98	82.539
848.15	82.760
848.32	82.376
848.48	82.205
848.65	81.715
848.82	81.634
848.99	81.755
849.15	81.786
849.32	81.392
849.49	81.615
849.66	81.243
849.82	81.195
849.99	81.504
850.16	81.420
850.33	81.183
850.49	81.943
850.66	81.823
850.83	81.828
851.00	82.041
851.16	81.796
851.33	81.916
851.50	81.820
851.67	81.600
851.83	81.707
852.00	81.667
852.17	81.446
852.34	81.444
852.50	81.390
852.67	81.208
852.84	81.476
853.01	81.174
853.17	81.326
853.34	80.993
853.51	81.094
853.67	81.634
853.84	81.692
854.01	81.642
854.18	82.045
854.34	81.712
854.51	81.943
854.68	82.108
854.84	81.766
855.01	81.905
855.18	82.136
855.34	82.062
855.51	82.406
855.68	82.524
855.85	82.038
856.01	82.077
856.18	82.692
856.35	82.740
856.51	82.611
856.68	82.525
856.85	82.593
857.01	83.194
857.18	82.882
857.35	82.941
857.51	82.972
857.68	83.522
857.85	83.154
858.01	83.265
858.18	83.325
858.35	82.777
858.51	82.724
858.68	83.012
858.85	82.728
859.01	82.386
859.18	81.695
859.35	81.881
859.51	81.623
859.68	81.196
859.85	80.852
860.01	80.921
860.18	81.357
860.35	81.479
860.51	81.390
860.68	81.408
860.84	80.925
861.01	81.446
861.18	81.286
861.34	81.497
861.51	81.475
861.68	81.664
861.84	82.252
862.01	81.769
862.18	82.010
862.34	81.591
862.51	81.290
862.67	81.392
862.84	81.352
863.01	81.600
863.17	81.182
863.34	81.504
863.50	81.748
863.67	81.696
863.84	81.549
864.00	80.978
864.17	81.000
864.33	80.527
864.50	80.635
864.67	80.605
864.83	80.747
865.00	80.241
865.16	80.477
865.33	80.853
865.50	80.988
865.66	80.618
865.83	80.752
865.99	80.897
866.16	80.680
866.33	80.899
866.49	80.826
866.66	80.659
866.82	80.579
866.99	80.714
867.15	81.033
867.32	81.180
867.49	80.884
867.65	80.609
867.82	80.810
867.98	80.760
868.15	80.989
868.31	81.070
868.48	81.585
868.64	81.566
868.81	81.509
868.98	81.554
869.14	81.426
869.31	81.516
869.47	81.395
869.64	81.421
869.80	81.502
869.97	81.424
870.13	81.059
870.30	81.149
870.46	81.412
870.63	81.576
870.79	82.037
870.96	82.523
871.12	82.505
871.29	82.409
871.46	82.194
871.62	82.352
871.79	82.237
871.95	81.803
872.12	81.947
872.28	82.111
872.45	82.177
872.61	81.998
872.78	81.853
872.94	81.800
873.11	81.762
873.27	81.725
873.44	81.664
873.60	81.794
873.77	81.593
873.93	82.174
874.10	82.690
874.26	82.512
874.43	82.392
874.59	82.038
874.76	82.180
874.92	82.253
875.09	82.282
875.25	81.873
875.41	81.813
875.58	81.890
875.74	81.496
875.91	81.288
876.07	80.915
876.24	80.907
876.40	80.838
876.57	81.035
876.73	80.986
876.90	81.125
877.06	80.836
877.23	81.117
877.39	80.795
877.56	81.119
877.72	81.349
877.88	81.725
878.05	82.059
878.21	82.533
878.38	82.614
878.54	82.679
878.71	83.398
878.87	84.033
879.04	83.966
879.20	84.163
879.36	84.076
879.53	84.676
879.69	84.629
879.86	88.330
880.02	81.822
880.19	84.308
880.35	84.311
880.51	82.641
880.68	83.642
>>>>>End Processed Spectral Data<<<<<
