# Supplementary material for: Natural history of the social millipede Brachycybe lecontii Wood, 1864
Source: Biodivers Data J. 2020 Apr 3;8:e50770. doi: 10.3897/BDJ.8.e50770 (PMC7148388; doi:10.3897/BDJ.8.e50770)
Supplement: Supplementary material 2 — Files with spectra [file bdj-08-e50770-s002.zip › BLIV0049.txt]

SpectraSuite Data File
++++++++++++++++++++++++++++++++++++
Date: Mon Jun 05 16:14:17 EDT 2017
User: Paul
Dark Spectrum Present: Yes
Reference Spectrum Present: Yes
Number of Sampled Component Spectra: 1
Spectrometers: USB4C01401
Integration Time (usec): 70000 (USB4C01401)
Spectra Averaged: 5 (USB4C01401)
Boxcar Smoothing: 6 (USB4C01401)
Correct for Electrical Dark: No (USB4C01401)
Strobe/Lamp Enabled: No (USB4C01401)
Correct for Detector Non-linearity: No (USB4C01401)
Correct for Stray Light: No (USB4C01401)
Number of Pixels in Processed Spectrum: 3648
>>>>>Begin Processed Spectral Data<<<<<
179.04	622.222
179.26	622.222
179.47	622.222
179.69	264.634
179.90	-175.342
180.12	-365.517
180.33	1425.843
180.55	1642.169
180.76	3437.805
180.98	3397.590
181.19	-17556.250
181.41	-5256.364
181.62	1467.172
181.84	560.994
182.05	341.609
182.27	274.590
182.48	220.312
182.70	181.587
182.91	155.200
183.13	134.577
183.34	114.387
183.56	99.539
183.77	92.487
183.99	83.704
184.20	75.304
184.41	73.670
184.63	73.031
184.84	70.950
185.06	71.777
185.27	69.695
185.49	68.420
185.70	65.486
185.92	64.852
186.13	65.695
186.35	63.722
186.56	65.597
186.78	65.642
186.99	63.697
187.21	65.341
187.42	65.045
187.64	67.427
187.85	65.913
188.06	66.364
188.28	64.890
188.49	66.439
188.71	64.657
188.92	64.348
189.14	66.566
189.35	62.825
189.57	59.383
189.78	62.343
190.00	62.623
190.21	61.864
190.42	61.747
190.64	64.994
190.85	64.717
191.07	65.439
191.28	65.593
191.50	64.845
191.71	64.138
191.93	62.982
192.14	62.831
192.36	66.659
192.57	65.630
192.78	66.337
193.00	65.527
193.21	63.405
193.43	59.852
193.64	60.866
193.86	62.912
194.07	63.912
194.28	65.478
194.50	63.986
194.71	65.448
194.93	66.621
195.14	66.803
195.36	64.869
195.57	63.817
195.78	65.964
196.00	65.990
196.21	66.418
196.43	67.219
196.64	65.660
196.86	65.615
197.07	65.009
197.28	65.893
197.50	62.446
197.71	61.072
197.93	57.825
198.14	59.963
198.36	60.913
198.57	60.069
198.78	60.451
199.00	62.017
199.21	59.991
199.43	59.088
199.64	57.814
199.85	59.302
200.07	57.529
200.28	59.659
200.50	60.160
200.71	61.413
200.92	59.779
201.14	61.131
201.35	61.074
201.57	62.300
201.78	61.045
201.99	59.818
202.21	60.452
202.42	60.808
202.64	59.066
202.85	59.063
203.06	60.582
203.28	62.511
203.49	61.402
203.71	60.930
203.92	59.316
204.13	58.387
204.35	58.940
204.56	61.809
204.78	62.289
204.99	61.969
205.20	62.114
205.42	62.706
205.63	62.367
205.85	59.479
206.06	58.271
206.27	58.932
206.49	59.151
206.70	58.444
206.91	60.158
207.13	56.622
207.34	53.200
207.56	54.608
207.77	56.146
207.98	56.088
208.20	56.375
208.41	58.603
208.62	58.669
208.84	59.463
209.05	58.789
209.27	57.236
209.48	57.632
209.69	57.017
209.91	57.692
210.12	59.518
210.33	58.442
210.55	57.944
210.76	57.333
210.97	56.269
211.19	55.511
211.40	55.462
211.61	57.451
211.83	58.872
212.04	59.148
212.26	55.887
212.47	53.455
212.68	52.574
212.90	50.578
213.11	51.990
213.32	51.785
213.54	51.777
213.75	51.208
213.96	50.455
214.18	51.327
214.39	46.715
214.60	45.548
214.82	46.176
215.03	46.657
215.24	47.530
215.46	46.622
215.67	45.285
215.88	42.991
216.10	43.848
216.31	41.916
216.52	41.598
216.74	40.167
216.95	37.394
217.16	38.138
217.38	37.261
217.59	37.290
217.80	37.011
218.02	35.713
218.23	35.054
218.44	34.461
218.66	33.741
218.87	30.657
219.08	29.690
219.30	28.809
219.51	27.059
219.72	27.305
219.94	26.952
220.15	25.508
220.36	23.478
220.58	22.146
220.79	21.398
221.00	20.594
221.22	19.715
221.43	18.721
221.64	18.401
221.85	18.097
222.07	17.370
222.28	17.668
222.49	16.966
222.71	15.800
222.92	15.526
223.13	15.620
223.35	15.758
223.56	15.020
223.77	15.131
223.99	15.104
224.20	15.143
224.41	14.854
224.62	14.233
224.84	13.767
225.05	13.123
225.26	13.116
225.48	13.220
225.69	13.083
225.90	12.846
226.11	12.281
226.33	12.213
226.54	11.970
226.75	11.613
226.97	11.304
227.18	11.132
227.39	10.963
227.60	10.890
227.82	10.559
228.03	10.041
228.24	9.596
228.46	9.508
228.67	9.082
228.88	9.113
229.09	9.151
229.31	8.957
229.52	8.952
229.73	8.861
229.95	8.680
230.16	8.572
230.37	8.488
230.58	8.350
230.80	8.347
231.01	8.377
231.22	8.234
231.43	8.118
231.65	7.924
231.86	7.719
232.07	7.621
232.28	7.397
232.50	7.245
232.71	7.202
232.92	7.054
233.14	6.943
233.35	6.943
233.56	6.860
233.77	6.770
233.99	6.700
234.20	6.735
234.41	6.665
234.62	6.554
234.84	6.571
235.05	6.477
235.26	6.337
235.47	6.237
235.69	6.218
235.90	6.204
236.11	6.205
236.32	6.152
236.53	6.126
236.75	6.046
236.96	6.001
237.17	5.960
237.38	5.956
237.60	5.773
237.81	5.789
238.02	5.778
238.23	5.646
238.45	5.600
238.66	5.479
238.87	5.365
239.08	5.347
239.30	5.311
239.51	5.213
239.72	5.175
239.93	5.102
240.14	5.083
240.36	5.077
240.57	5.032
240.78	5.032
240.99	5.040
241.21	5.021
241.42	5.027
241.63	5.002
241.84	4.962
242.05	4.921
242.27	4.952
242.48	4.880
242.69	4.915
242.90	4.849
243.11	4.869
243.33	4.809
243.54	4.740
243.75	4.761
243.96	4.729
244.18	4.683
244.39	4.657
244.60	4.573
244.81	4.506
245.02	4.479
245.24	4.466
245.45	4.442
245.66	4.391
245.87	4.319
246.08	4.319
246.30	4.341
246.51	4.330
246.72	4.335
246.93	4.364
247.14	4.394
247.35	4.431
247.57	4.428
247.78	4.366
247.99	4.335
248.20	4.303
248.41	4.336
248.63	4.323
248.84	4.321
249.05	4.283
249.26	4.217
249.47	4.185
249.68	4.136
249.90	4.088
250.11	4.055
250.32	4.031
250.53	4.038
250.74	4.049
250.96	4.021
251.17	3.992
251.38	4.000
251.59	3.960
251.80	3.948
252.01	3.988
252.23	3.978
252.44	3.958
252.65	3.944
252.86	3.926
253.07	3.950
253.28	3.946
253.50	3.916
253.71	3.923
253.92	3.896
254.13	3.882
254.34	3.897
254.55	3.905
254.76	3.878
254.98	3.845
255.19	3.856
255.40	3.857
255.61	3.869
255.82	3.824
256.03	3.809
256.25	3.828
256.46	3.815
256.67	3.863
256.88	3.852
257.09	3.837
257.30	3.824
257.51	3.810
257.73	3.833
257.94	3.813
258.15	3.817
258.36	3.786
258.57	3.813
258.78	3.833
258.99	3.819
259.20	3.807
259.42	3.767
259.63	3.752
259.84	3.728
260.05	3.729
260.26	3.758
260.47	3.722
260.68	3.744
260.90	3.772
261.11	3.782
261.32	3.785
261.53	3.755
261.74	3.749
261.95	3.752
262.16	3.742
262.37	3.749
262.58	3.776
262.80	3.797
263.01	3.769
263.22	3.784
263.43	3.756
263.64	3.703
263.85	3.714
264.06	3.711
264.27	3.721
264.48	3.715
264.70	3.703
264.91	3.709
265.12	3.694
265.33	3.655
265.54	3.624
265.75	3.610
265.96	3.595
266.17	3.624
266.38	3.624
266.59	3.609
266.81	3.585
267.02	3.557
267.23	3.527
267.44	3.521
267.65	3.491
267.86	3.465
268.07	3.469
268.28	3.447
268.49	3.443
268.70	3.470
268.91	3.422
269.13	3.415
269.34	3.396
269.55	3.407
269.76	3.382
269.97	3.378
270.18	3.367
270.39	3.364
270.60	3.351
270.81	3.350
271.02	3.335
271.23	3.312
271.44	3.271
271.65	3.260
271.87	3.252
272.08	3.257
272.29	3.239
272.50	3.251
272.71	3.250
272.92	3.238
273.13	3.248
273.34	3.263
273.55	3.249
273.76	3.261
273.97	3.270
274.18	3.267
274.39	3.281
274.60	3.273
274.81	3.269
275.02	3.254
275.24	3.245
275.45	3.247
275.66	3.243
275.87	3.236
276.08	3.222
276.29	3.224
276.50	3.207
276.71	3.190
276.92	3.196
277.13	3.177
277.34	3.184
277.55	3.165
277.76	3.153
277.97	3.154
278.18	3.152
278.39	3.161
278.60	3.153
278.81	3.175
279.02	3.168
279.23	3.167
279.44	3.181
279.65	3.183
279.86	3.188
280.08	3.184
280.29	3.188
280.50	3.194
280.71	3.217
280.92	3.230
281.13	3.240
281.34	3.253
281.55	3.242
281.76	3.265
281.97	3.278
282.18	3.276
282.39	3.266
282.60	3.292
282.81	3.305
283.02	3.328
283.23	3.345
283.44	3.337
283.65	3.328
283.86	3.330
284.07	3.332
284.28	3.331
284.49	3.323
284.70	3.350
284.91	3.368
285.12	3.383
285.33	3.387
285.54	3.373
285.75	3.375
285.96	3.368
286.17	3.379
286.38	3.387
286.59	3.394
286.80	3.397
287.01	3.410
287.22	3.404
287.43	3.377
287.64	3.381
287.85	3.376
288.06	3.366
288.27	3.384
288.48	3.379
288.69	3.386
288.90	3.388
289.11	3.382
289.32	3.369
289.53	3.364
289.74	3.359
289.95	3.342
290.16	3.346
290.37	3.324
290.58	3.334
290.79	3.320
291.00	3.308
291.21	3.287
291.42	3.283
291.63	3.269
291.83	3.270
292.04	3.267
292.25	3.260
292.46	3.251
292.67	3.268
292.88	3.254
293.09	3.260
293.30	3.263
293.51	3.268
293.72	3.276
293.93	3.286
294.14	3.280
294.35	3.282
294.56	3.278
294.77	3.282
294.98	3.286
295.19	3.301
295.40	3.302
295.61	3.314
295.82	3.310
296.03	3.325
296.24	3.338
296.45	3.331
296.66	3.339
296.86	3.345
297.07	3.364
297.28	3.379
297.49	3.396
297.70	3.409
297.91	3.415
298.12	3.426
298.33	3.445
298.54	3.463
298.75	3.462
298.96	3.466
299.17	3.481
299.38	3.491
299.59	3.508
299.80	3.516
300.00	3.526
300.21	3.523
300.42	3.526
300.63	3.531
300.84	3.535
301.05	3.539
301.26	3.545
301.47	3.549
301.68	3.556
301.89	3.568
302.10	3.587
302.31	3.607
302.52	3.604
302.72	3.619
302.93	3.616
303.14	3.623
303.35	3.641
303.56	3.652
303.77	3.660
303.98	3.675
304.19	3.680
304.40	3.687
304.61	3.693
304.82	3.693
305.02	3.703
305.23	3.723
305.44	3.722
305.65	3.758
305.86	3.772
306.07	3.775
306.28	3.789
306.49	3.793
306.70	3.784
306.91	3.794
307.11	3.807
307.32	3.818
307.53	3.826
307.74	3.819
307.95	3.821
308.16	3.826
308.37	3.822
308.58	3.823
308.79	3.836
308.99	3.847
309.20	3.862
309.41	3.899
309.62	3.914
309.83	3.924
310.04	3.912
310.25	3.923
310.46	3.924
310.66	3.929
310.87	3.939
311.08	3.939
311.29	3.943
311.50	3.937
311.71	3.935
311.92	3.958
312.12	3.951
312.33	3.967
312.54	3.963
312.75	3.985
312.96	3.992
313.17	4.006
313.38	4.018
313.59	4.016
313.79	4.024
314.00	4.034
314.21	4.053
314.42	4.061
314.63	4.040
314.84	4.045
315.04	4.035
315.25	4.042
315.46	4.030
315.67	4.033
315.88	4.036
316.09	4.027
316.30	4.038
316.50	4.049
316.71	4.056
316.92	4.045
317.13	4.036
317.34	4.041
317.55	4.042
317.75	4.034
317.96	4.053
318.17	4.061
318.38	4.045
318.59	4.040
318.80	4.063
319.00	4.060
319.21	4.047
319.42	4.044
319.63	4.059
319.84	4.068
320.05	4.085
320.25	4.074
320.46	4.077
320.67	4.054
320.88	4.057
321.09	4.081
321.29	4.087
321.50	4.074
321.71	4.084
321.92	4.100
322.13	4.110
322.34	4.116
322.54	4.140
322.75	4.144
322.96	4.150
323.17	4.162
323.38	4.183
323.58	4.201
323.79	4.202
324.00	4.207
324.21	4.201
324.42	4.190
324.62	4.189
324.83	4.186
325.04	4.176
325.25	4.171
325.46	4.175
325.66	4.184
325.87	4.182
326.08	4.184
326.29	4.182
326.50	4.199
326.70	4.211
326.91	4.236
327.12	4.255
327.33	4.276
327.53	4.289
327.74	4.305
327.95	4.319
328.16	4.344
328.37	4.359
328.57	4.368
328.78	4.378
328.99	4.392
329.20	4.390
329.41	4.392
329.61	4.392
329.82	4.406
330.03	4.421
330.24	4.429
330.44	4.438
330.65	4.425
330.86	4.413
331.07	4.415
331.27	4.442
331.48	4.454
331.69	4.455
331.90	4.468
332.10	4.494
332.31	4.516
332.52	4.533
332.73	4.517
332.93	4.534
333.14	4.543
333.35	4.571
333.56	4.597
333.76	4.619
333.97	4.602
334.18	4.617
334.39	4.623
334.59	4.633
334.80	4.633
335.01	4.651
335.22	4.631
335.42	4.655
335.63	4.671
335.84	4.662
336.05	4.661
336.25	4.653
336.46	4.653
336.67	4.688
336.88	4.698
337.08	4.713
337.29	4.712
337.50	4.706
337.71	4.703
337.91	4.718
338.12	4.721
338.33	4.721
338.53	4.752
338.74	4.769
338.95	4.772
339.16	4.796
339.36	4.801
339.57	4.818
339.78	4.816
339.98	4.836
340.19	4.856
340.40	4.859
340.61	4.872
340.81	4.888
341.02	4.896
341.23	4.909
341.43	4.906
341.64	4.935
341.85	4.948
342.06	4.947
342.26	4.935
342.47	4.975
342.68	4.974
342.88	4.989
343.09	4.993
343.30	4.998
343.51	5.017
343.71	5.027
343.92	5.034
344.13	5.055
344.33	5.050
344.54	5.052
344.75	5.077
344.95	5.105
345.16	5.105
345.37	5.121
345.57	5.135
345.78	5.160
345.99	5.181
346.19	5.202
346.40	5.221
346.61	5.217
346.82	5.233
347.02	5.249
347.23	5.264
347.44	5.268
347.64	5.278
347.85	5.277
348.06	5.291
348.26	5.300
348.47	5.309
348.68	5.332
348.88	5.329
349.09	5.332
349.30	5.361
349.50	5.349
349.71	5.357
349.92	5.379
350.12	5.385
350.33	5.400
350.54	5.413
350.74	5.436
350.95	5.468
351.16	5.484
351.36	5.492
351.57	5.500
351.77	5.499
351.98	5.498
352.19	5.529
352.39	5.537
352.60	5.538
352.81	5.554
353.01	5.565
353.22	5.596
353.43	5.604
353.63	5.623
353.84	5.625
354.05	5.653
354.25	5.669
354.46	5.701
354.67	5.710
354.87	5.719
355.08	5.720
355.28	5.719
355.49	5.745
355.70	5.749
355.90	5.758
356.11	5.755
356.32	5.744
356.52	5.765
356.73	5.775
356.93	5.798
357.14	5.804
357.35	5.830
357.55	5.840
357.76	5.868
357.97	5.878
358.17	5.893
358.38	5.887
358.58	5.879
358.79	5.887
359.00	5.888
359.20	5.877
359.41	5.852
359.61	5.853
359.82	5.864
360.03	5.867
360.23	5.873
360.44	5.867
360.64	5.883
360.85	5.868
361.06	5.903
361.26	5.919
361.47	5.944
361.67	5.957
361.88	5.973
362.09	5.991
362.29	5.994
362.50	5.991
362.70	5.986
362.91	6.000
363.12	6.020
363.32	6.042
363.53	6.039
363.73	6.028
363.94	6.041
364.15	6.037
364.35	6.045
364.56	6.063
364.76	6.082
364.97	6.105
365.17	6.123
365.38	6.156
365.59	6.163
365.79	6.175
366.00	6.160
366.20	6.206
366.41	6.197
366.61	6.208
366.82	6.220
367.03	6.223
367.23	6.220
367.44	6.236
367.64	6.227
367.85	6.225
368.05	6.206
368.26	6.199
368.47	6.214
368.67	6.224
368.88	6.218
369.08	6.248
369.29	6.251
369.49	6.257
369.70	6.264
369.90	6.293
370.11	6.284
370.31	6.294
370.52	6.310
370.73	6.329
370.93	6.338
371.14	6.351
371.34	6.364
371.55	6.347
371.75	6.359
371.96	6.366
372.16	6.381
372.37	6.406
372.57	6.389
372.78	6.393
372.99	6.401
373.19	6.414
373.40	6.422
373.60	6.428
373.81	6.396
374.01	6.385
374.22	6.408
374.42	6.415
374.63	6.429
374.83	6.417
375.04	6.424
375.24	6.446
375.45	6.453
375.65	6.450
375.86	6.445
376.06	6.469
376.27	6.490
376.47	6.519
376.68	6.548
376.88	6.535
377.09	6.532
377.29	6.510
377.50	6.525
377.70	6.511
377.91	6.508
378.11	6.500
378.32	6.516
378.52	6.535
378.73	6.532
378.93	6.526
379.14	6.524
379.34	6.516
379.55	6.535
379.75	6.544
379.96	6.586
380.16	6.600
380.37	6.622
380.57	6.649
380.78	6.680
380.98	6.683
381.19	6.695
381.39	6.712
381.60	6.719
381.80	6.755
382.01	6.776
382.21	6.787
382.42	6.802
382.62	6.798
382.83	6.810
383.03	6.816
383.24	6.838
383.44	6.830
383.65	6.857
383.85	6.854
384.06	6.861
384.26	6.906
384.47	6.904
384.67	6.917
384.87	6.949
385.08	6.957
385.28	6.952
385.49	6.956
385.69	6.956
385.90	6.922
386.10	6.946
386.31	6.971
386.51	6.986
386.72	6.990
386.92	6.984
387.13	6.986
387.33	6.988
387.53	6.993
387.74	7.010
387.94	7.033
388.15	7.019
388.35	7.040
388.56	7.055
388.76	7.060
388.97	7.033
389.17	7.062
389.37	7.058
389.58	7.065
389.78	7.061
389.99	7.072
390.19	7.084
390.40	7.097
390.60	7.105
390.80	7.149
391.01	7.153
391.21	7.170
391.42	7.187
391.62	7.212
391.83	7.192
392.03	7.219
392.23	7.231
392.44	7.257
392.64	7.271
392.85	7.260
393.05	7.274
393.26	7.303
393.46	7.297
393.66	7.331
393.87	7.361
394.07	7.370
394.28	7.397
394.48	7.434
394.68	7.426
394.89	7.444
395.09	7.455
395.30	7.472
395.50	7.499
395.70	7.496
395.91	7.490
396.11	7.521
396.32	7.504
396.52	7.511
396.72	7.523
396.93	7.505
397.13	7.496
397.34	7.521
397.54	7.508
397.74	7.524
397.95	7.538
398.15	7.546
398.36	7.570
398.56	7.605
398.76	7.619
398.97	7.649
399.17	7.666
399.37	7.688
399.58	7.720
399.78	7.764
399.99	7.784
400.19	7.808
400.39	7.845
400.60	7.855
400.80	7.883
401.00	7.918
401.21	7.918
401.41	7.946
401.62	7.957
401.82	7.983
402.02	7.985
402.23	7.999
402.43	7.995
402.63	8.023
402.84	8.040
403.04	8.030
403.24	8.029
403.45	8.049
403.65	8.049
403.86	8.076
404.06	8.095
404.26	8.111
404.47	8.101
404.67	8.120
404.87	8.130
405.08	8.146
405.28	8.155
405.48	8.167
405.69	8.200
405.89	8.234
406.09	8.238
406.30	8.252
406.50	8.244
406.70	8.234
406.91	8.268
407.11	8.288
407.31	8.302
407.52	8.326
407.72	8.328
407.92	8.340
408.13	8.388
408.33	8.404
408.53	8.420
408.74	8.419
408.94	8.402
409.14	8.423
409.35	8.447
409.55	8.435
409.75	8.453
409.96	8.472
410.16	8.479
410.36	8.494
410.57	8.521
410.77	8.490
410.97	8.452
411.18	8.475
411.38	8.532
411.58	8.555
411.78	8.589
411.99	8.612
412.19	8.628
412.39	8.629
412.60	8.662
412.80	8.658
413.00	8.671
413.21	8.683
413.41	8.704
413.61	8.759
413.81	8.741
414.02	8.742
414.22	8.766
414.42	8.785
414.63	8.796
414.83	8.825
415.03	8.841
415.23	8.837
415.44	8.871
415.64	8.894
415.84	8.905
416.05	8.943
416.25	8.959
416.45	9.010
416.65	9.019
416.86	9.034
417.06	9.058
417.26	9.054
417.47	9.103
417.67	9.136
417.87	9.160
418.07	9.209
418.28	9.273
418.48	9.289
418.68	9.293
418.88	9.320
419.09	9.338
419.29	9.367
419.49	9.375
419.69	9.354
419.90	9.385
420.10	9.346
420.30	9.342
420.50	9.339
420.71	9.344
420.91	9.309
421.11	9.304
421.31	9.336
421.52	9.353
421.72	9.379
421.92	9.401
422.12	9.420
422.33	9.453
422.53	9.461
422.73	9.481
422.93	9.511
423.14	9.557
423.34	9.566
423.54	9.608
423.74	9.667
423.95	9.664
424.15	9.685
424.35	9.699
424.55	9.733
424.76	9.796
424.96	9.839
425.16	9.887
425.36	9.941
425.56	9.992
425.77	10.042
425.97	10.105
426.17	10.148
426.37	10.171
426.58	10.205
426.78	10.243
426.98	10.268
427.18	10.302
427.38	10.306
427.59	10.300
427.79	10.312
427.99	10.343
428.19	10.333
428.39	10.331
428.60	10.289
428.80	10.321
429.00	10.341
429.20	10.390
429.40	10.365
429.61	10.393
429.81	10.380
430.01	10.389
430.21	10.439
430.41	10.471
430.62	10.490
430.82	10.521
431.02	10.545
431.22	10.637
431.42	10.650
431.63	10.671
431.83	10.687
432.03	10.757
432.23	10.792
432.43	10.843
432.64	10.888
432.84	10.878
433.04	10.880
433.24	10.907
433.44	10.965
433.64	11.038
433.85	11.057
434.05	11.100
434.25	11.135
434.45	11.171
434.65	11.196
434.85	11.228
435.06	11.251
435.26	11.296
435.46	11.357
435.66	11.400
435.86	11.444
436.06	11.440
436.27	11.420
436.47	11.459
436.67	11.488
436.87	11.565
437.07	11.599
437.27	11.615
437.47	11.650
437.68	11.715
437.88	11.762
438.08	11.801
438.28	11.860
438.48	11.883
438.68	11.947
438.89	12.009
439.09	12.010
439.29	12.032
439.49	11.999
439.69	12.053
439.89	12.104
440.09	12.130
440.29	12.131
440.50	12.143
440.70	12.145
440.90	12.149
441.10	12.166
441.30	12.151
441.50	12.196
441.70	12.286
441.90	12.337
442.11	12.388
442.31	12.388
442.51	12.406
442.71	12.414
442.91	12.460
443.11	12.489
443.31	12.547
443.51	12.607
443.72	12.662
443.92	12.777
444.12	12.777
444.32	12.736
444.52	12.733
444.72	12.780
444.92	12.848
445.12	12.941
445.32	12.990
445.53	13.038
445.73	13.106
445.93	13.168
446.13	13.184
446.33	13.210
446.53	13.257
446.73	13.329
446.93	13.390
447.13	13.467
447.33	13.505
447.53	13.549
447.74	13.549
447.94	13.597
448.14	13.640
448.34	13.655
448.54	13.676
448.74	13.767
448.94	13.861
449.14	13.861
449.34	13.918
449.54	13.952
449.74	13.940
449.94	13.974
450.14	14.052
450.35	14.086
450.55	14.094
450.75	14.116
450.95	14.198
451.15	14.262
451.35	14.263
451.55	14.223
451.75	14.219
451.95	14.241
452.15	14.300
452.35	14.322
452.55	14.367
452.75	14.322
452.95	14.379
453.15	14.395
453.35	14.419
453.56	14.355
453.76	14.372
453.96	14.374
454.16	14.433
454.36	14.457
454.56	14.401
454.76	14.413
454.96	14.449
455.16	14.470
455.36	14.453
455.56	14.392
455.76	14.460
455.96	14.421
456.16	14.484
456.36	14.448
456.56	14.458
456.76	14.438
456.96	14.483
457.16	14.541
457.36	14.493
457.56	14.487
457.76	14.434
457.96	14.468
458.16	14.508
458.36	14.431
458.56	14.449
458.76	14.435
458.96	14.443
459.16	14.403
459.36	14.388
459.56	14.329
459.76	14.308
459.96	14.293
460.16	14.294
460.36	14.296
460.56	14.243
460.76	14.238
460.96	14.251
461.16	14.192
461.36	14.176
461.56	14.150
461.76	14.152
461.96	14.164
462.16	14.188
462.36	14.163
462.56	14.202
462.76	14.208
462.96	14.195
463.16	14.193
463.36	14.199
463.56	14.230
463.76	14.254
463.96	14.256
464.16	14.287
464.36	14.295
464.56	14.278
464.76	14.301
464.96	14.315
465.16	14.289
465.36	14.281
465.56	14.292
465.76	14.346
465.96	14.331
466.16	14.274
466.36	14.307
466.56	14.296
466.76	14.325
466.96	14.311
467.16	14.303
467.36	14.255
467.56	14.239
467.76	14.195
467.96	14.194
468.16	14.205
468.36	14.161
468.56	14.181
468.76	14.204
468.96	14.192
469.16	14.244
469.35	14.170
469.55	14.201
469.75	14.207
469.95	14.252
470.15	14.252
470.35	14.300
470.55	14.293
470.75	14.269
470.95	14.248
471.15	14.216
471.35	14.227
471.55	14.226
471.75	14.160
471.95	14.184
472.15	14.149
472.35	14.118
472.54	14.080
472.74	14.070
472.94	14.056
473.14	14.046
473.34	14.060
473.54	14.094
473.74	14.109
473.94	14.124
474.14	14.120
474.34	14.165
474.54	14.156
474.74	14.167
474.94	14.199
475.13	14.228
475.33	14.243
475.53	14.227
475.73	14.226
475.93	14.236
476.13	14.219
476.33	14.217
476.53	14.217
476.73	14.219
476.93	14.232
477.12	14.234
477.32	14.224
477.52	14.239
477.72	14.223
477.92	14.237
478.12	14.262
478.32	14.288
478.52	14.302
478.72	14.321
478.92	14.310
479.11	14.293
479.31	14.295
479.51	14.269
479.71	14.259
479.91	14.276
480.11	14.284
480.31	14.260
480.51	14.256
480.70	14.251
480.90	14.254
481.10	14.246
481.30	14.242
481.50	14.266
481.70	14.317
481.90	14.330
482.10	14.333
482.29	14.391
482.49	14.400
482.69	14.400
482.89	14.464
483.09	14.486
483.29	14.504
483.49	14.546
483.68	14.574
483.88	14.592
484.08	14.600
484.28	14.580
484.48	14.600
484.68	14.610
484.88	14.605
485.07	14.627
485.27	14.644
485.47	14.638
485.67	14.629
485.87	14.631
486.07	14.613
486.26	14.621
486.46	14.641
486.66	14.655
486.86	14.670
487.06	14.650
487.26	14.666
487.45	14.694
487.65	14.733
487.85	14.735
488.05	14.768
488.25	14.807
488.45	14.845
488.64	14.850
488.84	14.836
489.04	14.862
489.24	14.849
489.44	14.864
489.64	14.905
489.83	14.910
490.03	14.896
490.23	14.885
490.43	14.904
490.63	14.900
490.82	14.903
491.02	14.929
491.22	14.930
491.42	14.973
491.62	14.971
491.81	15.005
492.01	15.018
492.21	15.025
492.41	15.037
492.61	15.036
492.80	15.039
493.00	15.011
493.20	14.983
493.40	14.962
493.60	14.931
493.79	14.928
493.99	14.882
494.19	14.876
494.39	14.874
494.59	14.858
494.78	14.825
494.98	14.855
495.18	14.866
495.38	14.885
495.57	14.916
495.77	14.947
495.97	14.968
496.17	14.974
496.37	14.985
496.56	15.028
496.76	15.050
496.96	15.048
497.16	15.085
497.35	15.138
497.55	15.104
497.75	15.099
497.95	15.088
498.14	15.071
498.34	15.086
498.54	15.099
498.74	15.126
498.93	15.176
499.13	15.171
499.33	15.180
499.53	15.182
499.72	15.185
499.92	15.197
500.12	15.252
500.32	15.307
500.51	15.349
500.71	15.413
500.91	15.445
501.11	15.475
501.30	15.505
501.50	15.524
501.70	15.607
501.90	15.655
502.09	15.713
502.29	15.743
502.49	15.745
502.69	15.798
502.88	15.828
503.08	15.828
503.28	15.859
503.47	15.909
503.67	15.967
503.87	15.995
504.07	16.004
504.26	15.981
504.46	15.997
504.66	16.030
504.85	16.033
505.05	16.097
505.25	16.100
505.45	16.129
505.64	16.182
505.84	16.193
506.04	16.211
506.23	16.213
506.43	16.235
506.63	16.245
506.83	16.274
507.02	16.294
507.22	16.333
507.42	16.389
507.61	16.403
507.81	16.419
508.01	16.418
508.20	16.451
508.40	16.447
508.60	16.430
508.80	16.429
508.99	16.453
509.19	16.535
509.39	16.524
509.58	16.565
509.78	16.569
509.98	16.594
510.17	16.632
510.37	16.599
510.57	16.593
510.76	16.583
510.96	16.632
511.16	16.617
511.35	16.594
511.55	16.623
511.75	16.582
511.94	16.565
512.14	16.517
512.34	16.496
512.53	16.494
512.73	16.445
512.93	16.511
513.12	16.529
513.32	16.565
513.52	16.539
513.71	16.552
513.91	16.576
514.11	16.574
514.30	16.578
514.50	16.629
514.70	16.652
514.89	16.680
515.09	16.677
515.28	16.721
515.48	16.697
515.68	16.711
515.87	16.701
516.07	16.710
516.27	16.722
516.46	16.763
516.66	16.722
516.86	16.693
517.05	16.717
517.25	16.704
517.44	16.738
517.64	16.765
517.84	16.704
518.03	16.681
518.23	16.669
518.43	16.652
518.62	16.667
518.82	16.657
519.01	16.630
519.21	16.671
519.41	16.725
519.60	16.715
519.80	16.746
520.00	16.722
520.19	16.691
520.39	16.750
520.58	16.789
520.78	16.799
520.98	16.842
521.17	16.870
521.37	16.886
521.56	16.937
521.76	16.929
521.96	16.922
522.15	16.936
522.35	16.949
522.54	16.961
522.74	16.958
522.94	16.958
523.13	16.948
523.33	16.962
523.52	16.938
523.72	16.945
523.91	16.960
524.11	16.968
524.31	17.005
524.50	17.034
524.70	17.010
524.89	17.065
525.09	17.122
525.29	17.154
525.48	17.168
525.68	17.210
525.87	17.224
526.07	17.267
526.26	17.283
526.46	17.310
526.66	17.319
526.85	17.382
527.05	17.404
527.24	17.457
527.44	17.420
527.63	17.435
527.83	17.476
528.02	17.520
528.22	17.589
528.42	17.634
528.61	17.672
528.81	17.742
529.00	17.801
529.20	17.806
529.39	17.771
529.59	17.795
529.78	17.822
529.98	17.872
530.17	17.878
530.37	17.936
530.57	17.932
530.76	17.916
530.96	17.959
531.15	17.997
531.35	17.962
531.54	17.987
531.74	18.051
531.93	18.094
532.13	18.083
532.32	18.103
532.52	18.126
532.71	18.165
532.91	18.155
533.10	18.175
533.30	18.171
533.49	18.110
533.69	18.097
533.89	18.110
534.08	18.089
534.28	18.078
534.47	18.070
534.67	18.067
534.86	18.110
535.06	18.088
535.25	18.051
535.45	17.965
535.64	18.009
535.84	17.988
536.03	18.003
536.23	18.000
536.42	17.972
536.62	17.973
536.81	17.955
537.01	17.944
537.20	17.934
537.40	17.882
537.59	17.851
537.79	17.857
537.98	17.889
538.17	17.858
538.37	17.848
538.56	17.866
538.76	17.852
538.95	17.893
539.15	17.882
539.34	17.913
539.54	17.946
539.73	17.958
539.93	17.983
540.12	18.043
540.32	18.033
540.51	18.089
540.71	18.153
540.90	18.254
541.10	18.304
541.29	18.395
541.49	18.416
541.68	18.490
541.87	18.531
542.07	18.558
542.26	18.677
542.46	18.785
542.65	18.893
542.85	18.991
543.04	19.062
543.24	19.085
543.43	19.094
543.63	19.173
543.82	19.197
544.01	19.277
544.21	19.326
544.40	19.322
544.60	19.429
544.79	19.400
544.99	19.331
545.18	19.256
545.37	19.347
545.57	19.386
545.76	19.413
545.96	19.454
546.15	19.446
546.35	19.449
546.54	19.413
546.73	19.475
546.93	19.528
547.12	19.498
547.32	19.548
547.51	19.645
547.71	19.739
547.90	19.626
548.09	19.578
548.29	19.583
548.48	19.614
548.68	19.647
548.87	19.651
549.06	19.642
549.26	19.572
549.45	19.525
549.65	19.541
549.84	19.597
550.03	19.596
550.23	19.528
550.42	19.611
550.62	19.620
550.81	19.681
551.00	19.679
551.20	19.693
551.39	19.648
551.59	19.742
551.78	19.848
551.97	19.900
552.17	19.836
552.36	19.767
552.56	19.706
552.75	19.729
552.94	19.794
553.14	19.785
553.33	19.771
553.52	19.774
553.72	19.748
553.91	19.800
554.11	19.779
554.30	19.786
554.49	19.826
554.69	19.884
554.88	19.974
555.07	20.004
555.27	20.012
555.46	20.006
555.65	20.043
555.85	20.040
556.04	19.991
556.24	20.027
556.43	20.070
556.62	20.098
556.82	20.088
557.01	20.014
557.20	19.966
557.40	19.922
557.59	19.938
557.78	19.905
557.98	19.804
558.17	19.775
558.36	19.802
558.56	19.877
558.75	19.870
558.94	19.825
559.14	19.809
559.33	19.755
559.52	19.797
559.72	19.847
559.91	19.838
560.10	19.848
560.30	19.867
560.49	19.905
560.68	19.881
560.88	19.818
561.07	19.751
561.26	19.742
561.46	19.745
561.65	19.691
561.84	19.679
562.04	19.712
562.23	19.697
562.42	19.702
562.62	19.674
562.81	19.747
563.00	19.814
563.19	19.917
563.39	19.993
563.58	20.068
563.77	20.137
563.97	20.239
564.16	20.394
564.35	20.531
564.55	20.606
564.74	20.693
564.93	20.800
565.12	20.966
565.32	21.029
565.51	21.120
565.70	21.173
565.90	21.269
566.09	21.361
566.28	21.439
566.47	21.451
566.67	21.480
566.86	21.484
567.05	21.625
567.25	21.772
567.44	21.821
567.63	21.943
567.82	21.957
568.02	21.980
568.21	22.061
568.40	22.112
568.59	22.163
568.79	22.233
568.98	22.313
569.17	22.336
569.36	22.387
569.56	22.367
569.75	22.356
569.94	22.512
570.14	22.475
570.33	22.635
570.52	22.718
570.71	22.799
570.91	22.888
571.10	22.963
571.29	23.045
571.48	23.121
571.68	23.264
571.87	23.369
572.06	23.427
572.25	23.513
572.44	23.536
572.64	23.608
572.83	23.643
573.02	23.686
573.21	23.720
573.41	23.766
573.60	23.806
573.79	23.888
573.98	23.989
574.18	24.023
574.37	24.127
574.56	24.178
574.75	24.297
574.94	24.359
575.14	24.476
575.33	24.526
575.52	24.665
575.71	24.824
575.91	24.840
576.10	24.973
576.29	25.002
576.48	25.047
576.67	25.185
576.87	25.259
577.06	25.364
577.25	25.432
577.44	25.534
577.63	25.621
577.83	25.754
578.02	25.812
578.21	25.806
578.40	25.903
578.59	25.994
578.79	26.120
578.98	26.203
579.17	26.239
579.36	26.306
579.55	26.350
579.74	26.369
579.94	26.406
580.13	26.459
580.32	26.507
580.51	26.543
580.70	26.624
580.90	26.763
581.09	26.721
581.28	26.756
581.47	26.766
581.66	26.825
581.85	26.893
582.05	27.061
582.24	27.119
582.43	27.310
582.62	27.393
582.81	27.433
583.00	27.499
583.20	27.592
583.39	27.590
583.58	27.719
583.77	27.750
583.96	27.898
584.15	27.979
584.34	28.056
584.54	28.036
584.73	28.211
584.92	28.220
585.11	28.314
585.30	28.425
585.49	28.481
585.68	28.606
585.88	28.751
586.07	28.849
586.26	28.932
586.45	29.035
586.64	29.081
586.83	29.063
587.02	29.179
587.22	29.198
587.41	29.244
587.60	29.326
587.79	29.260
587.98	29.388
588.17	29.401
588.36	29.470
588.55	29.466
588.74	29.565
588.94	29.653
589.13	29.735
589.32	29.851
589.51	29.930
589.70	30.007
589.89	30.026
590.08	30.084
590.27	30.292
590.46	30.349
590.66	30.460
590.85	30.516
591.04	30.741
591.23	30.785
591.42	30.732
591.61	30.809
591.80	30.942
591.99	31.018
592.18	31.080
592.37	31.196
592.57	31.230
592.76	31.278
592.95	31.307
593.14	31.303
593.33	31.330
593.52	31.227
593.71	31.310
593.90	31.472
594.09	31.549
594.28	31.538
594.47	31.549
594.66	31.611
594.85	31.624
595.05	31.622
595.24	31.662
595.43	31.825
595.62	31.854
595.81	31.876
596.00	32.037
596.19	32.053
596.38	32.023
596.57	32.031
596.76	32.113
596.95	32.108
597.14	32.149
597.33	32.177
597.52	32.263
597.71	32.362
597.90	32.283
598.09	32.368
598.28	32.440
598.47	32.349
598.67	32.401
598.86	32.503
599.05	32.561
599.24	32.518
599.43	32.632
599.62	32.622
599.81	32.635
600.00	32.672
600.19	32.737
600.38	32.760
600.57	32.783
600.76	32.819
600.95	32.887
601.14	32.901
601.33	32.943
601.52	32.985
601.71	33.062
601.90	33.128
602.09	33.236
602.28	33.257
602.47	33.271
602.66	33.180
602.85	33.292
603.04	33.354
603.23	33.367
603.42	33.364
603.61	33.434
603.80	33.409
603.99	33.421
604.18	33.442
604.37	33.373
604.56	33.269
604.75	33.283
604.94	33.369
605.13	33.392
605.32	33.318
605.51	33.333
605.70	33.378
605.89	33.420
606.08	33.392
606.27	33.440
606.46	33.375
606.65	33.437
606.84	33.492
607.03	33.599
607.22	33.725
607.41	33.726
607.60	33.823
607.79	33.913
607.98	33.963
608.17	33.959
608.36	34.061
608.55	34.120
608.74	34.122
608.93	34.214
609.12	34.191
609.31	34.244
609.49	34.245
609.68	34.234
609.87	34.183
610.06	34.117
610.25	34.148
610.44	34.156
610.63	34.145
610.82	34.254
611.01	34.260
611.20	34.241
611.39	34.316
611.58	34.350
611.77	34.357
611.96	34.360
612.15	34.362
612.34	34.442
612.53	34.522
612.72	34.540
612.90	34.550
613.09	34.621
613.28	34.633
613.47	34.749
613.66	34.805
613.85	34.759
614.04	34.802
614.23	34.758
614.42	34.869
614.61	34.943
614.80	34.963
614.99	34.943
615.18	34.969
615.36	34.937
615.55	34.953
615.74	34.891
615.93	34.855
616.12	34.880
616.31	34.942
616.50	34.923
616.69	34.922
616.88	34.804
617.07	34.788
617.25	34.749
617.44	34.712
617.63	34.721
617.82	34.783
618.01	34.770
618.20	34.818
618.39	34.827
618.58	34.784
618.77	34.728
618.95	34.663
619.14	34.818
619.33	34.854
619.52	34.843
619.71	34.900
619.90	34.974
620.09	34.961
620.28	34.954
620.46	34.952
620.65	34.929
620.84	34.914
621.03	34.946
621.22	34.965
621.41	35.082
621.60	35.062
621.79	35.106
621.97	35.204
622.16	35.155
622.35	35.240
622.54	35.236
622.73	35.237
622.92	35.326
623.11	35.293
623.29	35.295
623.48	35.335
623.67	35.345
623.86	35.310
624.05	35.318
624.24	35.357
624.42	35.307
624.61	35.443
624.80	35.411
624.99	35.377
625.18	35.399
625.37	35.379
625.55	35.436
625.74	35.416
625.93	35.451
626.12	35.491
626.31	35.554
626.50	35.508
626.68	35.603
626.87	35.658
627.06	35.628
627.25	35.568
627.44	35.619
627.63	35.612
627.81	35.605
628.00	35.575
628.19	35.606
628.38	35.628
628.57	35.611
628.75	35.570
628.94	35.600
629.13	35.611
629.32	35.573
629.51	35.582
629.69	35.640
629.88	35.673
630.07	35.639
630.26	35.681
630.45	35.766
630.63	35.809
630.82	35.770
631.01	35.837
631.20	35.911
631.39	35.854
631.57	35.803
631.76	35.824
631.95	35.792
632.14	35.730
632.32	35.816
632.51	35.903
632.70	35.884
632.89	35.843
633.08	35.898
633.26	35.910
633.45	35.879
633.64	35.916
633.83	35.986
634.01	35.986
634.20	35.987
634.39	36.016
634.58	36.148
634.76	36.156
634.95	36.156
635.14	36.242
635.33	36.251
635.51	36.220
635.70	36.234
635.89	36.285
636.08	36.247
636.26	36.295
636.45	36.308
636.64	36.344
636.83	36.389
637.01	36.325
637.20	36.334
637.39	36.331
637.58	36.310
637.76	36.338
637.95	36.371
638.14	36.485
638.33	36.473
638.51	36.519
638.70	36.567
638.89	36.589
639.07	36.585
639.26	36.606
639.45	36.692
639.64	36.651
639.82	36.715
640.01	36.697
640.20	36.648
640.38	36.643
640.57	36.547
640.76	36.691
640.95	36.659
641.13	36.596
641.32	36.574
641.51	36.582
641.69	36.586
641.88	36.519
642.07	36.571
642.26	36.584
642.44	36.625
642.63	36.689
642.82	36.668
643.00	36.740
643.19	36.592
643.38	36.681
643.56	36.727
643.75	36.798
643.94	36.821
644.12	36.852
644.31	36.923
644.50	36.892
644.68	36.765
644.87	36.774
645.06	36.841
645.24	36.906
645.43	36.887
645.62	36.963
645.81	36.988
645.99	37.050
646.18	36.981
646.37	37.065
646.55	37.140
646.74	37.169
646.92	37.164
647.11	37.319
647.30	37.349
647.48	37.403
647.67	37.422
647.86	37.405
648.04	37.411
648.23	37.369
648.42	37.372
648.60	37.457
648.79	37.370
648.98	37.352
649.16	37.374
649.35	37.426
649.54	37.429
649.72	37.476
649.91	37.410
650.09	37.491
650.28	37.596
650.47	37.642
650.65	37.648
650.84	37.620
651.03	37.570
651.21	37.690
651.40	37.622
651.59	37.661
651.77	37.690
651.96	37.711
652.14	37.714
652.33	37.798
652.52	37.733
652.70	37.683
652.89	37.745
653.07	37.782
653.26	37.835
653.45	37.947
653.63	38.014
653.82	38.095
654.00	38.070
654.19	38.068
654.38	38.096
654.56	38.076
654.75	38.032
654.93	38.047
655.12	38.071
655.31	38.000
655.49	38.054
655.68	38.059
655.86	38.049
656.05	38.021
656.24	38.023
656.42	38.061
656.61	38.154
656.79	38.162
656.98	38.234
657.16	38.321
657.35	38.364
657.54	38.500
657.72	38.557
657.91	38.539
658.09	38.597
658.28	38.580
658.46	38.582
658.65	38.623
658.84	38.641
659.02	38.607
659.21	38.642
659.39	38.626
659.58	38.637
659.76	38.705
659.95	38.692
660.13	38.786
660.32	38.887
660.51	38.986
660.69	39.065
660.88	39.063
661.06	38.987
661.25	38.998
661.43	39.010
661.62	38.986
661.80	39.080
661.99	39.131
662.17	39.143
662.36	39.141
662.55	39.114
662.73	39.043
662.92	38.998
663.10	38.937
663.29	38.970
663.47	39.085
663.66	39.100
663.84	39.161
664.03	39.264
664.21	39.266
664.40	39.254
664.58	39.245
664.77	39.253
664.95	39.265
665.14	39.318
665.32	39.350
665.51	39.395
665.69	39.407
665.88	39.457
666.06	39.555
666.25	39.541
666.43	39.535
666.62	39.563
666.80	39.487
666.99	39.459
667.17	39.459
667.36	39.417
667.54	39.391
667.73	39.317
667.91	39.352
668.10	39.362
668.28	39.318
668.47	39.243
668.65	39.295
668.84	39.332
669.02	39.225
669.21	39.343
669.39	39.429
669.58	39.468
669.76	39.563
669.95	39.613
670.13	39.681
670.31	39.725
670.50	39.723
670.68	39.707
670.87	39.807
671.05	39.790
671.24	39.759
671.42	39.811
671.61	39.778
671.79	39.775
671.98	39.822
672.16	39.828
672.35	39.890
672.53	39.950
672.71	39.886
672.90	39.931
673.08	39.934
673.27	39.867
673.45	39.843
673.64	39.800
673.82	39.838
674.01	39.884
674.19	39.929
674.37	39.929
674.56	39.914
674.74	39.922
674.93	39.863
675.11	39.859
675.30	39.911
675.48	40.019
675.66	40.115
675.85	40.119
676.03	40.240
676.22	40.298
676.40	40.237
676.58	40.249
676.77	40.277
676.95	40.329
677.14	40.300
677.32	40.342
677.50	40.474
677.69	40.424
677.87	40.405
678.06	40.391
678.24	40.494
678.43	40.478
678.61	40.565
678.79	40.614
678.98	40.604
679.16	40.595
679.34	40.630
679.53	40.590
679.71	40.604
679.90	40.630
680.08	40.736
680.26	40.777
680.45	40.808
680.63	40.821
680.82	40.872
681.00	40.852
681.18	40.820
681.37	40.778
681.55	40.875
681.73	40.795
681.92	40.817
682.10	40.848
682.29	40.876
682.47	40.880
682.65	40.825
682.84	40.751
683.02	40.750
683.20	40.675
683.39	40.627
683.57	40.771
683.75	40.854
683.94	40.798
684.12	40.907
684.30	41.028
684.49	41.057
684.67	41.033
684.85	40.977
685.04	41.059
685.22	41.184
685.40	41.252
685.59	41.253
685.77	41.327
685.96	41.238
686.14	41.182
686.32	41.126
686.50	41.085
686.69	40.991
686.87	40.977
687.05	40.980
687.24	41.017
687.42	41.047
687.60	40.912
687.79	40.873
687.97	40.929
688.15	40.911
688.34	40.946
688.52	41.012
688.70	41.054
688.89	41.062
689.07	41.163
689.25	41.171
689.44	41.176
689.62	41.139
689.80	41.154
689.98	41.273
690.17	41.248
690.35	41.354
690.53	41.394
690.72	41.474
690.90	41.527
691.08	41.510
691.27	41.513
691.45	41.466
691.63	41.509
691.81	41.561
692.00	41.544
692.18	41.468
692.36	41.424
692.54	41.405
692.73	41.291
692.91	41.174
693.09	41.176
693.28	41.072
693.46	41.089
693.64	41.153
693.82	41.218
694.01	41.263
694.19	41.155
694.37	41.242
694.55	41.327
694.74	41.393
694.92	41.386
695.10	41.489
695.28	41.647
695.47	41.631
695.65	41.742
695.83	41.752
696.01	41.814
696.20	41.753
696.38	41.647
696.56	41.782
696.74	41.843
696.93	41.818
697.11	41.812
697.29	41.859
697.47	41.826
697.66	41.768
697.84	41.824
698.02	41.809
698.20	41.801
698.39	41.723
698.57	41.822
698.75	41.928
698.93	41.918
699.11	41.846
699.30	41.879
699.48	41.902
699.66	41.961
699.84	42.015
700.03	42.054
700.21	42.000
700.39	42.035
700.57	42.133
700.75	42.171
700.94	42.122
701.12	42.046
701.30	42.019
701.48	42.048
701.66	42.011
701.85	41.992
702.03	41.945
702.21	41.989
702.39	42.004
702.57	41.977
702.76	41.944
702.94	41.904
703.12	41.866
703.30	41.924
703.48	41.952
703.66	41.972
703.85	42.065
704.03	42.204
704.21	42.214
704.39	42.292
704.57	42.264
704.75	42.291
704.94	42.350
705.12	42.439
705.30	42.474
705.48	42.586
705.66	42.651
705.84	42.676
706.03	42.663
706.21	42.544
706.39	42.446
706.57	42.530
706.75	42.520
706.93	42.539
707.12	42.573
707.30	42.651
707.48	42.686
707.66	42.696
707.84	42.709
708.02	42.690
708.20	42.783
708.39	42.827
708.57	42.836
708.75	42.919
708.93	42.894
709.11	42.896
709.29	42.985
709.47	42.903
709.66	42.915
709.84	42.916
710.02	42.948
710.20	42.841
710.38	42.785
710.56	42.805
710.74	42.817
710.92	42.904
711.10	42.915
711.29	42.945
711.47	42.973
711.65	42.903
711.83	42.962
712.01	42.930
712.19	42.909
712.37	42.862
712.55	42.920
712.73	43.026
712.92	42.967
713.10	43.057
713.28	43.008
713.46	43.036
713.64	43.051
713.82	43.116
714.00	43.130
714.18	43.068
714.36	43.085
714.54	43.103
714.72	43.138
714.91	43.207
715.09	43.141
715.27	43.240
715.45	43.228
715.63	43.339
715.81	43.305
715.99	43.280
716.17	43.263
716.35	43.288
716.53	43.388
716.71	43.389
716.89	43.379
717.07	43.441
717.25	43.413
717.43	43.546
717.62	43.496
717.80	43.582
717.98	43.542
718.16	43.516
718.34	43.629
718.52	43.591
718.70	43.599
718.88	43.637
719.06	43.818
719.24	43.800
719.42	43.781
719.60	43.774
719.78	43.722
719.96	43.754
720.14	43.668
720.32	43.611
720.50	43.665
720.68	43.662
720.86	43.728
721.04	43.686
721.22	43.731
721.40	43.643
721.58	43.691
721.76	43.678
721.94	43.659
722.12	43.743
722.30	43.787
722.48	43.826
722.66	43.889
722.84	43.957
723.03	43.941
723.21	44.016
723.39	44.158
723.57	44.075
723.75	44.075
723.93	44.083
724.11	44.216
724.29	44.267
724.47	44.216
724.65	44.214
724.83	44.191
725.00	44.247
725.18	44.224
725.36	44.288
725.54	44.205
725.72	44.107
725.90	44.131
726.08	44.079
726.26	44.155
726.44	44.040
726.62	44.065
726.80	43.989
726.98	44.039
727.16	44.090
727.34	44.075
727.52	44.035
727.70	43.957
727.88	43.995
728.06	44.064
728.24	44.039
728.42	44.132
728.60	44.094
728.78	44.167
728.96	44.176
729.14	44.339
729.32	44.169
729.50	44.216
729.68	44.296
729.86	44.407
730.04	44.456
730.22	44.483
730.39	44.536
730.57	44.434
730.75	44.387
730.93	44.372
731.11	44.411
731.29	44.536
731.47	44.479
731.65	44.617
731.83	44.639
732.01	44.616
732.19	44.632
732.37	44.650
732.55	44.713
732.73	44.762
732.90	44.949
733.08	44.973
733.26	45.073
733.44	45.105
733.62	45.099
733.80	45.177
733.98	45.254
734.16	45.312
734.34	45.418
734.52	45.410
734.70	45.432
734.87	45.293
735.05	45.121
735.23	45.116
735.41	45.252
735.59	45.167
735.77	45.110
735.95	45.112
736.13	45.077
736.31	44.943
736.49	44.915
736.66	44.884
736.84	44.842
737.02	44.784
737.20	44.914
737.38	45.062
737.56	45.132
737.74	44.902
737.92	44.914
738.09	44.921
738.27	44.900
738.45	44.908
738.63	45.126
738.81	45.111
738.99	45.169
739.17	45.280
739.34	45.326
739.52	45.474
739.70	45.444
739.88	45.511
740.06	45.631
740.24	45.715
740.42	45.774
740.59	45.831
740.77	45.887
740.95	45.725
741.13	45.643
741.31	45.532
741.49	45.558
741.66	45.614
741.84	45.476
742.02	45.510
742.20	45.367
742.38	45.493
742.56	45.580
742.73	45.495
742.91	45.461
743.09	45.309
743.27	45.405
743.45	45.538
743.63	45.513
743.80	45.547
743.98	45.484
744.16	45.469
744.34	45.425
744.52	45.445
744.69	45.325
744.87	45.367
745.05	45.537
745.23	45.623
745.41	45.731
745.59	45.807
745.76	45.740
745.94	45.870
746.12	45.911
746.30	45.982
746.47	45.962
746.65	46.079
746.83	46.156
747.01	46.138
747.19	46.130
747.36	46.093
747.54	46.035
747.72	46.061
747.90	46.037
748.08	46.160
748.25	46.136
748.43	46.156
748.61	46.106
748.79	46.254
748.96	46.273
749.14	46.306
749.32	46.450
749.50	46.461
749.68	46.424
749.85	46.398
750.03	46.459
750.21	46.484
750.39	46.399
750.56	46.430
750.74	46.231
750.92	46.291
751.10	46.201
751.27	46.128
751.45	46.103
751.63	46.040
751.81	45.988
751.98	46.035
752.16	46.058
752.34	46.122
752.51	46.023
752.69	46.052
752.87	46.028
753.05	46.010
753.22	46.038
753.40	46.217
753.58	46.329
753.76	46.434
753.93	46.507
754.11	46.559
754.29	46.678
754.46	46.710
754.64	46.631
754.82	46.692
755.00	46.817
755.17	46.878
755.35	46.997
755.53	46.889
755.70	46.710
755.88	46.578
756.06	46.542
756.24	46.510
756.41	46.349
756.59	46.334
756.77	46.234
756.94	46.208
757.12	46.226
757.30	46.080
757.47	46.105
757.65	46.098
757.83	46.260
758.01	46.444
758.18	46.500
758.36	46.530
758.54	46.518
758.71	46.550
758.89	46.424
759.07	46.427
759.24	46.331
759.42	46.287
759.60	46.142
759.77	45.993
759.95	46.087
760.13	46.075
760.30	45.953
760.48	45.914
760.66	45.916
760.83	46.006
761.01	45.952
761.19	46.069
761.36	46.229
761.54	46.429
761.72	46.447
761.89	46.632
762.07	46.644
762.24	46.635
762.42	46.608
762.60	46.534
762.77	46.601
762.95	46.500
763.13	46.411
763.30	46.609
763.48	46.647
763.66	46.679
763.83	46.546
764.01	46.542
764.18	46.555
764.36	46.711
764.54	46.586
764.71	46.691
764.89	46.765
765.07	46.844
765.24	46.863
765.42	46.936
765.59	46.973
765.77	46.943
765.95	46.906
766.12	46.951
766.30	47.031
766.47	47.157
766.65	47.146
766.83	47.249
767.00	47.182
767.18	47.144
767.35	47.190
767.53	47.235
767.71	47.278
767.88	47.230
768.06	47.216
768.23	47.211
768.41	47.271
768.59	47.197
768.76	47.097
768.94	46.942
769.11	46.920
769.29	46.979
769.46	47.116
769.64	47.027
769.82	47.166
769.99	47.131
770.17	47.084
770.34	47.076
770.52	47.114
770.69	47.150
770.87	47.192
771.05	47.292
771.22	47.445
771.40	47.392
771.57	47.414
771.75	47.434
771.92	47.427
772.10	47.336
772.27	47.382
772.45	47.384
772.63	47.434
772.80	47.519
772.98	47.496
773.15	47.537
773.33	47.547
773.50	47.549
773.68	47.731
773.85	47.687
774.03	47.629
774.20	47.651
774.38	47.676
774.55	47.597
774.73	47.620
774.91	47.626
775.08	47.663
775.26	47.726
775.43	47.737
775.61	47.710
775.78	47.824
775.96	47.706
776.13	47.742
776.31	47.779
776.48	47.776
776.66	47.876
776.83	47.943
777.01	47.986
777.18	48.010
777.36	47.943
777.53	47.937
777.71	47.979
777.88	48.035
778.06	48.044
778.23	48.195
778.41	48.256
778.58	48.364
778.76	48.487
778.93	48.395
779.11	48.475
779.28	48.498
779.46	48.543
779.63	48.674
779.80	48.686
779.98	48.694
780.15	48.721
780.33	48.752
780.50	48.833
780.68	48.884
780.85	48.857
781.03	48.871
781.20	48.931
781.38	48.958
781.55	49.129
781.73	49.175
781.90	49.138
782.08	49.109
782.25	49.102
782.42	49.153
782.60	49.142
782.77	49.050
782.95	48.962
783.12	49.035
783.30	49.042
783.47	49.182
783.65	49.123
783.82	48.993
783.99	48.959
784.17	48.947
784.34	48.945
784.52	49.050
784.69	49.022
784.87	49.012
785.04	49.087
785.21	49.292
785.39	49.282
785.56	49.234
785.74	49.199
785.91	49.247
786.08	49.418
786.26	49.520
786.43	49.467
786.61	49.642
786.78	49.635
786.96	49.762
787.13	49.806
787.30	49.792
787.48	49.622
787.65	49.681
787.83	49.725
788.00	49.759
788.17	49.906
788.35	49.925
788.52	49.885
788.70	50.127
788.87	50.120
789.04	50.140
789.22	50.039
789.39	50.104
789.56	50.103
789.74	50.102
789.91	50.198
790.09	50.213
790.26	50.286
790.43	50.227
790.61	50.294
790.78	50.319
790.95	50.127
791.13	50.149
791.30	50.239
791.47	50.166
791.65	50.202
791.82	50.220
792.00	50.233
792.17	50.212
792.34	50.417
792.52	50.268
792.69	50.286
792.86	50.082
793.04	50.213
793.21	50.285
793.38	50.311
793.56	50.499
793.73	50.525
793.90	50.659
794.08	50.736
794.25	50.905
794.42	50.863
794.60	50.739
794.77	50.863
794.94	50.786
795.12	50.898
795.29	50.780
795.46	50.795
795.64	50.679
795.81	50.628
795.98	50.784
796.16	50.682
796.33	50.762
796.50	50.726
796.68	50.968
796.85	51.053
797.02	51.061
797.19	51.276
797.37	51.338
797.54	51.437
797.71	51.554
797.89	51.580
798.06	51.498
798.23	51.494
798.41	51.362
798.58	51.371
798.75	51.380
798.92	51.129
799.10	51.074
799.27	50.989
799.44	51.003
799.62	51.025
799.79	50.951
799.96	50.949
800.13	51.104
800.31	50.972
800.48	51.107
800.65	51.272
800.82	51.175
801.00	51.411
801.17	51.416
801.34	51.358
801.52	51.522
801.69	51.457
801.86	51.578
802.03	51.642
802.21	51.699
802.38	51.692
802.55	51.738
802.72	51.694
802.90	51.683
803.07	51.610
803.24	51.378
803.41	51.597
803.59	51.721
803.76	51.821
803.93	51.902
804.10	51.738
804.27	51.755
804.45	51.726
804.62	51.888
804.79	51.969
804.96	51.985
805.14	51.888
805.31	52.080
805.48	52.339
805.65	52.315
805.82	52.306
806.00	52.315
806.17	52.402
806.34	52.543
806.51	52.766
806.69	52.687
806.86	52.734
807.03	52.844
807.20	52.916
807.37	52.896
807.55	52.925
807.72	52.747
807.89	52.800
808.06	52.907
808.23	52.842
808.41	52.713
808.58	52.621
808.75	52.272
808.92	52.359
809.09	52.405
809.26	52.537
809.44	52.632
809.61	52.816
809.78	52.741
809.95	52.858
810.12	52.698
810.30	52.729
810.47	52.765
810.64	52.764
810.81	52.809
810.98	52.930
811.15	52.895
811.33	52.772
811.50	52.790
811.67	52.682
811.84	52.645
812.01	52.788
812.18	52.734
812.35	52.895
812.53	52.929
812.70	52.923
812.87	53.125
813.04	53.077
813.21	53.381
813.38	53.563
813.55	53.559
813.73	53.556
813.90	53.546
814.07	53.773
814.24	53.902
814.41	53.938
814.58	54.083
814.75	54.025
814.93	54.246
815.10	54.277
815.27	54.297
815.44	54.185
815.61	54.202
815.78	54.237
815.95	54.160
816.12	54.273
816.29	54.249
816.47	54.070
816.64	54.096
816.81	53.987
816.98	54.092
817.15	53.880
817.32	53.721
817.49	53.972
817.66	53.899
817.83	53.729
818.00	53.752
818.18	53.761
818.35	53.685
818.52	53.801
818.69	53.810
818.86	53.852
819.03	53.817
819.20	53.997
819.37	53.795
819.54	53.776
819.71	53.648
819.88	53.813
820.05	53.831
820.23	53.845
820.40	53.985
820.57	54.106
820.74	53.948
820.91	54.099
821.08	54.203
821.25	54.350
821.42	54.257
821.59	54.581
821.76	54.588
821.93	54.786
822.10	54.704
822.27	54.794
822.44	54.688
822.61	54.779
822.78	54.743
822.95	55.005
823.12	54.972
823.29	54.897
823.47	54.782
823.64	54.710
823.81	54.690
823.98	55.037
824.15	54.897
824.32	54.731
824.49	54.791
824.66	54.871
824.83	54.625
825.00	54.822
825.17	54.582
825.34	54.759
825.51	54.545
825.68	54.612
825.85	54.911
826.02	54.910
826.19	54.756
826.36	54.758
826.53	55.132
826.70	55.141
826.87	55.160
827.04	55.444
827.21	55.237
827.38	55.088
827.55	54.960
827.72	55.303
827.89	55.262
828.06	55.175
828.23	55.428
828.40	55.560
828.57	55.704
828.74	55.976
828.91	56.176
829.08	56.500
829.25	56.354
829.42	56.863
829.59	57.249
829.76	57.411
829.93	57.478
830.10	57.408
830.27	57.378
830.44	57.125
830.60	57.193
830.77	57.293
830.94	56.718
831.11	56.813
831.28	56.568
831.45	56.481
831.62	56.055
831.79	56.158
831.96	56.092
832.13	56.003
832.30	56.116
832.47	56.134
832.64	56.354
832.81	56.459
832.98	56.342
833.15	56.535
833.32	56.219
833.49	56.107
833.65	56.504
833.82	56.409
833.99	56.580
834.16	56.814
834.33	56.619
834.50	56.682
834.67	56.642
834.84	56.691
835.01	56.454
835.18	56.365
835.35	56.171
835.52	56.319
835.69	56.735
835.85	56.779
836.02	57.144
836.19	56.920
836.36	56.725
836.53	57.251
836.70	57.395
836.87	57.221
837.04	57.344
837.21	57.201
837.38	57.352
837.54	57.880
837.71	58.175
837.88	58.128
838.05	58.418
838.22	58.559
838.39	58.769
838.56	58.545
838.73	58.616
838.89	58.537
839.06	58.534
839.23	58.737
839.40	58.970
839.57	58.963
839.74	59.024
839.91	59.016
840.08	58.911
840.24	58.288
840.41	57.922
840.58	57.751
840.75	58.190
840.92	58.049
841.09	58.116
841.26	58.579
841.42	58.454
841.59	58.573
841.76	58.546
841.93	58.350
842.10	58.226
842.27	58.541
842.43	58.670
842.60	59.213
842.77	59.092
842.94	58.990
843.11	59.071
843.28	59.040
843.44	59.222
843.61	59.016
843.78	58.905
843.95	59.282
844.12	59.479
844.28	59.253
844.45	59.253
844.62	59.577
844.79	59.177
844.96	59.321
845.13	59.306
845.29	59.200
845.46	59.384
845.63	59.074
845.80	59.345
845.97	59.413
846.13	59.283
846.30	59.316
846.47	59.681
846.64	59.833
846.81	59.544
846.97	59.562
847.14	59.560
847.31	59.822
847.48	59.854
847.64	59.453
847.81	59.443
847.98	59.066
848.15	59.477
848.32	59.193
848.48	59.203
848.65	59.343
848.82	58.839
848.99	59.026
849.15	59.203
849.32	59.537
849.49	59.698
849.66	59.916
849.82	60.240
849.99	60.478
850.16	60.720
850.33	60.459
850.49	60.902
850.66	60.641
850.83	60.211
851.00	60.293
851.16	60.248
851.33	60.265
851.50	60.329
851.67	60.115
851.83	59.912
852.00	60.138
852.17	59.887
852.34	59.951
852.50	59.931
852.67	59.985
852.84	60.107
853.01	60.716
853.17	60.931
853.34	60.653
853.51	60.856
853.67	60.426
853.84	60.635
854.01	60.689
854.18	60.741
854.34	61.073
854.51	61.078
854.68	61.076
854.84	60.966
855.01	61.066
855.18	60.954
855.34	61.173
855.51	61.340
855.68	61.451
855.85	61.808
856.01	61.625
856.18	61.566
856.35	61.549
856.51	61.112
856.68	60.926
856.85	61.025
857.01	61.100
857.18	61.399
857.35	61.248
857.51	61.575
857.68	62.005
857.85	61.728
858.01	61.435
858.18	61.239
858.35	60.927
858.51	61.084
858.68	61.469
858.85	61.416
859.01	61.355
859.18	61.017
859.35	61.036
859.51	61.087
859.68	60.798
859.85	60.520
860.01	60.429
860.18	60.783
860.35	61.303
860.51	61.814
860.68	61.558
860.84	61.649
861.01	61.759
861.18	61.726
861.34	61.923
861.51	61.796
861.68	61.918
861.84	61.868
862.01	61.930
862.18	61.951
862.34	61.517
862.51	61.203
862.67	61.230
862.84	61.121
863.01	61.022
863.17	60.940
863.34	61.162
863.50	61.234
863.67	61.039
863.84	60.973
864.00	60.804
864.17	61.017
864.33	60.774
864.50	60.965
864.67	60.875
864.83	60.808
865.00	60.866
865.16	60.710
865.33	60.984
865.50	60.711
865.66	60.743
865.83	60.946
865.99	60.845
866.16	60.768
866.33	60.463
866.49	60.487
866.66	60.570
866.82	60.650
866.99	60.873
867.15	61.213
867.32	61.675
867.49	61.694
867.65	61.887
867.82	61.996
867.98	62.334
868.15	62.629
868.31	62.412
868.48	62.410
868.64	62.398
868.81	62.204
868.98	62.173
869.14	62.022
869.31	61.769
869.47	61.288
869.64	60.973
869.80	60.805
869.97	60.661
870.13	59.821
870.30	59.487
870.46	59.921
870.63	60.280
870.79	60.790
870.96	60.981
871.12	61.155
871.29	60.975
871.46	60.859
871.62	61.402
871.79	61.899
871.95	61.853
872.12	61.915
872.28	62.047
872.45	62.444
872.61	62.398
872.78	62.103
872.94	61.750
873.11	61.869
873.27	61.586
873.44	61.461
873.60	61.800
873.77	61.353
873.93	61.221
874.10	61.323
874.26	61.035
874.43	61.237
874.59	60.605
874.76	60.698
874.92	60.811
875.09	60.823
875.25	60.364
875.41	60.535
875.58	60.810
875.74	60.445
875.91	60.411
876.07	60.551
876.24	60.349
876.40	60.201
876.57	60.230
876.73	60.391
876.90	60.365
877.06	60.384
877.23	60.407
877.39	60.476
877.56	60.824
877.72	60.955
877.88	61.297
878.05	61.528
878.21	61.718
878.38	61.611
878.54	61.777
878.71	61.913
878.87	62.125
879.04	61.872
879.20	61.769
879.36	61.646
879.53	61.982
879.69	61.723
879.86	62.711
880.02	59.071
880.19	61.335
880.35	58.568
880.51	62.718
880.68	62.524
>>>>>End Processed Spectral Data<<<<<
