# Supplementary material for: Natural history of the social millipede Brachycybe lecontii Wood, 1864
Source: Biodivers Data J. 2020 Apr 3;8:e50770. doi: 10.3897/BDJ.8.e50770 (PMC7148388; doi:10.3897/BDJ.8.e50770)
Supplement: Supplementary material 2 — Files with spectra [file bdj-08-e50770-s002.zip › BLIV0007.txt]

SpectraSuite Data File
++++++++++++++++++++++++++++++++++++
Date: Mon Jun 05 16:12:04 EDT 2017
User: Paul
Dark Spectrum Present: Yes
Reference Spectrum Present: Yes
Number of Sampled Component Spectra: 1
Spectrometers: USB4C01401
Integration Time (usec): 70000 (USB4C01401)
Spectra Averaged: 5 (USB4C01401)
Boxcar Smoothing: 6 (USB4C01401)
Correct for Electrical Dark: No (USB4C01401)
Strobe/Lamp Enabled: No (USB4C01401)
Correct for Detector Non-linearity: No (USB4C01401)
Correct for Stray Light: No (USB4C01401)
Number of Pixels in Processed Spectrum: 3648
>>>>>Begin Processed Spectral Data<<<<<
179.04	570.370
179.26	570.370
179.47	570.370
179.69	243.902
179.90	-171.233
180.12	-486.207
180.33	1338.764
180.55	1439.759
180.76	2943.902
180.98	2996.386
181.19	-15225.000
181.41	-4534.545
181.62	1293.434
181.84	520.268
182.05	321.724
182.27	248.452
182.48	201.339
182.70	160.569
182.91	137.653
183.13	114.973
183.34	102.759
183.56	93.090
183.77	84.441
183.99	78.322
184.20	70.003
184.41	67.281
184.63	66.658
184.84	67.279
185.06	66.693
185.27	63.747
185.49	65.642
185.70	64.762
185.92	66.174
186.13	65.801
186.35	64.608
186.56	62.108
186.78	62.469
186.99	59.416
187.21	61.487
187.42	56.915
187.64	56.603
187.85	57.658
188.06	59.889
188.28	59.081
188.49	56.788
188.71	55.765
188.92	55.752
189.14	53.893
189.35	57.341
189.57	55.670
189.78	57.416
190.00	56.772
190.21	58.766
190.42	59.262
190.64	58.800
190.85	58.221
191.07	57.927
191.28	59.395
191.50	58.245
191.71	57.471
191.93	61.143
192.14	57.981
192.36	58.007
192.57	58.876
192.78	57.334
193.00	56.338
193.21	52.991
193.43	49.687
193.64	48.852
193.86	50.280
194.07	49.853
194.28	50.422
194.50	49.805
194.71	47.274
194.93	47.989
195.14	49.887
195.36	48.690
195.57	48.810
195.78	49.374
196.00	50.437
196.21	53.578
196.43	55.066
196.64	52.192
196.86	53.628
197.07	53.992
197.28	54.629
197.50	52.714
197.71	54.122
197.93	49.638
198.14	51.835
198.36	52.201
198.57	54.253
198.78	55.289
199.00	56.008
199.21	54.032
199.43	55.185
199.64	54.013
199.85	53.503
200.07	54.269
200.28	55.140
200.50	51.970
200.71	52.534
200.92	50.420
201.14	50.656
201.35	49.602
201.57	49.958
201.78	47.376
201.99	48.777
202.21	47.656
202.42	48.621
202.64	49.421
202.85	49.869
203.06	52.440
203.28	54.857
203.49	56.455
203.71	57.717
203.92	56.976
204.13	55.629
204.35	56.071
204.56	57.187
204.78	56.358
204.99	58.296
205.20	58.508
205.42	57.754
205.63	56.147
205.85	53.863
206.06	55.619
206.27	55.751
206.49	55.487
206.70	56.288
206.91	58.460
207.13	56.866
207.34	56.243
207.56	55.689
207.77	55.091
207.98	54.094
208.20	53.355
208.41	54.459
208.62	53.831
208.84	52.131
209.05	51.145
209.27	49.579
209.48	48.623
209.69	48.119
209.91	47.119
210.12	47.625
210.33	45.661
210.55	44.348
210.76	44.546
210.97	46.063
211.19	45.238
211.40	45.798
211.61	46.324
211.83	45.903
212.04	46.399
212.26	45.951
212.47	42.862
212.68	42.766
212.90	42.329
213.11	43.817
213.32	46.121
213.54	46.731
213.75	44.126
213.96	43.750
214.18	44.076
214.39	43.413
214.60	42.819
214.82	42.878
215.03	41.837
215.24	42.364
215.46	42.751
215.67	42.066
215.88	40.801
216.10	39.215
216.31	36.226
216.52	37.010
216.74	37.288
216.95	35.537
217.16	33.784
217.38	33.670
217.59	33.250
217.80	32.755
218.02	31.846
218.23	29.953
218.44	30.054
218.66	29.296
218.87	27.648
219.08	26.235
219.30	24.380
219.51	21.879
219.72	20.993
219.94	20.358
220.15	19.794
220.36	18.996
220.58	18.300
220.79	17.133
221.00	16.965
221.22	16.110
221.43	15.393
221.64	15.215
221.85	14.902
222.07	14.887
222.28	15.136
222.49	14.863
222.71	14.341
222.92	13.106
223.13	12.556
223.35	12.551
223.56	12.315
223.77	11.796
223.99	11.370
224.20	11.365
224.41	11.183
224.62	10.957
224.84	10.508
225.05	9.982
225.26	9.772
225.48	9.491
225.69	9.679
225.90	9.655
226.11	9.333
226.33	9.145
226.54	9.018
226.75	8.774
226.97	8.570
227.18	8.153
227.39	7.855
227.60	7.722
227.82	7.489
228.03	6.976
228.24	6.790
228.46	6.783
228.67	6.420
228.88	6.409
229.09	6.571
229.31	6.491
229.52	6.559
229.73	6.523
229.95	6.505
230.16	6.598
230.37	6.587
230.58	6.527
230.80	6.728
231.01	6.782
231.22	6.538
231.43	6.426
231.65	6.244
231.86	6.012
232.07	5.977
232.28	5.845
232.50	5.769
232.71	5.771
232.92	5.728
233.14	5.540
233.35	5.453
233.56	5.256
233.77	5.194
233.99	5.225
234.20	5.332
234.41	5.324
234.62	5.273
234.84	5.262
235.05	5.154
235.26	5.014
235.47	4.912
235.69	4.766
235.90	4.825
236.11	4.962
236.32	5.025
236.53	5.066
236.75	4.997
236.96	4.968
237.17	4.907
237.38	4.906
237.60	4.711
237.81	4.702
238.02	4.740
238.23	4.633
238.45	4.666
238.66	4.554
238.87	4.486
239.08	4.395
239.30	4.313
239.51	4.261
239.72	4.190
239.93	4.154
240.14	4.108
240.36	4.195
240.57	4.183
240.78	4.170
240.99	4.233
241.21	4.182
241.42	4.173
241.63	4.111
241.84	4.126
242.05	4.112
242.27	4.164
242.48	4.129
242.69	4.111
242.90	4.107
243.11	4.084
243.33	4.015
243.54	3.987
243.75	3.966
243.96	3.979
244.18	3.987
244.39	3.977
244.60	3.927
244.81	3.920
245.02	3.877
245.24	3.868
245.45	3.870
245.66	3.861
245.87	3.821
246.08	3.827
246.30	3.785
246.51	3.766
246.72	3.743
246.93	3.770
247.14	3.775
247.35	3.776
247.57	3.757
247.78	3.711
247.99	3.710
248.20	3.725
248.41	3.707
248.63	3.712
248.84	3.721
249.05	3.734
249.26	3.712
249.47	3.699
249.68	3.633
249.90	3.598
250.11	3.630
250.32	3.598
250.53	3.588
250.74	3.588
250.96	3.553
251.17	3.542
251.38	3.531
251.59	3.512
251.80	3.483
252.01	3.500
252.23	3.499
252.44	3.513
252.65	3.515
252.86	3.482
253.07	3.496
253.28	3.520
253.50	3.501
253.71	3.532
253.92	3.514
254.13	3.519
254.34	3.515
254.55	3.510
254.76	3.517
254.98	3.488
255.19	3.500
255.40	3.487
255.61	3.490
255.82	3.457
256.03	3.469
256.25	3.491
256.46	3.443
256.67	3.478
256.88	3.474
257.09	3.514
257.30	3.521
257.51	3.465
257.73	3.481
257.94	3.457
258.15	3.468
258.36	3.462
258.57	3.469
258.78	3.457
258.99	3.439
259.20	3.447
259.42	3.422
259.63	3.413
259.84	3.359
260.05	3.388
260.26	3.438
260.47	3.407
260.68	3.423
260.90	3.421
261.11	3.417
261.32	3.437
261.53	3.438
261.74	3.441
261.95	3.450
262.16	3.454
262.37	3.457
262.58	3.472
262.80	3.440
263.01	3.404
263.22	3.410
263.43	3.395
263.64	3.381
263.85	3.367
264.06	3.358
264.27	3.345
264.48	3.335
264.70	3.320
264.91	3.329
265.12	3.317
265.33	3.284
265.54	3.289
265.75	3.281
265.96	3.284
266.17	3.292
266.38	3.282
266.59	3.278
266.81	3.250
267.02	3.235
267.23	3.198
267.44	3.167
267.65	3.151
267.86	3.130
268.07	3.145
268.28	3.124
268.49	3.109
268.70	3.109
268.91	3.082
269.13	3.090
269.34	3.081
269.55	3.106
269.76	3.076
269.97	3.085
270.18	3.084
270.39	3.079
270.60	3.070
270.81	3.060
271.02	3.044
271.23	3.033
271.44	3.008
271.65	2.991
271.87	2.979
272.08	2.969
272.29	2.955
272.50	2.986
272.71	2.985
272.92	2.986
273.13	2.971
273.34	2.974
273.55	2.977
273.76	2.988
273.97	3.011
274.18	3.011
274.39	3.032
274.60	3.019
274.81	3.047
275.02	3.039
275.24	3.018
275.45	3.009
275.66	3.009
275.87	2.994
276.08	2.991
276.29	2.989
276.50	2.987
276.71	2.966
276.92	2.961
277.13	2.948
277.34	2.961
277.55	2.952
277.76	2.946
277.97	2.964
278.18	2.975
278.39	2.990
278.60	3.014
278.81	3.030
279.02	3.033
279.23	3.028
279.44	3.029
279.65	3.051
279.86	3.046
280.08	3.051
280.29	3.044
280.50	3.046
280.71	3.043
280.92	3.058
281.13	3.047
281.34	3.032
281.55	3.023
281.76	3.028
281.97	3.033
282.18	3.042
282.39	3.040
282.60	3.053
282.81	3.054
283.02	3.061
283.23	3.065
283.44	3.065
283.65	3.058
283.86	3.070
284.07	3.074
284.28	3.082
284.49	3.063
284.70	3.082
284.91	3.092
285.12	3.085
285.33	3.102
285.54	3.084
285.75	3.063
285.96	3.057
286.17	3.048
286.38	3.052
286.59	3.045
286.80	3.046
287.01	3.043
287.22	3.058
287.43	3.038
287.64	3.032
287.85	3.029
288.06	3.018
288.27	3.045
288.48	3.059
288.69	3.065
288.90	3.072
289.11	3.064
289.32	3.064
289.53	3.074
289.74	3.077
289.95	3.071
290.16	3.071
290.37	3.063
290.58	3.071
290.79	3.067
291.00	3.066
291.21	3.050
291.42	3.051
291.63	3.048
291.83	3.042
292.04	3.046
292.25	3.036
292.46	3.026
292.67	3.028
292.88	3.036
293.09	3.046
293.30	3.060
293.51	3.065
293.72	3.060
293.93	3.065
294.14	3.070
294.35	3.070
294.56	3.077
294.77	3.078
294.98	3.091
295.19	3.096
295.40	3.097
295.61	3.105
295.82	3.091
296.03	3.098
296.24	3.099
296.45	3.096
296.66	3.099
296.86	3.107
297.07	3.109
297.28	3.117
297.49	3.116
297.70	3.106
297.91	3.113
298.12	3.118
298.33	3.115
298.54	3.130
298.75	3.125
298.96	3.125
299.17	3.132
299.38	3.135
299.59	3.136
299.80	3.140
300.00	3.147
300.21	3.149
300.42	3.159
300.63	3.160
300.84	3.162
301.05	3.167
301.26	3.172
301.47	3.182
301.68	3.185
301.89	3.193
302.10	3.208
302.31	3.211
302.52	3.219
302.72	3.211
302.93	3.215
303.14	3.219
303.35	3.236
303.56	3.243
303.77	3.245
303.98	3.256
304.19	3.253
304.40	3.260
304.61	3.256
304.82	3.252
305.02	3.261
305.23	3.268
305.44	3.270
305.65	3.286
305.86	3.298
306.07	3.288
306.28	3.295
306.49	3.304
306.70	3.297
306.91	3.298
307.11	3.312
307.32	3.317
307.53	3.321
307.74	3.312
307.95	3.323
308.16	3.328
308.37	3.320
308.58	3.319
308.79	3.316
308.99	3.312
309.20	3.300
309.41	3.309
309.62	3.303
309.83	3.290
310.04	3.291
310.25	3.297
310.46	3.294
310.66	3.294
310.87	3.289
311.08	3.298
311.29	3.298
311.50	3.288
311.71	3.302
311.92	3.326
312.12	3.315
312.33	3.336
312.54	3.332
312.75	3.337
312.96	3.338
313.17	3.343
313.38	3.340
313.59	3.341
313.79	3.332
314.00	3.338
314.21	3.359
314.42	3.345
314.63	3.337
314.84	3.345
315.04	3.334
315.25	3.345
315.46	3.325
315.67	3.327
315.88	3.330
316.09	3.328
316.30	3.333
316.50	3.334
316.71	3.335
316.92	3.339
317.13	3.336
317.34	3.316
317.55	3.319
317.75	3.334
317.96	3.330
318.17	3.345
318.38	3.333
318.59	3.324
318.80	3.315
319.00	3.327
319.21	3.333
319.42	3.325
319.63	3.315
319.84	3.326
320.05	3.344
320.25	3.340
320.46	3.317
320.67	3.308
320.88	3.301
321.09	3.305
321.29	3.308
321.50	3.330
321.71	3.321
321.92	3.312
322.13	3.304
322.34	3.310
322.54	3.315
322.75	3.321
322.96	3.330
323.17	3.345
323.38	3.347
323.58	3.360
323.79	3.367
324.00	3.380
324.21	3.359
324.42	3.363
324.62	3.371
324.83	3.371
325.04	3.389
325.25	3.392
325.46	3.401
325.66	3.400
325.87	3.397
326.08	3.396
326.29	3.405
326.50	3.406
326.70	3.416
326.91	3.420
327.12	3.429
327.33	3.442
327.53	3.457
327.74	3.460
327.95	3.466
328.16	3.480
328.37	3.499
328.57	3.510
328.78	3.530
328.99	3.532
329.20	3.548
329.41	3.561
329.61	3.582
329.82	3.583
330.03	3.598
330.24	3.603
330.44	3.603
330.65	3.609
330.86	3.594
331.07	3.592
331.27	3.618
331.48	3.642
331.69	3.671
331.90	3.684
332.10	3.692
332.31	3.709
332.52	3.724
332.73	3.720
332.93	3.752
333.14	3.767
333.35	3.782
333.56	3.798
333.76	3.810
333.97	3.807
334.18	3.820
334.39	3.827
334.59	3.836
334.80	3.847
335.01	3.854
335.22	3.855
335.42	3.858
335.63	3.873
335.84	3.878
336.05	3.877
336.25	3.901
336.46	3.917
336.67	3.953
336.88	3.957
337.08	3.969
337.29	3.990
337.50	3.989
337.71	4.002
337.91	4.018
338.12	4.043
338.33	4.053
338.53	4.079
338.74	4.108
338.95	4.116
339.16	4.143
339.36	4.133
339.57	4.161
339.78	4.159
339.98	4.153
340.19	4.176
340.40	4.190
340.61	4.223
340.81	4.247
341.02	4.252
341.23	4.254
341.43	4.261
341.64	4.269
341.85	4.277
342.06	4.288
342.26	4.292
342.47	4.307
342.68	4.337
342.88	4.348
343.09	4.347
343.30	4.349
343.51	4.371
343.71	4.385
343.92	4.416
344.13	4.446
344.33	4.461
344.54	4.476
344.75	4.504
344.95	4.522
345.16	4.542
345.37	4.551
345.57	4.567
345.78	4.581
345.99	4.602
346.19	4.617
346.40	4.634
346.61	4.641
346.82	4.650
347.02	4.665
347.23	4.677
347.44	4.692
347.64	4.709
347.85	4.709
348.06	4.732
348.26	4.750
348.47	4.791
348.68	4.804
348.88	4.816
349.09	4.847
349.30	4.868
349.50	4.880
349.71	4.897
349.92	4.926
350.12	4.939
350.33	4.953
350.54	4.992
350.74	5.002
350.95	5.046
351.16	5.070
351.36	5.100
351.57	5.107
351.77	5.098
351.98	5.111
352.19	5.127
352.39	5.156
352.60	5.167
352.81	5.199
353.01	5.226
353.22	5.241
353.43	5.258
353.63	5.265
353.84	5.275
354.05	5.280
354.25	5.304
354.46	5.342
354.67	5.368
354.87	5.392
355.08	5.387
355.28	5.396
355.49	5.421
355.70	5.415
355.90	5.447
356.11	5.490
356.32	5.490
356.52	5.495
356.73	5.521
356.93	5.558
357.14	5.554
357.35	5.576
357.55	5.583
357.76	5.622
357.97	5.625
358.17	5.629
358.38	5.646
358.58	5.652
358.79	5.644
359.00	5.678
359.20	5.700
359.41	5.706
359.61	5.695
359.82	5.730
360.03	5.743
360.23	5.779
360.44	5.778
360.64	5.806
360.85	5.815
361.06	5.827
361.26	5.841
361.47	5.875
361.67	5.869
361.88	5.875
362.09	5.902
362.29	5.917
362.50	5.928
362.70	5.928
362.91	5.929
363.12	5.963
363.32	5.970
363.53	5.976
363.73	5.989
363.94	6.001
364.15	5.989
364.35	5.992
364.56	6.012
364.76	6.021
364.97	6.049
365.17	6.068
365.38	6.095
365.59	6.097
365.79	6.083
366.00	6.095
366.20	6.115
366.41	6.126
366.61	6.132
366.82	6.158
367.03	6.196
367.23	6.230
367.44	6.266
367.64	6.265
367.85	6.261
368.05	6.260
368.26	6.269
368.47	6.295
368.67	6.306
368.88	6.314
369.08	6.341
369.29	6.357
369.49	6.385
369.70	6.391
369.90	6.396
370.11	6.381
370.31	6.405
370.52	6.408
370.73	6.421
370.93	6.439
371.14	6.445
371.34	6.479
371.55	6.490
371.75	6.491
371.96	6.496
372.16	6.500
372.37	6.519
372.57	6.525
372.78	6.532
372.99	6.524
373.19	6.563
373.40	6.591
373.60	6.603
373.81	6.610
374.01	6.589
374.22	6.600
374.42	6.621
374.63	6.631
374.83	6.622
375.04	6.635
375.24	6.640
375.45	6.648
375.65	6.650
375.86	6.653
376.06	6.657
376.27	6.662
376.47	6.674
376.68	6.708
376.88	6.720
377.09	6.727
377.29	6.744
377.50	6.740
377.70	6.718
377.91	6.721
378.11	6.720
378.32	6.752
378.52	6.737
378.73	6.748
378.93	6.756
379.14	6.746
379.34	6.736
379.55	6.738
379.75	6.737
379.96	6.752
380.16	6.776
380.37	6.802
380.57	6.817
380.78	6.850
380.98	6.863
381.19	6.894
381.39	6.870
381.60	6.889
381.80	6.930
382.01	6.957
382.21	6.960
382.42	6.956
382.62	6.958
382.83	6.977
383.03	6.989
383.24	6.996
383.44	6.976
383.65	6.984
383.85	6.996
384.06	7.040
384.26	7.059
384.47	7.092
384.67	7.093
384.87	7.099
385.08	7.130
385.28	7.131
385.49	7.130
385.69	7.128
385.90	7.127
386.10	7.157
386.31	7.171
386.51	7.175
386.72	7.161
386.92	7.153
387.13	7.121
387.33	7.128
387.53	7.156
387.74	7.153
387.94	7.151
388.15	7.180
388.35	7.218
388.56	7.233
388.76	7.224
388.97	7.215
389.17	7.223
389.37	7.244
389.58	7.243
389.78	7.266
389.99	7.266
390.19	7.285
390.40	7.305
390.60	7.324
390.80	7.328
391.01	7.322
391.21	7.340
391.42	7.377
391.62	7.370
391.83	7.378
392.03	7.407
392.23	7.440
392.44	7.443
392.64	7.459
392.85	7.458
393.05	7.469
393.26	7.493
393.46	7.508
393.66	7.511
393.87	7.516
394.07	7.522
394.28	7.577
394.48	7.577
394.68	7.576
394.89	7.571
395.09	7.587
395.30	7.620
395.50	7.631
395.70	7.626
395.91	7.617
396.11	7.626
396.32	7.648
396.52	7.665
396.72	7.659
396.93	7.617
397.13	7.649
397.34	7.655
397.54	7.665
397.74	7.664
397.95	7.649
398.15	7.647
398.36	7.681
398.56	7.720
398.76	7.723
398.97	7.724
399.17	7.725
399.37	7.755
399.58	7.797
399.78	7.803
399.99	7.803
400.19	7.802
400.39	7.842
400.60	7.860
400.80	7.892
401.00	7.900
401.21	7.888
401.41	7.930
401.62	7.944
401.82	7.959
402.02	7.953
402.23	7.963
402.43	7.972
402.63	7.992
402.84	8.025
403.04	8.028
403.24	8.050
403.45	8.068
403.65	8.078
403.86	8.100
404.06	8.095
404.26	8.088
404.47	8.106
404.67	8.137
404.87	8.174
405.08	8.207
405.28	8.200
405.48	8.210
405.69	8.236
405.89	8.268
406.09	8.272
406.30	8.289
406.50	8.295
406.70	8.304
406.91	8.352
407.11	8.370
407.31	8.394
407.52	8.399
407.72	8.380
407.92	8.419
408.13	8.473
408.33	8.476
408.53	8.476
408.74	8.493
408.94	8.475
409.14	8.500
409.35	8.518
409.55	8.523
409.75	8.541
409.96	8.546
410.16	8.547
410.36	8.586
410.57	8.619
410.77	8.577
410.97	8.599
411.18	8.605
411.38	8.613
411.58	8.660
411.78	8.672
411.99	8.681
412.19	8.690
412.39	8.708
412.60	8.733
412.80	8.773
413.00	8.793
413.21	8.791
413.41	8.823
413.61	8.829
413.81	8.873
414.02	8.901
414.22	8.914
414.42	8.967
414.63	8.998
414.83	9.016
415.03	9.053
415.23	9.045
415.44	9.032
415.64	9.073
415.84	9.124
416.05	9.134
416.25	9.140
416.45	9.147
416.65	9.170
416.86	9.192
417.06	9.176
417.26	9.181
417.47	9.234
417.67	9.235
417.87	9.267
418.07	9.324
418.28	9.336
418.48	9.343
418.68	9.376
418.88	9.403
419.09	9.433
419.29	9.485
419.49	9.506
419.69	9.534
419.90	9.552
420.10	9.559
420.30	9.573
420.50	9.599
420.71	9.605
420.91	9.600
421.11	9.580
421.31	9.608
421.52	9.659
421.72	9.689
421.92	9.707
422.12	9.727
422.33	9.759
422.53	9.811
422.73	9.822
422.93	9.848
423.14	9.863
423.34	9.867
423.54	9.912
423.74	9.975
423.95	9.989
424.15	10.006
424.35	10.001
424.55	10.005
424.76	10.048
424.96	10.077
425.16	10.060
425.36	10.094
425.56	10.112
425.77	10.160
425.97	10.196
426.17	10.209
426.37	10.225
426.58	10.242
426.78	10.274
426.98	10.297
427.18	10.331
427.38	10.346
427.59	10.368
427.79	10.433
427.99	10.473
428.19	10.506
428.39	10.517
428.60	10.543
428.80	10.564
429.00	10.614
429.20	10.663
429.40	10.679
429.61	10.689
429.81	10.686
430.01	10.704
430.21	10.733
430.41	10.721
430.62	10.751
430.82	10.766
431.02	10.795
431.22	10.829
431.42	10.854
431.63	10.874
431.83	10.898
432.03	10.942
432.23	10.988
432.43	11.046
432.64	11.074
432.84	11.104
433.04	11.138
433.24	11.130
433.44	11.166
433.64	11.224
433.85	11.269
434.05	11.307
434.25	11.323
434.45	11.379
434.65	11.406
434.85	11.471
435.06	11.497
435.26	11.531
435.46	11.555
435.66	11.597
435.86	11.657
436.06	11.659
436.27	11.657
436.47	11.658
436.67	11.691
436.87	11.752
437.07	11.756
437.27	11.760
437.47	11.773
437.68	11.828
437.88	11.874
438.08	11.920
438.28	11.964
438.48	11.991
438.68	12.101
438.89	12.156
439.09	12.178
439.29	12.210
439.49	12.189
439.69	12.261
439.89	12.328
440.09	12.360
440.29	12.336
440.50	12.318
440.70	12.299
440.90	12.331
441.10	12.327
441.30	12.298
441.50	12.294
441.70	12.356
441.90	12.392
442.11	12.466
442.31	12.428
442.51	12.428
442.71	12.437
442.91	12.474
443.11	12.567
443.31	12.661
443.51	12.643
443.72	12.677
443.92	12.737
444.12	12.789
444.32	12.800
444.52	12.833
444.72	12.860
444.92	12.923
445.12	13.001
445.32	12.999
445.53	13.066
445.73	13.079
445.93	13.079
446.13	13.124
446.33	13.175
446.53	13.220
446.73	13.249
446.93	13.321
447.13	13.378
447.33	13.383
447.53	13.387
447.74	13.350
447.94	13.473
448.14	13.443
448.34	13.499
448.54	13.525
448.74	13.612
448.94	13.652
449.14	13.664
449.34	13.693
449.54	13.693
449.74	13.665
449.94	13.677
450.14	13.811
450.35	13.867
450.55	13.879
450.75	13.918
450.95	13.925
451.15	14.013
451.35	14.056
451.55	14.062
451.75	14.096
451.95	14.125
452.15	14.083
452.35	14.133
452.55	14.206
452.75	14.200
452.95	14.267
453.15	14.257
453.35	14.327
453.56	14.298
453.76	14.280
453.96	14.269
454.16	14.338
454.36	14.351
454.56	14.346
454.76	14.473
454.96	14.479
455.16	14.459
455.36	14.364
455.56	14.308
455.76	14.331
455.96	14.327
456.16	14.359
456.36	14.363
456.56	14.393
456.76	14.370
456.96	14.354
457.16	14.436
457.36	14.337
457.56	14.311
457.76	14.313
457.96	14.357
458.16	14.328
458.36	14.344
458.56	14.374
458.76	14.428
458.96	14.409
459.16	14.341
459.36	14.326
459.56	14.344
459.76	14.322
459.96	14.365
460.16	14.420
460.36	14.449
460.56	14.483
460.76	14.529
460.96	14.523
461.16	14.485
461.36	14.457
461.56	14.502
461.76	14.524
461.96	14.571
462.16	14.524
462.36	14.499
462.56	14.539
462.76	14.563
462.96	14.554
463.16	14.555
463.36	14.557
463.56	14.518
463.76	14.519
463.96	14.504
464.16	14.516
464.36	14.544
464.56	14.531
464.76	14.578
464.96	14.583
465.16	14.567
465.36	14.525
465.56	14.545
465.76	14.570
465.96	14.584
466.16	14.592
466.36	14.620
466.56	14.660
466.76	14.632
466.96	14.645
467.16	14.646
467.36	14.655
467.56	14.631
467.76	14.639
467.96	14.649
468.16	14.638
468.36	14.611
468.56	14.609
468.76	14.637
468.96	14.624
469.16	14.598
469.35	14.575
469.55	14.559
469.75	14.532
469.95	14.527
470.15	14.488
470.35	14.475
470.55	14.477
470.75	14.454
470.95	14.446
471.15	14.465
471.35	14.473
471.55	14.470
471.75	14.468
471.95	14.522
472.15	14.530
472.35	14.559
472.54	14.573
472.74	14.655
472.94	14.639
473.14	14.618
473.34	14.649
473.54	14.657
473.74	14.636
473.94	14.650
474.14	14.672
474.34	14.670
474.54	14.625
474.74	14.607
474.94	14.616
475.13	14.592
475.33	14.568
475.53	14.577
475.73	14.576
475.93	14.559
476.13	14.541
476.33	14.559
476.53	14.536
476.73	14.515
476.93	14.548
477.12	14.568
477.32	14.595
477.52	14.587
477.72	14.614
477.92	14.624
478.12	14.639
478.32	14.668
478.52	14.689
478.72	14.692
478.92	14.662
479.11	14.674
479.31	14.688
479.51	14.681
479.71	14.685
479.91	14.683
480.11	14.688
480.31	14.666
480.51	14.658
480.70	14.665
480.90	14.649
481.10	14.643
481.30	14.659
481.50	14.709
481.70	14.742
481.90	14.739
482.10	14.744
482.29	14.772
482.49	14.774
482.69	14.779
482.89	14.815
483.09	14.839
483.29	14.835
483.49	14.888
483.68	14.900
483.88	14.919
484.08	14.918
484.28	14.901
484.48	14.933
484.68	14.942
484.88	14.950
485.07	14.982
485.27	14.986
485.47	14.976
485.67	14.995
485.87	15.000
486.07	14.979
486.26	15.000
486.46	15.009
486.66	14.997
486.86	14.980
487.06	14.980
487.26	14.988
487.45	14.993
487.65	14.985
487.85	14.990
488.05	15.018
488.25	15.004
488.45	15.038
488.64	15.048
488.84	15.012
489.04	15.025
489.24	15.034
489.44	15.075
489.64	15.065
489.83	15.070
490.03	15.074
490.23	15.113
490.43	15.116
490.63	15.112
490.82	15.135
491.02	15.116
491.22	15.107
491.42	15.131
491.62	15.126
491.81	15.152
492.01	15.169
492.21	15.212
492.41	15.210
492.61	15.207
492.80	15.168
493.00	15.184
493.20	15.174
493.40	15.154
493.60	15.158
493.79	15.157
493.99	15.160
494.19	15.163
494.39	15.158
494.59	15.144
494.78	15.103
494.98	15.105
495.18	15.078
495.38	15.093
495.57	15.085
495.77	15.091
495.97	15.084
496.17	15.086
496.37	15.089
496.56	15.114
496.76	15.116
496.96	15.114
497.16	15.109
497.35	15.126
497.55	15.133
497.75	15.143
497.95	15.156
498.14	15.174
498.34	15.182
498.54	15.210
498.74	15.222
498.93	15.248
499.13	15.243
499.33	15.249
499.53	15.246
499.72	15.268
499.92	15.288
500.12	15.285
500.32	15.325
500.51	15.333
500.71	15.339
500.91	15.356
501.11	15.356
501.30	15.382
501.50	15.388
501.70	15.420
501.90	15.446
502.09	15.461
502.29	15.460
502.49	15.462
502.69	15.520
502.88	15.537
503.08	15.537
503.28	15.562
503.47	15.608
503.67	15.640
503.87	15.670
504.07	15.713
504.26	15.690
504.46	15.691
504.66	15.737
504.85	15.773
505.05	15.829
505.25	15.852
505.45	15.845
505.64	15.881
505.84	15.886
506.04	15.893
506.23	15.898
506.43	15.910
506.63	15.928
506.83	15.963
507.02	15.999
507.22	15.996
507.42	15.997
507.61	15.998
507.81	16.001
508.01	16.038
508.20	16.052
508.40	16.110
508.60	16.103
508.80	16.086
508.99	16.100
509.19	16.096
509.39	16.093
509.58	16.094
509.78	16.117
509.98	16.107
510.17	16.148
510.37	16.080
510.57	16.012
510.76	15.981
510.96	15.966
511.16	15.956
511.35	15.971
511.55	15.966
511.75	15.958
511.94	15.947
512.14	15.898
512.34	15.889
512.53	15.943
512.73	15.902
512.93	15.944
513.12	16.000
513.32	16.044
513.52	16.042
513.71	16.068
513.91	16.103
514.11	16.089
514.30	16.071
514.50	16.088
514.70	16.126
514.89	16.141
515.09	16.112
515.28	16.109
515.48	16.110
515.68	16.059
515.87	16.015
516.07	16.012
516.27	15.991
516.46	15.966
516.66	15.970
516.86	15.960
517.05	15.968
517.25	15.931
517.44	15.938
517.64	15.922
517.84	15.901
518.03	15.898
518.23	15.965
518.43	16.005
518.62	16.020
518.82	16.023
519.01	16.045
519.21	16.017
519.41	16.060
519.60	16.093
519.80	16.140
520.00	16.118
520.19	16.132
520.39	16.157
520.58	16.165
520.78	16.145
520.98	16.150
521.17	16.131
521.37	16.157
521.56	16.143
521.76	16.163
521.96	16.164
522.15	16.146
522.35	16.167
522.54	16.209
522.74	16.225
522.94	16.220
523.13	16.253
523.33	16.245
523.52	16.235
523.72	16.230
523.91	16.213
524.11	16.236
524.31	16.282
524.50	16.284
524.70	16.261
524.89	16.282
525.09	16.297
525.29	16.349
525.48	16.371
525.68	16.360
525.87	16.401
526.07	16.455
526.26	16.526
526.46	16.540
526.66	16.564
526.85	16.567
527.05	16.594
527.24	16.639
527.44	16.613
527.63	16.629
527.83	16.605
528.02	16.648
528.22	16.693
528.42	16.720
528.61	16.758
528.81	16.748
529.00	16.799
529.20	16.817
529.39	16.852
529.59	16.866
529.78	16.869
529.98	16.936
530.17	16.979
530.37	16.995
530.57	17.008
530.76	17.005
530.96	17.043
531.15	17.033
531.35	17.032
531.54	17.046
531.74	17.106
531.93	17.141
532.13	17.160
532.32	17.168
532.52	17.186
532.71	17.104
532.91	17.141
533.10	17.143
533.30	17.151
533.49	17.108
533.69	17.100
533.89	17.144
534.08	17.086
534.28	17.017
534.47	17.019
534.67	17.002
534.86	17.042
535.06	17.024
535.25	17.092
535.45	17.045
535.64	17.078
535.84	17.106
536.03	17.073
536.23	17.094
536.42	17.028
536.62	17.033
536.81	17.034
537.01	16.994
537.20	16.995
537.40	16.955
537.59	16.955
537.79	16.962
537.98	16.961
538.17	16.946
538.37	16.929
538.56	16.944
538.76	16.950
538.95	17.001
539.15	17.034
539.34	17.078
539.54	17.127
539.73	17.134
539.93	17.197
540.12	17.208
540.32	17.195
540.51	17.224
540.71	17.265
540.90	17.329
541.10	17.388
541.29	17.406
541.49	17.419
541.68	17.451
541.87	17.492
542.07	17.443
542.26	17.529
542.46	17.566
542.65	17.643
542.85	17.687
543.04	17.740
543.24	17.749
543.43	17.719
543.63	17.749
543.82	17.752
544.01	17.797
544.21	17.859
544.40	17.832
544.60	17.939
544.79	17.863
544.99	17.818
545.18	17.748
545.37	17.806
545.57	17.819
545.76	17.885
545.96	17.937
546.15	17.931
546.35	17.936
546.54	17.928
546.73	17.967
546.93	17.985
547.12	17.955
547.32	18.022
547.51	18.067
547.71	18.133
547.90	18.025
548.09	18.012
548.29	17.900
548.48	17.861
548.68	17.926
548.87	17.983
549.06	17.945
549.26	17.824
549.45	17.808
549.65	17.804
549.84	17.772
550.03	17.803
550.23	17.702
550.42	17.725
550.62	17.766
550.81	17.874
551.00	17.885
551.20	17.843
551.39	17.762
551.59	17.832
551.78	17.901
551.97	17.923
552.17	17.937
552.36	17.973
552.56	17.853
552.75	17.926
552.94	17.982
553.14	17.931
553.33	17.826
553.52	17.892
553.72	17.937
553.91	17.903
554.11	17.818
554.30	17.881
554.49	17.884
554.69	17.898
554.88	17.884
555.07	17.960
555.27	17.932
555.46	17.962
555.65	17.978
555.85	18.005
556.04	17.962
556.24	18.003
556.43	18.084
556.62	18.225
556.82	18.227
557.01	18.285
557.20	18.207
557.40	18.175
557.59	18.165
557.78	18.273
557.98	18.243
558.17	18.223
558.36	18.248
558.56	18.214
558.75	18.202
558.94	18.215
559.14	18.179
559.33	18.110
559.52	18.035
559.72	18.136
559.91	18.127
560.10	18.175
560.30	18.120
560.49	18.123
560.68	18.116
560.88	18.101
561.07	18.126
561.26	18.105
561.46	18.089
561.65	18.107
561.84	18.144
562.04	18.205
562.23	18.187
562.42	18.303
562.62	18.292
562.81	18.294
563.00	18.335
563.19	18.455
563.39	18.519
563.58	18.582
563.77	18.620
563.97	18.718
564.16	18.772
564.35	18.849
564.55	18.893
564.74	18.969
564.93	18.984
565.12	19.097
565.32	19.244
565.51	19.406
565.70	19.481
565.90	19.544
566.09	19.641
566.28	19.743
566.47	19.783
566.67	19.837
566.86	19.906
567.05	20.030
567.25	20.195
567.44	20.255
567.63	20.309
567.82	20.394
568.02	20.451
568.21	20.480
568.40	20.567
568.59	20.640
568.79	20.670
568.98	20.750
569.17	20.777
569.36	20.815
569.56	20.814
569.75	20.820
569.94	20.938
570.14	21.045
570.33	21.127
570.52	21.098
570.71	21.171
570.91	21.268
571.10	21.377
571.29	21.478
571.48	21.526
571.68	21.607
571.87	21.737
572.06	21.819
572.25	21.895
572.44	21.929
572.64	22.003
572.83	22.068
573.02	22.140
573.21	22.212
573.41	22.215
573.60	22.243
573.79	22.299
573.98	22.402
574.18	22.523
574.37	22.554
574.56	22.685
574.75	22.766
574.94	22.866
575.14	22.906
575.33	22.936
575.52	23.087
575.71	23.170
575.91	23.258
576.10	23.312
576.29	23.363
576.48	23.409
576.67	23.522
576.87	23.609
577.06	23.651
577.25	23.728
577.44	23.732
577.63	23.827
577.83	23.918
578.02	23.937
578.21	23.964
578.40	24.064
578.59	24.231
578.79	24.331
578.98	24.430
579.17	24.448
579.36	24.546
579.55	24.621
579.74	24.609
579.94	24.744
580.13	24.791
580.32	24.863
580.51	24.944
580.70	25.040
580.90	25.104
581.09	25.088
581.28	25.171
581.47	25.183
581.66	25.290
581.85	25.355
582.05	25.391
582.24	25.490
582.43	25.594
582.62	25.682
582.81	25.713
583.00	25.748
583.20	25.875
583.39	25.888
583.58	25.935
583.77	25.990
583.96	26.095
584.15	26.105
584.34	26.133
584.54	26.226
584.73	26.336
584.92	26.372
585.11	26.479
585.30	26.579
585.49	26.707
585.68	26.728
585.88	26.890
586.07	27.011
586.26	27.070
586.45	27.159
586.64	27.300
586.83	27.361
587.02	27.452
587.22	27.498
587.41	27.538
587.60	27.653
587.79	27.687
587.98	27.676
588.17	27.741
588.36	27.726
588.55	27.691
588.74	27.768
588.94	27.838
589.13	27.823
589.32	27.897
589.51	27.937
589.70	28.062
589.89	28.171
590.08	28.076
590.27	28.138
590.46	28.267
590.66	28.267
590.85	28.402
591.04	28.551
591.23	28.648
591.42	28.715
591.61	28.821
591.80	28.834
591.99	28.916
592.18	28.890
592.37	28.912
592.57	29.002
592.76	29.109
592.95	29.102
593.14	29.178
593.33	29.144
593.52	29.095
593.71	29.120
593.90	29.128
594.09	29.147
594.28	29.176
594.47	29.182
594.66	29.249
594.85	29.291
595.05	29.319
595.24	29.377
595.43	29.471
595.62	29.494
595.81	29.567
596.00	29.682
596.19	29.677
596.38	29.683
596.57	29.683
596.76	29.831
596.95	29.869
597.14	29.870
597.33	29.880
597.52	29.907
597.71	29.927
597.90	29.919
598.09	29.996
598.28	30.040
598.47	30.013
598.67	30.001
598.86	30.073
599.05	30.181
599.24	30.122
599.43	30.136
599.62	30.203
599.81	30.279
600.00	30.275
600.19	30.289
600.38	30.325
600.57	30.328
600.76	30.428
600.95	30.466
601.14	30.537
601.33	30.545
601.52	30.520
601.71	30.523
601.90	30.576
602.09	30.615
602.28	30.600
602.47	30.661
602.66	30.713
602.85	30.695
603.04	30.765
603.23	30.737
603.42	30.777
603.61	30.826
603.80	30.939
603.99	30.997
604.18	31.164
604.37	31.164
604.56	31.194
604.75	31.206
604.94	31.273
605.13	31.188
605.32	31.249
605.51	31.266
605.70	31.328
605.89	31.312
606.08	31.369
606.27	31.310
606.46	31.309
606.65	31.245
606.84	31.214
607.03	31.184
607.22	31.219
607.41	31.186
607.60	31.274
607.79	31.298
607.98	31.307
608.17	31.219
608.36	31.284
608.55	31.249
608.74	31.272
608.93	31.276
609.12	31.273
609.31	31.386
609.49	31.394
609.68	31.420
609.87	31.408
610.06	31.396
610.25	31.353
610.44	31.371
610.63	31.413
610.82	31.468
611.01	31.440
611.20	31.411
611.39	31.413
611.58	31.462
611.77	31.439
611.96	31.523
612.15	31.510
612.34	31.556
612.53	31.587
612.72	31.711
612.90	31.656
613.09	31.657
613.28	31.712
613.47	31.713
613.66	31.746
613.85	31.820
614.04	31.801
614.23	31.839
614.42	31.760
614.61	31.885
614.80	32.011
614.99	32.022
615.18	32.085
615.36	32.129
615.55	32.186
615.74	32.155
615.93	32.218
616.12	32.188
616.31	32.161
616.50	32.185
616.69	32.208
616.88	32.285
617.07	32.189
617.25	32.156
617.44	32.135
617.63	32.027
617.82	32.099
618.01	32.032
618.20	32.060
618.39	32.060
618.58	32.042
618.77	32.055
618.95	32.033
619.14	32.032
619.33	31.982
619.52	32.103
619.71	32.086
619.90	32.114
620.09	32.086
620.28	32.061
620.46	32.138
620.65	32.083
620.84	32.094
621.03	32.210
621.22	32.202
621.41	32.293
621.60	32.279
621.79	32.369
621.97	32.280
622.16	32.304
622.35	32.330
622.54	32.363
622.73	32.315
622.92	32.330
623.11	32.406
623.29	32.383
623.48	32.398
623.67	32.476
623.86	32.473
624.05	32.483
624.24	32.411
624.42	32.378
624.61	32.395
624.80	32.354
624.99	32.317
625.18	32.347
625.37	32.387
625.55	32.335
625.74	32.394
625.93	32.379
626.12	32.377
626.31	32.366
626.50	32.358
626.68	32.438
626.87	32.422
627.06	32.420
627.25	32.381
627.44	32.420
627.63	32.508
627.81	32.448
628.00	32.436
628.19	32.491
628.38	32.467
628.57	32.521
628.75	32.483
628.94	32.518
629.13	32.595
629.32	32.673
629.51	32.742
629.69	32.863
629.88	32.904
630.07	32.888
630.26	32.954
630.45	33.057
630.63	32.989
630.82	33.101
631.01	33.060
631.20	33.118
631.39	33.098
631.57	33.029
631.76	33.071
631.95	32.956
632.14	32.930
632.32	33.043
632.51	33.010
632.70	33.044
632.89	32.962
633.08	32.997
633.26	32.971
633.45	32.997
633.64	33.032
633.83	33.121
634.01	33.127
634.20	33.098
634.39	33.195
634.58	33.222
634.76	33.181
634.95	33.208
635.14	33.184
635.33	33.249
635.51	33.269
635.70	33.269
635.89	33.297
636.08	33.276
636.26	33.230
636.45	33.289
636.64	33.356
636.83	33.307
637.01	33.285
637.20	33.306
637.39	33.374
637.58	33.437
637.76	33.443
637.95	33.502
638.14	33.535
638.33	33.544
638.51	33.598
638.70	33.709
638.89	33.675
639.07	33.628
639.26	33.755
639.45	33.850
639.64	33.823
639.82	33.806
640.01	33.771
640.20	33.779
640.38	33.822
640.57	33.761
640.76	33.822
640.95	33.814
641.13	33.696
641.32	33.747
641.51	33.820
641.69	33.790
641.88	33.738
642.07	33.737
642.26	33.819
642.44	33.887
642.63	33.876
642.82	33.861
643.00	33.970
643.19	33.913
643.38	33.965
643.56	34.060
643.75	34.128
643.94	34.129
644.12	34.192
644.31	34.217
644.50	34.355
644.68	34.288
644.87	34.298
645.06	34.428
645.24	34.438
645.43	34.458
645.62	34.517
645.81	34.510
645.99	34.525
646.18	34.430
646.37	34.492
646.55	34.433
646.74	34.481
646.92	34.380
647.11	34.428
647.30	34.442
647.48	34.483
647.67	34.493
647.86	34.422
648.04	34.426
648.23	34.477
648.42	34.545
648.60	34.599
648.79	34.586
648.98	34.694
649.16	34.738
649.35	34.827
649.54	34.918
649.72	34.979
649.91	34.882
650.09	34.964
650.28	35.080
650.47	35.073
650.65	35.052
650.84	35.006
651.03	35.072
651.21	35.066
651.40	34.985
651.59	35.018
651.77	35.000
651.96	34.972
652.14	34.949
652.33	34.991
652.52	34.987
652.70	34.997
652.89	35.080
653.07	35.108
653.26	35.129
653.45	35.140
653.63	35.197
653.82	35.250
654.00	35.286
654.19	35.341
654.38	35.373
654.56	35.424
654.75	35.492
654.93	35.516
655.12	35.511
655.31	35.504
655.49	35.566
655.68	35.580
655.86	35.545
656.05	35.601
656.24	35.664
656.42	35.616
656.61	35.631
656.79	35.664
656.98	35.670
657.16	35.736
657.35	35.778
657.54	35.862
657.72	35.903
657.91	35.921
658.09	36.021
658.28	36.104
658.46	36.111
658.65	36.154
658.84	36.240
659.02	36.271
659.21	36.229
659.39	36.237
659.58	36.207
659.76	36.205
659.95	36.239
660.13	36.339
660.32	36.373
660.51	36.356
660.69	36.439
660.88	36.411
661.06	36.380
661.25	36.379
661.43	36.421
661.62	36.455
661.80	36.479
661.99	36.495
662.17	36.500
662.36	36.472
662.55	36.439
662.73	36.431
662.92	36.457
663.10	36.417
663.29	36.486
663.47	36.590
663.66	36.590
663.84	36.609
664.03	36.669
664.21	36.694
664.40	36.743
664.58	36.787
664.77	36.821
664.95	36.799
665.14	36.835
665.32	36.881
665.51	36.889
665.69	36.902
665.88	36.837
666.06	36.944
666.25	36.960
666.43	36.973
666.62	37.071
666.80	37.022
666.99	37.005
667.17	37.073
667.36	37.115
667.54	37.103
667.73	37.121
667.91	37.156
668.10	37.185
668.28	37.212
668.47	37.197
668.65	37.259
668.84	37.326
669.02	37.369
669.21	37.450
669.39	37.575
669.58	37.639
669.76	37.647
669.95	37.775
670.13	37.766
670.31	37.816
670.50	37.834
670.68	37.856
670.87	37.898
671.05	37.883
671.24	37.887
671.42	37.833
671.61	37.930
671.79	37.885
671.98	37.836
672.16	37.838
672.35	37.824
672.53	37.912
672.71	37.875
672.90	37.939
673.08	37.977
673.27	37.930
673.45	37.914
673.64	37.910
673.82	37.919
674.01	37.863
674.19	37.926
674.37	37.965
674.56	37.960
674.74	38.004
674.93	37.997
675.11	37.975
675.30	37.937
675.48	37.941
675.66	38.032
675.85	38.059
676.03	38.165
676.22	38.286
676.40	38.235
676.58	38.186
676.77	38.203
676.95	38.244
677.14	38.240
677.32	38.328
677.50	38.432
677.69	38.491
677.87	38.520
678.06	38.530
678.24	38.569
678.43	38.542
678.61	38.465
678.79	38.603
678.98	38.654
679.16	38.612
679.34	38.686
679.53	38.618
679.71	38.570
679.90	38.582
680.08	38.624
680.26	38.669
680.45	38.683
680.63	38.704
680.82	38.718
681.00	38.741
681.18	38.804
681.37	38.836
681.55	38.906
681.73	38.905
681.92	38.903
682.10	38.936
682.29	38.980
682.47	39.018
682.65	39.035
682.84	39.007
683.02	39.039
683.20	38.964
683.39	39.034
683.57	38.868
683.75	38.920
683.94	38.941
684.12	38.860
684.30	39.054
684.49	39.126
684.67	39.103
684.85	39.125
685.04	39.119
685.22	39.163
685.40	39.196
685.59	39.222
685.77	39.242
685.96	39.355
686.14	39.265
686.32	39.205
686.50	39.282
686.69	39.190
686.87	39.185
687.05	39.262
687.24	39.162
687.42	39.232
687.60	39.195
687.79	39.225
687.97	39.337
688.15	39.265
688.34	39.318
688.52	39.383
688.70	39.454
688.89	39.425
689.07	39.467
689.25	39.440
689.44	39.320
689.62	39.344
689.80	39.344
689.98	39.450
690.17	39.447
690.35	39.445
690.53	39.540
690.72	39.557
690.90	39.608
691.08	39.630
691.27	39.658
691.45	39.686
691.63	39.584
691.81	39.660
692.00	39.705
692.18	39.727
692.36	39.594
692.54	39.580
692.73	39.610
692.91	39.482
693.09	39.450
693.28	39.457
693.46	39.558
693.64	39.725
693.82	39.705
694.01	39.746
694.19	39.788
694.37	39.846
694.55	39.838
694.74	39.957
694.92	39.955
695.10	39.936
695.28	40.068
695.47	40.069
695.65	40.052
695.83	39.901
696.01	39.854
696.20	39.885
696.38	39.862
696.56	39.917
696.74	39.823
696.93	39.900
697.11	39.901
697.29	39.935
697.47	39.875
697.66	39.819
697.84	39.797
698.02	39.810
698.20	39.937
698.39	39.915
698.57	40.001
698.75	40.133
698.93	40.198
699.11	40.324
699.30	40.249
699.48	40.323
699.66	40.414
699.84	40.453
700.03	40.468
700.21	40.558
700.39	40.566
700.57	40.521
700.75	40.492
700.94	40.479
701.12	40.455
701.30	40.394
701.48	40.420
701.66	40.468
701.85	40.443
702.03	40.304
702.21	40.393
702.39	40.444
702.57	40.436
702.76	40.501
702.94	40.573
703.12	40.654
703.30	40.609
703.48	40.618
703.66	40.591
703.85	40.599
704.03	40.660
704.21	40.682
704.39	40.874
704.57	40.898
704.75	40.968
704.94	40.984
705.12	40.921
705.30	40.898
705.48	40.994
705.66	41.058
705.84	41.120
706.03	41.114
706.21	41.063
706.39	41.026
706.57	41.015
706.75	40.920
706.93	40.852
707.12	40.835
707.30	40.830
707.48	40.825
707.66	40.924
707.84	40.827
708.02	40.742
708.20	40.711
708.39	40.799
708.57	40.803
708.75	40.841
708.93	40.844
709.11	40.871
709.29	40.960
709.47	40.944
709.66	41.014
709.84	41.090
710.02	40.993
710.20	40.925
710.38	40.942
710.56	40.960
710.74	40.961
710.92	41.113
711.10	41.154
711.29	41.211
711.47	41.230
711.65	41.258
711.83	41.264
712.01	41.341
712.19	41.394
712.37	41.384
712.55	41.462
712.73	41.621
712.92	41.733
713.10	41.748
713.28	41.586
713.46	41.587
713.64	41.612
713.82	41.657
714.00	41.686
714.18	41.679
714.36	41.635
714.54	41.649
714.72	41.716
714.91	41.760
715.09	41.693
715.27	41.645
715.45	41.628
715.63	41.736
715.81	41.717
715.99	41.678
716.17	41.617
716.35	41.529
716.53	41.559
716.71	41.569
716.89	41.646
717.07	41.664
717.25	41.714
717.43	41.753
717.62	41.722
717.80	41.834
717.98	41.827
718.16	41.802
718.34	41.886
718.52	41.923
718.70	41.997
718.88	42.018
719.06	41.978
719.24	41.832
719.42	41.762
719.60	41.723
719.78	41.716
719.96	41.766
720.14	41.712
720.32	41.681
720.50	41.649
720.68	41.667
720.86	41.739
721.04	41.750
721.22	41.755
721.40	41.834
721.58	41.893
721.76	41.960
721.94	42.014
722.12	42.089
722.30	42.083
722.48	42.045
722.66	42.063
722.84	42.186
723.03	42.117
723.21	42.117
723.39	42.126
723.57	42.191
723.75	42.137
723.93	42.179
724.11	42.284
724.29	42.303
724.47	42.235
724.65	42.274
724.83	42.261
725.00	42.317
725.18	42.299
725.36	42.337
725.54	42.433
725.72	42.451
725.90	42.547
726.08	42.616
726.26	42.705
726.44	42.557
726.62	42.507
726.80	42.565
726.98	42.686
727.16	42.703
727.34	42.694
727.52	42.675
727.70	42.634
727.88	42.475
728.06	42.433
728.24	42.393
728.42	42.420
728.60	42.336
728.78	42.521
728.96	42.566
729.14	42.538
729.32	42.366
729.50	42.477
729.68	42.599
729.86	42.636
730.04	42.664
730.22	42.727
730.39	42.786
730.57	42.750
730.75	42.716
730.93	42.690
731.11	42.649
731.29	42.778
731.47	42.791
731.65	42.870
731.83	42.872
732.01	42.800
732.19	42.907
732.37	42.945
732.55	42.969
732.73	42.955
732.90	43.057
733.08	43.120
733.26	43.194
733.44	43.206
733.62	43.133
733.80	43.180
733.98	43.230
734.16	43.277
734.34	43.311
734.52	43.214
734.70	43.202
734.87	43.199
735.05	43.207
735.23	43.087
735.41	43.147
735.59	43.127
735.77	43.147
735.95	43.076
736.13	43.006
736.31	42.955
736.49	42.995
736.66	43.009
736.84	43.007
737.02	43.028
737.20	43.048
737.38	43.053
737.56	43.182
737.74	43.017
737.92	43.112
738.09	43.094
738.27	43.204
738.45	43.268
738.63	43.416
738.81	43.348
738.99	43.280
739.17	43.388
739.34	43.431
739.52	43.471
739.70	43.515
739.88	43.478
740.06	43.580
740.24	43.519
740.42	43.560
740.59	43.545
740.77	43.531
740.95	43.473
741.13	43.444
741.31	43.510
741.49	43.504
741.66	43.488
741.84	43.469
742.02	43.348
742.20	43.283
742.38	43.279
742.56	43.277
742.73	43.079
742.91	43.091
743.09	43.061
743.27	42.993
743.45	43.049
743.63	43.067
743.80	43.047
743.98	42.984
744.16	42.974
744.34	43.023
744.52	43.007
744.69	43.024
744.87	43.102
745.05	43.289
745.23	43.307
745.41	43.355
745.59	43.374
745.76	43.399
745.94	43.484
746.12	43.560
746.30	43.775
746.47	43.874
746.65	43.983
746.83	44.029
747.01	43.997
747.19	43.979
747.36	43.948
747.54	43.939
747.72	43.967
747.90	44.020
748.08	44.078
748.25	43.941
748.43	43.889
748.61	43.773
748.79	43.785
748.96	43.785
749.14	43.879
749.32	43.969
749.50	44.013
749.68	44.123
749.85	44.256
750.03	44.401
750.21	44.494
750.39	44.439
750.56	44.568
750.74	44.574
750.92	44.614
751.10	44.575
751.27	44.527
751.45	44.396
751.63	44.320
751.81	44.330
751.98	44.297
752.16	44.166
752.34	44.146
752.51	44.033
752.69	43.978
752.87	43.989
753.05	43.997
753.22	44.084
753.40	44.183
753.58	44.373
753.76	44.482
753.93	44.711
754.11	44.608
754.29	44.606
754.46	44.642
754.64	44.570
754.82	44.536
755.00	44.729
755.17	44.699
755.35	44.787
755.53	44.741
755.70	44.584
755.88	44.455
756.06	44.483
756.24	44.300
756.41	44.423
756.59	44.503
756.77	44.432
756.94	44.395
757.12	44.477
757.30	44.383
757.47	44.399
757.65	44.316
757.83	44.312
758.01	44.402
758.18	44.454
758.36	44.547
758.54	44.652
758.71	44.697
758.89	44.641
759.07	44.754
759.24	44.810
759.42	44.776
759.60	44.644
759.77	44.536
759.95	44.532
760.13	44.499
760.30	44.512
760.48	44.479
760.66	44.286
760.83	44.204
761.01	44.042
761.19	44.065
761.36	44.119
761.54	44.127
761.72	44.190
761.89	44.411
762.07	44.488
762.24	44.549
762.42	44.578
762.60	44.631
762.77	44.515
762.95	44.624
763.13	44.667
763.30	44.851
763.48	44.890
763.66	44.856
763.83	44.860
764.01	44.881
764.18	44.742
764.36	44.839
764.54	44.831
764.71	44.943
764.89	44.963
765.07	45.175
765.24	45.213
765.42	45.289
765.59	45.226
765.77	45.190
765.95	45.100
766.12	45.130
766.30	45.209
766.47	45.391
766.65	45.377
766.83	45.392
767.00	45.331
767.18	45.219
767.35	45.250
767.53	45.183
767.71	45.038
767.88	44.992
768.06	45.016
768.23	45.130
768.41	45.120
768.59	44.995
768.76	44.956
768.94	44.994
769.11	44.849
769.29	44.782
769.46	44.971
769.64	44.946
769.82	45.116
769.99	45.260
770.17	45.379
770.34	45.439
770.52	45.464
770.69	45.437
770.87	45.504
771.05	45.485
771.22	45.425
771.40	45.536
771.57	45.664
771.75	45.658
771.92	45.769
772.10	45.826
772.27	45.836
772.45	45.734
772.63	45.628
772.80	45.649
772.98	45.607
773.15	45.635
773.33	45.574
773.50	45.639
773.68	45.806
773.85	45.824
774.03	45.701
774.20	45.486
774.38	45.342
774.55	45.232
774.73	45.264
774.91	45.380
775.08	45.364
775.26	45.439
775.43	45.422
775.61	45.460
775.78	45.449
775.96	45.258
776.13	45.346
776.31	45.344
776.48	45.505
776.66	45.406
776.83	45.524
777.01	45.523
777.18	45.601
777.36	45.570
777.53	45.637
777.71	45.661
777.88	45.715
778.06	45.703
778.23	45.802
778.41	45.749
778.58	45.727
778.76	45.701
778.93	45.861
779.11	45.842
779.28	45.926
779.46	45.797
779.63	45.948
779.80	45.903
779.98	45.909
780.15	45.957
780.33	45.983
780.50	46.009
780.68	46.020
780.85	46.161
781.03	46.199
781.20	46.146
781.38	46.178
781.55	46.280
781.73	46.297
781.90	46.143
782.08	46.248
782.25	46.216
782.42	46.243
782.60	46.367
782.77	46.397
782.95	46.400
783.12	46.491
783.30	46.588
783.47	46.646
783.65	46.577
783.82	46.429
783.99	46.553
784.17	46.654
784.34	46.621
784.52	46.711
784.69	46.651
784.87	46.517
785.04	46.560
785.21	46.685
785.39	46.555
785.56	46.397
785.74	46.522
785.91	46.529
786.08	46.636
786.26	46.685
786.43	46.622
786.61	46.676
786.78	46.820
786.96	46.813
787.13	46.928
787.30	46.934
787.48	46.892
787.65	46.812
787.83	47.015
788.00	47.000
788.17	47.116
788.35	47.096
788.52	47.095
788.70	47.255
788.87	47.172
789.04	47.091
789.22	47.221
789.39	47.221
789.56	47.159
789.74	47.182
789.91	47.451
790.09	47.351
790.26	47.244
790.43	47.289
790.61	47.529
790.78	47.500
790.95	47.388
791.13	47.522
791.30	47.420
791.47	47.394
791.65	47.480
791.82	47.636
792.00	47.516
792.17	47.466
792.34	47.489
792.52	47.483
792.69	47.345
792.86	47.247
793.04	47.301
793.21	47.469
793.38	47.346
793.56	47.442
793.73	47.365
793.90	47.304
794.08	47.197
794.25	47.253
794.42	47.109
794.60	47.282
794.77	47.310
794.94	47.378
795.12	47.376
795.29	47.310
795.46	47.301
795.64	47.319
795.81	47.271
795.98	47.362
796.16	47.373
796.33	47.409
796.50	47.514
796.68	47.805
796.85	47.675
797.02	47.637
797.19	47.660
797.37	47.778
797.54	47.802
797.71	47.861
797.89	47.995
798.06	48.021
798.23	48.014
798.41	47.972
798.58	48.073
798.75	48.049
798.92	47.914
799.10	47.693
799.27	47.819
799.44	47.835
799.62	47.764
799.79	47.681
799.96	47.555
800.13	47.580
800.31	47.622
800.48	47.691
800.65	47.622
800.82	47.660
801.00	47.642
801.17	47.636
801.34	47.887
801.52	47.869
801.69	47.988
801.86	47.868
802.03	47.993
802.21	48.061
802.38	48.005
802.55	48.094
802.72	48.231
802.90	48.305
803.07	48.203
803.24	48.127
803.41	48.212
803.59	48.365
803.76	48.427
803.93	48.324
804.10	48.231
804.27	48.172
804.45	48.037
804.62	48.205
804.79	48.077
804.96	47.704
805.14	47.780
805.31	47.800
805.48	47.936
805.65	47.820
805.82	47.691
806.00	47.730
806.17	47.871
806.34	48.069
806.51	48.235
806.69	48.344
806.86	48.404
807.03	48.533
807.20	48.730
807.37	48.744
807.55	48.619
807.72	48.552
807.89	48.865
808.06	48.758
808.23	48.805
808.41	48.845
808.58	48.782
808.75	48.467
808.92	48.516
809.09	48.365
809.26	48.464
809.44	48.650
809.61	48.713
809.78	48.927
809.95	48.829
810.12	48.404
810.30	48.577
810.47	48.602
810.64	48.630
810.81	48.607
810.98	48.858
811.15	48.587
811.33	48.645
811.50	48.569
811.67	48.513
811.84	48.547
812.01	48.515
812.18	48.680
812.35	48.965
812.53	48.962
812.70	48.916
812.87	48.806
813.04	48.884
813.21	48.905
813.38	49.279
813.55	49.149
813.73	49.230
813.90	49.068
814.07	49.092
814.24	49.209
814.41	49.215
814.58	49.328
814.75	49.352
814.93	49.376
815.10	49.464
815.27	49.525
815.44	49.544
815.61	49.390
815.78	49.405
815.95	49.318
816.12	49.409
816.29	49.248
816.47	49.049
816.64	48.859
816.81	48.871
816.98	48.771
817.15	48.717
817.32	48.655
817.49	48.584
817.66	48.527
817.83	48.420
818.00	48.551
818.18	48.706
818.35	48.835
818.52	48.941
818.69	49.258
818.86	49.323
819.03	49.048
819.20	49.051
819.37	49.026
819.54	48.870
819.71	49.028
819.88	49.124
820.05	49.257
820.23	49.277
820.40	49.210
820.57	49.080
820.74	49.278
820.91	49.011
821.08	49.164
821.25	49.402
821.42	49.703
821.59	49.951
821.76	49.959
821.93	50.038
822.10	49.972
822.27	49.982
822.44	49.833
822.61	49.918
822.78	50.084
822.95	50.050
823.12	50.276
823.29	50.350
823.47	50.371
823.64	50.095
823.81	50.048
823.98	50.574
824.15	50.305
824.32	50.343
824.49	50.500
824.66	50.546
824.83	50.383
825.00	50.353
825.17	50.286
825.34	50.213
825.51	50.133
825.68	50.018
825.85	50.003
826.02	50.071
826.19	49.753
826.36	49.825
826.53	49.789
826.70	49.692
826.87	49.713
827.04	49.963
827.21	49.921
827.38	49.828
827.55	49.868
827.72	50.197
827.89	50.250
828.06	50.334
828.23	50.245
828.40	50.230
828.57	50.396
828.74	50.532
828.91	50.507
829.08	50.743
829.25	50.640
829.42	50.835
829.59	50.811
829.76	50.652
829.93	50.222
830.10	50.219
830.27	50.323
830.44	50.169
830.60	50.353
830.77	50.394
830.94	50.236
831.11	50.288
831.28	50.122
831.45	49.969
831.62	50.104
831.79	50.190
831.96	50.197
832.13	50.478
832.30	50.472
832.47	50.510
832.64	50.981
832.81	50.736
832.98	50.579
833.15	50.637
833.32	50.671
833.49	50.668
833.65	50.984
833.82	50.683
833.99	50.770
834.16	51.209
834.33	51.119
834.50	51.178
834.67	51.062
834.84	50.726
835.01	50.856
835.18	50.788
835.35	50.950
835.52	51.103
835.69	51.395
835.85	51.287
836.02	51.578
836.19	51.888
836.36	51.315
836.53	51.309
836.70	51.283
836.87	51.213
837.04	51.302
837.21	51.527
837.38	51.591
837.54	51.764
837.71	51.595
837.88	51.722
838.05	52.008
838.22	52.085
838.39	51.779
838.56	51.962
838.73	52.353
838.89	52.471
839.06	52.494
839.23	52.577
839.40	52.446
839.57	52.474
839.74	52.213
839.91	52.397
840.08	51.819
840.24	51.524
840.41	51.121
840.58	51.007
840.75	51.258
840.92	50.922
841.09	50.964
841.26	51.416
841.42	51.407
841.59	51.303
841.76	51.150
841.93	51.274
842.10	50.900
842.27	51.710
842.43	51.536
842.60	52.041
842.77	51.935
842.94	51.887
843.11	51.941
843.28	51.825
843.44	51.506
843.61	51.649
843.78	51.908
843.95	52.531
844.12	52.744
844.28	52.850
844.45	52.563
844.62	52.991
844.79	52.776
844.96	53.245
845.13	53.376
845.29	53.224
845.46	53.302
845.63	53.427
845.80	53.201
845.97	52.912
846.13	52.758
846.30	52.409
846.47	52.944
846.64	52.857
846.81	52.555
846.97	52.754
847.14	52.619
847.31	52.520
847.48	52.546
847.64	52.575
847.81	52.688
847.98	52.610
848.15	52.858
848.32	52.365
848.48	52.861
848.65	52.685
848.82	52.750
848.99	53.256
849.15	53.049
849.32	53.293
849.49	53.339
849.66	53.347
849.82	53.340
849.99	53.483
850.16	53.644
850.33	53.458
850.49	53.789
850.66	53.425
850.83	53.536
851.00	53.232
851.16	52.778
851.33	52.718
851.50	52.729
851.67	52.722
851.83	52.870
852.00	52.917
852.17	52.699
852.34	52.748
852.50	52.813
852.67	52.957
852.84	53.021
853.01	52.939
853.17	52.706
853.34	52.647
853.51	52.753
853.67	52.403
853.84	52.380
854.01	52.452
854.18	52.622
854.34	52.559
854.51	52.569
854.68	52.762
854.84	52.648
855.01	52.429
855.18	52.136
855.34	52.573
855.51	52.658
855.68	52.805
855.85	52.783
856.01	52.771
856.18	52.792
856.35	52.704
856.51	52.461
856.68	52.122
856.85	52.239
857.01	52.485
857.18	52.854
857.35	52.574
857.51	53.028
857.68	52.784
857.85	52.429
858.01	52.583
858.18	52.570
858.35	52.187
858.51	52.214
858.68	52.663
858.85	52.952
859.01	52.881
859.18	52.458
859.35	52.407
859.51	52.950
859.68	52.528
859.85	52.717
860.01	52.926
860.18	52.957
860.35	52.979
860.51	53.435
860.68	53.439
860.84	53.316
861.01	53.213
861.18	52.923
861.34	53.241
861.51	53.132
861.68	53.071
861.84	53.253
862.01	52.994
862.18	52.922
862.34	52.744
862.51	52.684
862.67	52.649
862.84	52.882
863.01	52.947
863.17	53.207
863.34	53.526
863.50	53.713
863.67	53.954
863.84	54.194
864.00	53.786
864.17	54.402
864.33	54.251
864.50	54.424
864.67	54.485
864.83	54.500
865.00	53.890
865.16	53.711
865.33	53.811
865.50	53.876
865.66	53.701
865.83	53.395
865.99	53.289
866.16	53.299
866.33	52.985
866.49	52.895
866.66	52.812
866.82	52.915
866.99	52.935
867.15	53.482
867.32	53.485
867.49	53.105
867.65	52.618
867.82	52.274
867.98	52.364
868.15	52.193
868.31	52.482
868.48	52.448
868.64	52.571
868.81	52.468
868.98	52.273
869.14	52.182
869.31	52.065
869.47	52.148
869.64	52.184
869.80	52.604
869.97	52.862
870.13	52.624
870.30	52.702
870.46	52.340
870.63	52.456
870.79	52.653
870.96	52.854
871.12	52.917
871.29	53.097
871.46	52.630
871.62	52.620
871.79	52.601
871.95	52.427
872.12	52.274
872.28	52.388
872.45	52.413
872.61	52.634
872.78	52.536
872.94	52.287
873.11	52.401
873.27	52.337
873.44	51.929
873.60	52.316
873.77	52.199
873.93	52.364
874.10	52.251
874.26	52.194
874.43	52.177
874.59	51.687
874.76	51.646
874.92	52.003
875.09	51.757
875.25	51.586
875.41	51.582
875.58	51.517
875.74	51.431
875.91	51.486
876.07	51.526
876.24	51.640
876.40	51.680
876.57	51.779
876.73	51.953
876.90	52.160
877.06	52.058
877.23	52.526
877.39	52.568
877.56	52.811
877.72	53.289
877.88	53.164
878.05	53.344
878.21	53.457
878.38	53.612
878.54	53.661
878.71	53.760
878.87	54.223
879.04	53.925
879.20	53.898
879.36	54.169
879.53	54.323
879.69	54.684
879.86	55.756
880.02	50.805
880.19	55.074
880.35	57.668
880.51	55.301
880.68	59.426
>>>>>End Processed Spectral Data<<<<<
