# Supplementary material for: Natural history of the social millipede Brachycybe lecontii Wood, 1864
Source: Biodivers Data J. 2020 Apr 3;8:e50770. doi: 10.3897/BDJ.8.e50770 (PMC7148388; doi:10.3897/BDJ.8.e50770)
Supplement: Supplementary material 2 — Files with spectra [file bdj-08-e50770-s002.zip › BLIV0012.txt]

SpectraSuite Data File
++++++++++++++++++++++++++++++++++++
Date: Mon Jun 05 16:03:14 EDT 2017
User: Paul
Dark Spectrum Present: Yes
Reference Spectrum Present: Yes
Number of Sampled Component Spectra: 1
Spectrometers: USB4C01401
Integration Time (usec): 70000 (USB4C01401)
Spectra Averaged: 5 (USB4C01401)
Boxcar Smoothing: 6 (USB4C01401)
Correct for Electrical Dark: No (USB4C01401)
Strobe/Lamp Enabled: No (USB4C01401)
Correct for Detector Non-linearity: No (USB4C01401)
Correct for Stray Light: No (USB4C01401)
Number of Pixels in Processed Spectrum: 3648
>>>>>Begin Processed Spectral Data<<<<<
179.04	411.111
179.26	411.111
179.47	411.111
179.69	126.829
179.90	97.260
180.12	3.448
180.33	578.090
180.55	712.048
180.76	1397.561
180.98	1328.916
181.19	-5943.750
181.41	-2012.727
181.62	649.495
181.84	271.702
182.05	179.195
182.27	145.902
182.48	116.964
182.70	105.694
182.91	88.853
183.13	80.171
183.34	65.274
183.56	59.957
183.77	59.541
183.99	59.892
184.20	56.884
184.41	53.061
184.63	52.161
184.84	50.386
185.06	49.109
185.27	50.365
185.49	49.973
185.70	51.474
185.92	50.622
186.13	51.405
186.35	49.700
186.56	47.415
186.78	48.766
186.99	44.964
187.21	47.505
187.42	45.935
187.64	47.047
187.85	47.244
188.06	46.259
188.28	46.350
188.49	46.783
188.71	48.355
188.92	47.553
189.14	48.904
189.35	48.597
189.57	45.359
189.78	48.869
190.00	49.533
190.21	51.340
190.42	50.357
190.64	50.282
190.85	52.229
191.07	51.010
191.28	50.481
191.50	49.977
191.71	50.966
191.93	51.099
192.14	50.088
192.36	52.580
192.57	51.811
192.78	50.264
193.00	48.244
193.21	46.874
193.43	48.253
193.64	46.974
193.86	47.768
194.07	49.242
194.28	47.631
194.50	47.904
194.71	49.091
194.93	49.784
195.14	50.996
195.36	50.847
195.57	52.799
195.78	52.933
196.00	53.823
196.21	53.995
196.43	55.520
196.64	55.369
196.86	54.507
197.07	54.817
197.28	54.990
197.50	53.240
197.71	55.053
197.93	51.153
198.14	49.837
198.36	47.638
198.57	48.989
198.78	48.152
199.00	45.120
199.21	44.444
199.43	42.364
199.64	41.784
199.85	43.989
200.07	43.557
200.28	43.797
200.50	41.197
200.71	41.771
200.92	42.058
201.14	44.418
201.35	43.477
201.57	44.903
201.78	44.795
201.99	44.447
202.21	45.059
202.42	46.727
202.64	47.000
202.85	45.228
203.06	46.159
203.28	48.702
203.49	48.425
203.71	47.675
203.92	44.447
204.13	45.032
204.35	45.607
204.56	47.105
204.78	48.144
204.99	49.159
205.20	47.217
205.42	45.222
205.63	45.683
205.85	43.697
206.06	42.094
206.27	42.168
206.49	42.731
206.70	43.329
206.91	43.986
207.13	43.236
207.34	43.295
207.56	41.945
207.77	42.104
207.98	41.898
208.20	43.758
208.41	45.205
208.62	47.788
208.84	50.173
209.05	51.028
209.27	51.206
209.48	50.555
209.69	48.826
209.91	48.984
210.12	49.782
210.33	49.183
210.55	49.290
210.76	49.744
210.97	49.102
211.19	48.541
211.40	45.875
211.61	44.565
211.83	44.154
212.04	43.538
212.26	43.701
212.47	44.132
212.68	42.096
212.90	40.978
213.11	41.606
213.32	41.864
213.54	43.530
213.75	42.224
213.96	42.841
214.18	45.889
214.39	44.968
214.60	44.580
214.82	45.347
215.03	43.370
215.24	43.503
215.46	44.880
215.67	44.582
215.88	43.140
216.10	42.862
216.31	41.128
216.52	40.006
216.74	39.136
216.95	37.058
217.16	37.377
217.38	36.920
217.59	37.303
217.80	38.902
218.02	38.453
218.23	37.327
218.44	38.419
218.66	38.197
218.87	38.130
219.08	37.242
219.30	37.712
219.51	37.294
219.72	37.280
219.94	37.135
220.15	37.332
220.36	36.109
220.58	35.697
220.79	35.635
221.00	35.747
221.22	34.596
221.43	34.582
221.64	34.574
221.85	34.841
222.07	34.495
222.28	34.770
222.49	34.411
222.71	34.316
222.92	33.974
223.13	34.362
223.35	34.429
223.56	33.870
223.77	33.893
223.99	33.605
224.20	33.726
224.41	33.723
224.62	33.406
224.84	33.579
225.05	32.939
225.26	33.053
225.48	32.868
225.69	32.922
225.90	32.862
226.11	32.685
226.33	32.702
226.54	32.594
226.75	32.670
226.97	32.385
227.18	32.009
227.39	31.793
227.60	31.496
227.82	31.507
228.03	31.090
228.24	30.765
228.46	30.647
228.67	30.166
228.88	29.955
229.09	29.918
229.31	29.594
229.52	29.478
229.73	29.343
229.95	29.444
230.16	29.428
230.37	29.364
230.58	29.188
230.80	29.016
231.01	28.830
231.22	28.663
231.43	28.488
231.65	28.344
231.86	28.138
232.07	28.083
232.28	27.949
232.50	27.829
232.71	27.588
232.92	27.467
233.14	27.308
233.35	27.324
233.56	27.297
233.77	27.385
233.99	27.352
234.20	27.441
234.41	27.376
234.62	27.296
234.84	27.239
235.05	27.141
235.26	27.046
235.47	26.966
235.69	26.849
235.90	26.794
236.11	26.735
236.32	26.706
236.53	26.561
236.75	26.431
236.96	26.386
237.17	26.283
237.38	26.257
237.60	26.134
237.81	26.108
238.02	26.035
238.23	25.866
238.45	25.807
238.66	25.620
238.87	25.439
239.08	25.419
239.30	25.453
239.51	25.356
239.72	25.242
239.93	25.262
240.14	25.154
240.36	25.083
240.57	24.971
240.78	24.888
240.99	24.900
241.21	24.883
241.42	24.969
241.63	24.925
241.84	24.805
242.05	24.685
242.27	24.716
242.48	24.679
242.69	24.651
242.90	24.622
243.11	24.639
243.33	24.613
243.54	24.591
243.75	24.577
243.96	24.514
244.18	24.399
244.39	24.380
244.60	24.341
244.81	24.294
245.02	24.187
245.24	24.130
245.45	24.055
245.66	24.029
245.87	24.004
246.08	23.961
246.30	23.921
246.51	23.895
246.72	23.886
246.93	23.873
247.14	23.847
247.35	23.797
247.57	23.738
247.78	23.739
247.99	23.713
248.20	23.709
248.41	23.714
248.63	23.657
248.84	23.657
249.05	23.644
249.26	23.553
249.47	23.500
249.68	23.470
249.90	23.444
250.11	23.430
250.32	23.435
250.53	23.400
250.74	23.371
250.96	23.295
251.17	23.208
251.38	23.177
251.59	23.084
251.80	23.035
252.01	23.070
252.23	23.035
252.44	23.001
252.65	22.967
252.86	22.936
253.07	22.888
253.28	22.833
253.50	22.809
253.71	22.760
253.92	22.747
254.13	22.675
254.34	22.697
254.55	22.669
254.76	22.594
254.98	22.562
255.19	22.530
255.40	22.496
255.61	22.471
255.82	22.444
256.03	22.406
256.25	22.381
256.46	22.376
256.67	22.345
256.88	22.313
257.09	22.266
257.30	22.225
257.51	22.184
257.73	22.141
257.94	22.092
258.15	22.088
258.36	22.064
258.57	22.024
258.78	22.057
258.99	22.008
259.20	21.987
259.42	21.958
259.63	21.970
259.84	21.933
260.05	21.907
260.26	21.924
260.47	21.920
260.68	21.930
260.90	21.899
261.11	21.858
261.32	21.871
261.53	21.773
261.74	21.778
261.95	21.759
262.16	21.751
262.37	21.749
262.58	21.731
262.80	21.736
263.01	21.714
263.22	21.672
263.43	21.662
263.64	21.611
263.85	21.612
264.06	21.566
264.27	21.565
264.48	21.514
264.70	21.487
264.91	21.461
265.12	21.423
265.33	21.392
265.54	21.339
265.75	21.281
265.96	21.280
266.17	21.227
266.38	21.223
266.59	21.193
266.81	21.183
267.02	21.169
267.23	21.141
267.44	21.115
267.65	21.087
267.86	21.042
268.07	21.032
268.28	21.012
268.49	21.009
268.70	20.968
268.91	20.947
269.13	20.934
269.34	20.906
269.55	20.899
269.76	20.861
269.97	20.831
270.18	20.806
270.39	20.792
270.60	20.764
270.81	20.745
271.02	20.745
271.23	20.716
271.44	20.714
271.65	20.709
271.87	20.691
272.08	20.675
272.29	20.624
272.50	20.652
272.71	20.653
272.92	20.634
273.13	20.614
273.34	20.613
273.55	20.595
273.76	20.584
273.97	20.594
274.18	20.581
274.39	20.560
274.60	20.513
274.81	20.514
275.02	20.534
275.24	20.471
275.45	20.428
275.66	20.403
275.87	20.376
276.08	20.368
276.29	20.373
276.50	20.346
276.71	20.316
276.92	20.267
277.13	20.241
277.34	20.211
277.55	20.174
277.76	20.127
277.97	20.137
278.18	20.129
278.39	20.135
278.60	20.131
278.81	20.125
279.02	20.090
279.23	20.079
279.44	20.051
279.65	20.044
279.86	20.049
280.08	20.070
280.29	20.047
280.50	20.039
280.71	20.009
280.92	20.024
281.13	19.995
281.34	19.976
281.55	19.934
281.76	19.932
281.97	19.908
282.18	19.892
282.39	19.900
282.60	19.883
282.81	19.881
283.02	19.896
283.23	19.895
283.44	19.878
283.65	19.853
283.86	19.850
284.07	19.845
284.28	19.835
284.49	19.801
284.70	19.800
284.91	19.799
285.12	19.782
285.33	19.777
285.54	19.734
285.75	19.695
285.96	19.655
286.17	19.661
286.38	19.655
286.59	19.676
286.80	19.648
287.01	19.655
287.22	19.647
287.43	19.627
287.64	19.597
287.85	19.583
288.06	19.573
288.27	19.583
288.48	19.585
288.69	19.599
288.90	19.587
289.11	19.554
289.32	19.515
289.53	19.518
289.74	19.525
289.95	19.508
290.16	19.501
290.37	19.505
290.58	19.516
290.79	19.487
291.00	19.488
291.21	19.470
291.42	19.461
291.63	19.500
291.83	19.516
292.04	19.506
292.25	19.485
292.46	19.470
292.67	19.471
292.88	19.478
293.09	19.488
293.30	19.487
293.51	19.493
293.72	19.478
293.93	19.486
294.14	19.489
294.35	19.449
294.56	19.440
294.77	19.452
294.98	19.463
295.19	19.463
295.40	19.484
295.61	19.472
295.82	19.483
296.03	19.487
296.24	19.505
296.45	19.521
296.66	19.519
296.86	19.513
297.07	19.516
297.28	19.529
297.49	19.533
297.70	19.546
297.91	19.540
298.12	19.536
298.33	19.553
298.54	19.548
298.75	19.546
298.96	19.522
299.17	19.493
299.38	19.512
299.59	19.518
299.80	19.524
300.00	19.533
300.21	19.543
300.42	19.535
300.63	19.526
300.84	19.516
301.05	19.511
301.26	19.510
301.47	19.499
301.68	19.500
301.89	19.494
302.10	19.482
302.31	19.475
302.52	19.472
302.72	19.458
302.93	19.422
303.14	19.421
303.35	19.413
303.56	19.413
303.77	19.410
303.98	19.411
304.19	19.409
304.40	19.399
304.61	19.421
304.82	19.416
305.02	19.419
305.23	19.392
305.44	19.386
305.65	19.399
305.86	19.397
306.07	19.411
306.28	19.407
306.49	19.394
306.70	19.373
306.91	19.358
307.11	19.361
307.32	19.339
307.53	19.314
307.74	19.297
307.95	19.315
308.16	19.312
308.37	19.291
308.58	19.267
308.79	19.244
308.99	19.231
309.20	19.228
309.41	19.215
309.62	19.216
309.83	19.214
310.04	19.220
310.25	19.223
310.46	19.224
310.66	19.216
310.87	19.192
311.08	19.178
311.29	19.185
311.50	19.178
311.71	19.188
311.92	19.205
312.12	19.200
312.33	19.198
312.54	19.174
312.75	19.167
312.96	19.153
313.17	19.128
313.38	19.128
313.59	19.130
313.79	19.157
314.00	19.134
314.21	19.151
314.42	19.124
314.63	19.069
314.84	19.048
315.04	19.041
315.25	19.047
315.46	19.036
315.67	19.048
315.88	19.054
316.09	19.026
316.30	19.029
316.50	19.020
316.71	19.026
316.92	19.000
317.13	18.992
317.34	18.983
317.55	18.983
317.75	18.970
317.96	18.963
318.17	18.961
318.38	18.927
318.59	18.927
318.80	18.945
319.00	18.924
319.21	18.896
319.42	18.899
319.63	18.905
319.84	18.908
320.05	18.941
320.25	18.944
320.46	18.941
320.67	18.937
320.88	18.921
321.09	18.941
321.29	18.927
321.50	18.896
321.71	18.885
321.92	18.857
322.13	18.802
322.34	18.785
322.54	18.770
322.75	18.728
322.96	18.686
323.17	18.653
323.38	18.645
323.58	18.635
323.79	18.624
324.00	18.629
324.21	18.648
324.42	18.663
324.62	18.699
324.83	18.750
325.04	18.777
325.25	18.819
325.46	18.888
325.66	18.964
325.87	19.005
326.08	19.045
326.29	19.078
326.50	19.085
326.70	19.084
326.91	19.071
327.12	19.046
327.33	19.024
327.53	18.989
327.74	18.958
327.95	18.923
328.16	18.875
328.37	18.844
328.57	18.831
328.78	18.804
328.99	18.806
329.20	18.804
329.41	18.815
329.61	18.851
329.82	18.890
330.03	18.941
330.24	18.981
330.44	19.000
330.65	19.027
330.86	19.070
331.07	19.099
331.27	19.136
331.48	19.174
331.69	19.183
331.90	19.211
332.10	19.259
332.31	19.270
332.52	19.287
332.73	19.278
332.93	19.291
333.14	19.335
333.35	19.358
333.56	19.390
333.76	19.411
333.97	19.422
334.18	19.433
334.39	19.484
334.59	19.500
334.80	19.515
335.01	19.533
335.22	19.550
335.42	19.578
335.63	19.610
335.84	19.617
336.05	19.636
336.25	19.640
336.46	19.640
336.67	19.657
336.88	19.679
337.08	19.669
337.29	19.690
337.50	19.685
337.71	19.696
337.91	19.705
338.12	19.738
338.33	19.751
338.53	19.784
338.74	19.794
338.95	19.782
339.16	19.808
339.36	19.852
339.57	19.847
339.78	19.878
339.98	19.900
340.19	19.925
340.40	19.947
340.61	19.978
340.81	20.006
341.02	20.041
341.23	20.062
341.43	20.067
341.64	20.115
341.85	20.139
342.06	20.135
342.26	20.163
342.47	20.190
342.68	20.220
342.88	20.244
343.09	20.298
343.30	20.323
343.51	20.336
343.71	20.354
343.92	20.361
344.13	20.421
344.33	20.441
344.54	20.462
344.75	20.469
344.95	20.521
345.16	20.506
345.37	20.545
345.57	20.577
345.78	20.565
345.99	20.592
346.19	20.621
346.40	20.662
346.61	20.722
346.82	20.749
347.02	20.776
347.23	20.822
347.44	20.877
347.64	20.915
347.85	20.937
348.06	20.944
348.26	20.945
348.47	20.986
348.68	21.041
348.88	21.068
349.09	21.086
349.30	21.113
349.50	21.144
349.71	21.184
349.92	21.207
350.12	21.218
350.33	21.220
350.54	21.291
350.74	21.342
350.95	21.420
351.16	21.436
351.36	21.483
351.57	21.511
351.77	21.539
351.98	21.554
352.19	21.564
352.39	21.601
352.60	21.642
352.81	21.685
353.01	21.736
353.22	21.765
353.43	21.795
353.63	21.817
353.84	21.840
354.05	21.862
354.25	21.895
354.46	21.960
354.67	21.976
354.87	22.010
355.08	22.027
355.28	22.018
355.49	22.073
355.70	22.097
355.90	22.131
356.11	22.155
356.32	22.189
356.52	22.270
356.73	22.304
356.93	22.330
357.14	22.369
357.35	22.408
357.55	22.444
357.76	22.465
357.97	22.531
358.17	22.539
358.38	22.531
358.58	22.582
358.79	22.628
359.00	22.633
359.20	22.645
359.41	22.627
359.61	22.640
359.82	22.629
360.03	22.649
360.23	22.681
360.44	22.695
360.64	22.709
360.85	22.723
361.06	22.768
361.26	22.787
361.47	22.792
361.67	22.798
361.88	22.825
362.09	22.870
362.29	22.907
362.50	22.922
362.70	22.957
362.91	22.997
363.12	23.062
363.32	23.073
363.53	23.095
363.73	23.117
363.94	23.149
364.15	23.171
364.35	23.202
364.56	23.199
364.76	23.225
364.97	23.286
365.17	23.304
365.38	23.345
365.59	23.335
365.79	23.342
366.00	23.367
366.20	23.419
366.41	23.448
366.61	23.460
366.82	23.475
367.03	23.513
367.23	23.544
367.44	23.595
367.64	23.596
367.85	23.624
368.05	23.636
368.26	23.643
368.47	23.660
368.67	23.678
368.88	23.679
369.08	23.663
369.29	23.659
369.49	23.692
369.70	23.681
369.90	23.722
370.11	23.698
370.31	23.725
370.52	23.737
370.73	23.759
370.93	23.794
371.14	23.821
371.34	23.860
371.55	23.880
371.75	23.943
371.96	23.988
372.16	23.996
372.37	24.056
372.57	24.034
372.78	24.059
372.99	24.045
373.19	24.063
373.40	24.049
373.60	24.042
373.81	24.040
374.01	24.060
374.22	24.064
374.42	24.090
374.63	24.085
374.83	24.084
375.04	24.088
375.24	24.128
375.45	24.109
375.65	24.113
375.86	24.149
376.06	24.178
376.27	24.212
376.47	24.233
376.68	24.233
376.88	24.249
377.09	24.237
377.29	24.233
377.50	24.269
377.70	24.276
377.91	24.313
378.11	24.331
378.32	24.379
378.52	24.376
378.73	24.400
378.93	24.414
379.14	24.419
379.34	24.443
379.55	24.495
379.75	24.502
379.96	24.509
380.16	24.520
380.37	24.547
380.57	24.547
380.78	24.586
380.98	24.604
381.19	24.643
381.39	24.646
381.60	24.643
381.80	24.693
382.01	24.691
382.21	24.665
382.42	24.726
382.62	24.786
382.83	24.777
383.03	24.802
383.24	24.825
383.44	24.832
383.65	24.835
383.85	24.836
384.06	24.870
384.26	24.910
384.47	24.896
384.67	24.939
384.87	24.969
385.08	24.964
385.28	24.971
385.49	24.961
385.69	24.977
385.90	24.969
386.10	24.983
386.31	25.015
386.51	25.016
386.72	25.012
386.92	25.016
387.13	25.021
387.33	24.977
387.53	25.006
387.74	25.021
387.94	25.031
388.15	25.085
388.35	25.098
388.56	25.121
388.76	25.130
388.97	25.123
389.17	25.172
389.37	25.198
389.58	25.220
389.78	25.267
389.99	25.329
390.19	25.343
390.40	25.342
390.60	25.334
390.80	25.358
391.01	25.383
391.21	25.395
391.42	25.461
391.62	25.470
391.83	25.442
392.03	25.470
392.23	25.488
392.44	25.481
392.64	25.479
392.85	25.477
393.05	25.496
393.26	25.546
393.46	25.574
393.66	25.576
393.87	25.615
394.07	25.600
394.28	25.625
394.48	25.637
394.68	25.628
394.89	25.654
395.09	25.678
395.30	25.720
395.50	25.741
395.70	25.751
395.91	25.784
396.11	25.802
396.32	25.815
396.52	25.815
396.72	25.825
396.93	25.847
397.13	25.873
397.34	25.884
397.54	25.890
397.74	25.946
397.95	25.966
398.15	25.978
398.36	26.026
398.56	26.045
398.76	26.047
398.97	26.049
399.17	26.081
399.37	26.131
399.58	26.125
399.78	26.173
399.99	26.217
400.19	26.227
400.39	26.216
400.60	26.244
400.80	26.290
401.00	26.299
401.21	26.304
401.41	26.373
401.62	26.423
401.82	26.459
402.02	26.506
402.23	26.531
402.43	26.536
402.63	26.562
402.84	26.623
403.04	26.661
403.24	26.665
403.45	26.672
403.65	26.720
403.86	26.732
404.06	26.737
404.26	26.720
404.47	26.750
404.67	26.733
404.87	26.780
405.08	26.811
405.28	26.859
405.48	26.885
405.69	26.934
405.89	26.917
406.09	26.975
406.30	26.975
406.50	27.010
406.70	27.039
406.91	27.097
407.11	27.083
407.31	27.112
407.52	27.172
407.72	27.213
407.92	27.199
408.13	27.226
408.33	27.224
408.53	27.320
408.74	27.317
408.94	27.361
409.14	27.378
409.35	27.368
409.55	27.386
409.75	27.440
409.96	27.436
410.16	27.424
410.36	27.453
410.57	27.479
410.77	27.479
410.97	27.485
411.18	27.479
411.38	27.550
411.58	27.588
411.78	27.628
411.99	27.627
412.19	27.676
412.39	27.681
412.60	27.760
412.80	27.812
413.00	27.825
413.21	27.856
413.41	27.882
413.61	27.910
413.81	27.932
414.02	27.949
414.22	27.968
414.42	27.944
414.63	28.009
414.83	28.045
415.03	28.060
415.23	28.032
415.44	28.032
415.64	28.079
415.84	28.106
416.05	28.100
416.25	28.113
416.45	28.177
416.65	28.199
416.86	28.220
417.06	28.308
417.26	28.320
417.47	28.402
417.67	28.489
417.87	28.559
418.07	28.632
418.28	28.652
418.48	28.701
418.68	28.779
418.88	28.802
419.09	28.840
419.29	28.869
419.49	28.864
419.69	28.874
419.90	28.932
420.10	28.877
420.30	28.877
420.50	28.877
420.71	28.903
420.91	28.944
421.11	28.925
421.31	28.949
421.52	29.014
421.72	29.068
421.92	29.092
422.12	29.131
422.33	29.171
422.53	29.214
422.73	29.282
422.93	29.283
423.14	29.358
423.34	29.402
423.54	29.462
423.74	29.540
423.95	29.582
424.15	29.606
424.35	29.607
424.55	29.647
424.76	29.768
424.96	29.833
425.16	29.914
425.36	29.921
425.56	29.981
425.77	30.032
425.97	30.028
426.17	30.024
426.37	30.138
426.58	30.178
426.78	30.229
426.98	30.266
427.18	30.310
427.38	30.270
427.59	30.289
427.79	30.310
427.99	30.371
428.19	30.434
428.39	30.461
428.60	30.523
428.80	30.562
429.00	30.515
429.20	30.587
429.40	30.628
429.61	30.643
429.81	30.655
430.01	30.672
430.21	30.708
430.41	30.698
430.62	30.732
430.82	30.752
431.02	30.792
431.22	30.826
431.42	30.856
431.63	30.935
431.83	30.905
432.03	30.925
432.23	30.977
432.43	31.033
432.64	31.130
432.84	31.169
433.04	31.228
433.24	31.250
433.44	31.291
433.64	31.323
433.85	31.350
434.05	31.391
434.25	31.452
434.45	31.506
434.65	31.547
434.85	31.616
435.06	31.649
435.26	31.627
435.46	31.668
435.66	31.689
435.86	31.715
436.06	31.740
436.27	31.730
436.47	31.776
436.67	31.825
436.87	31.879
437.07	31.983
437.27	32.074
437.47	32.096
437.68	32.181
437.88	32.246
438.08	32.271
438.28	32.384
438.48	32.457
438.68	32.485
438.89	32.608
439.09	32.639
439.29	32.689
439.49	32.681
439.69	32.667
439.89	32.650
440.09	32.682
440.29	32.651
440.50	32.688
440.70	32.676
440.90	32.627
441.10	32.675
441.30	32.737
441.50	32.680
441.70	32.744
441.90	32.753
442.11	32.785
442.31	32.793
442.51	32.819
442.71	32.834
442.91	32.867
443.11	32.918
443.31	33.014
443.51	33.060
443.72	33.065
443.92	33.096
444.12	33.273
444.32	33.251
444.52	33.316
444.72	33.282
444.92	33.361
445.12	33.480
445.32	33.487
445.53	33.509
445.73	33.553
445.93	33.597
446.13	33.580
446.33	33.573
446.53	33.645
446.73	33.645
446.93	33.733
447.13	33.785
447.33	33.924
447.53	33.927
447.74	33.876
447.94	33.938
448.14	33.978
448.34	34.031
448.54	34.078
448.74	34.278
448.94	34.398
449.14	34.384
449.34	34.393
449.54	34.394
449.74	34.456
449.94	34.425
450.14	34.528
450.35	34.585
450.55	34.657
450.75	34.704
450.95	34.747
451.15	34.779
451.35	34.733
451.55	34.741
451.75	34.764
451.95	34.849
452.15	34.908
452.35	34.798
452.55	34.852
452.75	34.859
452.95	34.936
453.15	34.954
453.35	35.013
453.56	35.032
453.76	35.073
453.96	35.113
454.16	35.105
454.36	35.159
454.56	35.111
454.76	35.161
454.96	35.344
455.16	35.329
455.36	35.376
455.56	35.348
455.76	35.371
455.96	35.457
456.16	35.482
456.36	35.486
456.56	35.510
456.76	35.606
456.96	35.695
457.16	35.715
457.36	35.719
457.56	35.688
457.76	35.710
457.96	35.709
458.16	35.758
458.36	35.838
458.56	35.820
458.76	35.810
458.96	35.813
459.16	35.849
459.36	35.827
459.56	35.767
459.76	35.795
459.96	35.824
460.16	35.871
460.36	35.923
460.56	35.944
460.76	35.951
460.96	35.898
461.16	35.911
461.36	35.958
461.56	35.997
461.76	36.018
461.96	36.072
462.16	36.081
462.36	36.063
462.56	36.102
462.76	36.086
462.96	36.108
463.16	36.142
463.36	36.189
463.56	36.195
463.76	36.176
463.96	36.213
464.16	36.222
464.36	36.209
464.56	36.212
464.76	36.305
464.96	36.354
465.16	36.335
465.36	36.355
465.56	36.386
465.76	36.420
465.96	36.400
466.16	36.477
466.36	36.520
466.56	36.539
466.76	36.573
466.96	36.586
467.16	36.551
467.36	36.460
467.56	36.412
467.76	36.452
467.96	36.450
468.16	36.490
468.36	36.478
468.56	36.509
468.76	36.515
468.96	36.513
469.16	36.533
469.35	36.546
469.55	36.566
469.75	36.619
469.95	36.674
470.15	36.728
470.35	36.738
470.55	36.791
470.75	36.716
470.95	36.707
471.15	36.666
471.35	36.666
471.55	36.736
471.75	36.706
471.95	36.716
472.15	36.716
472.35	36.739
472.54	36.754
472.74	36.790
472.94	36.769
473.14	36.754
473.34	36.786
473.54	36.799
473.74	36.836
473.94	36.861
474.14	36.849
474.34	36.888
474.54	36.872
474.74	36.873
474.94	36.859
475.13	36.878
475.33	36.843
475.53	36.883
475.73	36.866
475.93	36.887
476.13	36.892
476.33	36.939
476.53	36.943
476.73	36.918
476.93	36.916
477.12	36.940
477.32	36.987
477.52	37.020
477.72	36.984
477.92	37.018
478.12	37.032
478.32	37.070
478.52	37.109
478.72	37.135
478.92	37.097
479.11	37.083
479.31	37.110
479.51	37.096
479.71	37.124
479.91	37.090
480.11	37.100
480.31	37.167
480.51	37.157
480.70	37.134
480.90	37.146
481.10	37.151
481.30	37.143
481.50	37.220
481.70	37.270
481.90	37.284
482.10	37.310
482.29	37.349
482.49	37.396
482.69	37.406
482.89	37.411
483.09	37.484
483.29	37.550
483.49	37.594
483.68	37.611
483.88	37.649
484.08	37.659
484.28	37.683
484.48	37.721
484.68	37.730
484.88	37.736
485.07	37.786
485.27	37.806
485.47	37.802
485.67	37.808
485.87	37.780
486.07	37.769
486.26	37.809
486.46	37.877
486.66	37.847
486.86	37.841
487.06	37.824
487.26	37.852
487.45	37.843
487.65	37.836
487.85	37.850
488.05	37.891
488.25	37.879
488.45	37.932
488.64	37.964
488.84	37.931
489.04	37.911
489.24	37.945
489.44	37.944
489.64	37.997
489.83	38.016
490.03	38.046
490.23	38.062
490.43	38.090
490.63	38.068
490.82	38.103
491.02	38.081
491.22	38.078
491.42	38.112
491.62	38.096
491.81	38.131
492.01	38.180
492.21	38.164
492.41	38.190
492.61	38.226
492.80	38.214
493.00	38.193
493.20	38.264
493.40	38.265
493.60	38.306
493.79	38.343
493.99	38.330
494.19	38.370
494.39	38.349
494.59	38.339
494.78	38.347
494.98	38.365
495.18	38.326
495.38	38.372
495.57	38.407
495.77	38.367
495.97	38.398
496.17	38.397
496.37	38.407
496.56	38.464
496.76	38.483
496.96	38.535
497.16	38.579
497.35	38.608
497.55	38.608
497.75	38.646
497.95	38.676
498.14	38.710
498.34	38.791
498.54	38.810
498.74	38.853
498.93	38.846
499.13	38.825
499.33	38.836
499.53	38.841
499.72	38.844
499.92	38.884
500.12	38.934
500.32	38.948
500.51	38.972
500.71	39.001
500.91	38.980
501.11	38.977
501.30	38.990
501.50	39.057
501.70	39.143
501.90	39.193
502.09	39.237
502.29	39.315
502.49	39.317
502.69	39.335
502.88	39.337
503.08	39.340
503.28	39.342
503.47	39.387
503.67	39.449
503.87	39.478
504.07	39.474
504.26	39.441
504.46	39.425
504.66	39.461
504.85	39.435
505.05	39.474
505.25	39.490
505.45	39.580
505.64	39.601
505.84	39.612
506.04	39.635
506.23	39.637
506.43	39.642
506.63	39.632
506.83	39.669
507.02	39.683
507.22	39.684
507.42	39.697
507.61	39.741
507.81	39.801
508.01	39.789
508.20	39.775
508.40	39.748
508.60	39.700
508.80	39.646
508.99	39.675
509.19	39.768
509.39	39.808
509.58	39.853
509.78	39.811
509.98	39.838
510.17	39.846
510.37	39.773
510.57	39.767
510.76	39.779
510.96	39.846
511.16	39.880
511.35	39.943
511.55	40.005
511.75	39.951
511.94	39.951
512.14	39.940
512.34	39.944
512.53	39.878
512.73	39.897
512.93	39.953
513.12	39.988
513.32	40.035
513.52	40.076
513.71	40.109
513.91	40.199
514.11	40.135
514.30	40.216
514.50	40.203
514.70	40.224
514.89	40.258
515.09	40.333
515.28	40.274
515.48	40.292
515.68	40.334
515.87	40.334
516.07	40.306
516.27	40.318
516.46	40.265
516.66	40.277
516.86	40.205
517.05	40.278
517.25	40.312
517.44	40.317
517.64	40.380
517.84	40.435
518.03	40.457
518.23	40.452
518.43	40.480
518.62	40.541
518.82	40.560
519.01	40.534
519.21	40.566
519.41	40.643
519.60	40.617
519.80	40.618
520.00	40.651
520.19	40.603
520.39	40.594
520.58	40.626
520.78	40.652
520.98	40.617
521.17	40.605
521.37	40.655
521.56	40.705
521.76	40.711
521.96	40.704
522.15	40.699
522.35	40.731
522.54	40.795
522.74	40.801
522.94	40.846
523.13	40.869
523.33	40.915
523.52	40.940
523.72	40.968
523.91	40.966
524.11	40.979
524.31	41.020
524.50	41.008
524.70	41.044
524.89	41.078
525.09	41.063
525.29	41.142
525.48	41.212
525.68	41.229
525.87	41.214
526.07	41.288
526.26	41.336
526.46	41.347
526.66	41.425
526.85	41.448
527.05	41.532
527.24	41.619
527.44	41.712
527.63	41.777
527.83	41.790
528.02	41.856
528.22	41.895
528.42	41.912
528.61	41.963
528.81	41.999
529.00	42.076
529.20	42.095
529.39	42.104
529.59	42.157
529.78	42.169
529.98	42.127
530.17	42.132
530.37	42.181
530.57	42.165
530.76	42.211
530.96	42.275
531.15	42.327
531.35	42.310
531.54	42.420
531.74	42.488
531.93	42.652
532.13	42.651
532.32	42.662
532.52	42.735
532.71	42.757
532.91	42.787
533.10	42.783
533.30	42.749
533.49	42.793
533.69	42.763
533.89	42.801
534.08	42.712
534.28	42.644
534.47	42.589
534.67	42.602
534.86	42.637
535.06	42.609
535.25	42.631
535.45	42.586
535.64	42.587
535.84	42.602
536.03	42.599
536.23	42.583
536.42	42.571
536.62	42.558
536.81	42.517
537.01	42.462
537.20	42.451
537.40	42.414
537.59	42.396
537.79	42.427
537.98	42.455
538.17	42.503
538.37	42.481
538.56	42.478
538.76	42.479
538.95	42.551
539.15	42.551
539.34	42.655
539.54	42.703
539.73	42.751
539.93	42.772
540.12	42.810
540.32	42.756
540.51	42.775
540.71	42.773
540.90	42.827
541.10	42.843
541.29	42.860
541.49	42.822
541.68	42.928
541.87	42.921
542.07	42.900
542.26	42.967
542.46	43.030
542.65	43.091
542.85	43.199
543.04	43.244
543.24	43.240
543.43	43.248
543.63	43.289
543.82	43.386
544.01	43.444
544.21	43.402
544.40	43.468
544.60	43.564
544.79	43.523
544.99	43.579
545.18	43.495
545.37	43.515
545.57	43.526
545.76	43.574
545.96	43.630
546.15	43.664
546.35	43.573
546.54	43.631
546.73	43.659
546.93	43.607
547.12	43.555
547.32	43.505
547.51	43.450
547.71	43.509
547.90	43.401
548.09	43.374
548.29	43.396
548.48	43.409
548.68	43.445
548.87	43.518
549.06	43.440
549.26	43.373
549.45	43.263
549.65	43.345
549.84	43.313
550.03	43.339
550.23	43.253
550.42	43.253
550.62	43.232
550.81	43.207
551.00	43.188
551.20	43.102
551.39	43.068
551.59	43.110
551.78	43.115
551.97	43.198
552.17	43.189
552.36	43.275
552.56	43.246
552.75	43.319
552.94	43.427
553.14	43.452
553.33	43.541
553.52	43.526
553.72	43.587
553.91	43.548
554.11	43.523
554.30	43.570
554.49	43.548
554.69	43.551
554.88	43.506
555.07	43.483
555.27	43.480
555.46	43.502
555.65	43.438
555.85	43.313
556.04	43.363
556.24	43.337
556.43	43.389
556.62	43.420
556.82	43.445
557.01	43.457
557.20	43.465
557.40	43.447
557.59	43.519
557.78	43.588
557.98	43.502
558.17	43.485
558.36	43.603
558.56	43.639
558.75	43.699
558.94	43.792
559.14	43.784
559.33	43.758
559.52	43.902
559.72	43.964
559.91	44.080
560.10	44.040
560.30	44.042
560.49	44.117
560.68	44.248
560.88	44.198
561.07	44.224
561.26	44.262
561.46	44.219
561.65	44.229
561.84	44.329
562.04	44.372
562.23	44.450
562.42	44.531
562.62	44.681
562.81	44.758
563.00	44.805
563.19	44.918
563.39	45.051
563.58	45.146
563.77	45.263
563.97	45.497
564.16	45.637
564.35	45.747
564.55	45.799
564.74	45.835
564.93	45.916
565.12	45.904
565.32	46.066
565.51	46.329
565.70	46.481
565.90	46.594
566.09	46.765
566.28	46.885
566.47	46.886
566.67	47.030
566.86	47.080
567.05	47.199
567.25	47.453
567.44	47.623
567.63	47.936
567.82	47.985
568.02	48.089
568.21	48.204
568.40	48.363
568.59	48.391
568.79	48.482
568.98	48.579
569.17	48.630
569.36	48.749
569.56	48.962
569.75	48.994
569.94	49.115
570.14	49.175
570.33	49.413
570.52	49.469
570.71	49.438
570.91	49.578
571.10	49.780
571.29	49.962
571.48	50.137
571.68	50.376
571.87	50.565
572.06	50.665
572.25	50.762
572.44	50.916
572.64	51.007
572.83	51.057
573.02	51.162
573.21	51.345
573.41	51.402
573.60	51.445
573.79	51.582
573.98	51.731
574.18	51.855
574.37	52.060
574.56	52.209
574.75	52.375
574.94	52.403
575.14	52.628
575.33	52.832
575.52	53.010
575.71	53.218
575.91	53.380
576.10	53.595
576.29	53.654
576.48	53.820
576.67	53.944
576.87	53.999
577.06	54.129
577.25	54.273
577.44	54.474
577.63	54.591
577.83	54.590
578.02	54.732
578.21	54.815
578.40	54.925
578.59	55.108
578.79	55.284
578.98	55.416
579.17	55.489
579.36	55.740
579.55	55.835
579.74	55.970
579.94	56.046
580.13	56.118
580.32	56.298
580.51	56.466
580.70	56.591
580.90	56.732
581.09	56.799
581.28	56.920
581.47	56.998
581.66	57.155
581.85	57.165
582.05	57.350
582.24	57.495
582.43	57.770
582.62	57.840
582.81	57.998
583.00	58.124
583.20	58.317
583.39	58.443
583.58	58.584
583.77	58.773
583.96	58.956
584.15	59.117
584.34	59.236
584.54	59.271
584.73	59.473
584.92	59.492
585.11	59.739
585.30	59.883
585.49	59.984
585.68	60.048
585.88	60.249
586.07	60.333
586.26	60.375
586.45	60.463
586.64	60.634
586.83	60.770
587.02	60.853
587.22	60.893
587.41	61.047
587.60	61.149
587.79	61.098
587.98	61.150
588.17	61.317
588.36	61.318
588.55	61.395
588.74	61.506
588.94	61.713
589.13	61.748
589.32	61.895
589.51	62.071
589.70	62.182
589.89	62.210
590.08	62.242
590.27	62.472
590.46	62.607
590.66	62.581
590.85	62.685
591.04	62.769
591.23	62.914
591.42	63.039
591.61	63.202
591.80	63.249
591.99	63.432
592.18	63.526
592.37	63.656
592.57	63.784
592.76	63.888
592.95	63.992
593.14	64.174
593.33	64.241
593.52	64.392
593.71	64.398
593.90	64.377
594.09	64.429
594.28	64.494
594.47	64.491
594.66	64.603
594.85	64.643
595.05	64.658
595.24	64.676
595.43	64.684
595.62	64.735
595.81	64.831
596.00	64.878
596.19	65.014
596.38	65.067
596.57	65.097
596.76	65.157
596.95	65.250
597.14	65.206
597.33	65.285
597.52	65.374
597.71	65.453
597.90	65.454
598.09	65.471
598.28	65.550
598.47	65.568
598.67	65.552
598.86	65.580
599.05	65.669
599.24	65.655
599.43	65.660
599.62	65.698
599.81	65.705
600.00	65.769
600.19	65.851
600.38	65.975
600.57	66.020
600.76	66.118
600.95	66.130
601.14	66.240
601.33	66.225
601.52	66.200
601.71	66.371
601.90	66.420
602.09	66.522
602.28	66.660
602.47	66.707
602.66	66.706
602.85	66.712
603.04	66.899
603.23	66.842
603.42	66.885
603.61	66.823
603.80	66.815
603.99	66.909
604.18	66.934
604.37	66.964
604.56	66.976
604.75	66.843
604.94	66.942
605.13	66.933
605.32	66.921
605.51	66.799
605.70	66.853
605.89	66.901
606.08	66.897
606.27	67.088
606.46	67.064
606.65	67.076
606.84	66.985
607.03	67.008
607.22	67.078
607.41	67.014
607.60	67.085
607.79	67.135
607.98	67.182
608.17	67.208
608.36	67.304
608.55	67.422
608.74	67.469
608.93	67.499
609.12	67.481
609.31	67.776
609.49	67.807
609.68	67.940
609.87	67.925
610.06	67.911
610.25	67.963
610.44	68.021
610.63	68.002
610.82	68.089
611.01	68.086
611.20	68.006
611.39	68.035
611.58	68.133
611.77	68.058
611.96	68.073
612.15	68.048
612.34	68.085
612.53	68.116
612.72	68.110
612.90	68.139
613.09	68.157
613.28	68.130
613.47	68.139
613.66	68.170
613.85	68.271
614.04	68.220
614.23	68.132
614.42	68.150
614.61	68.300
614.80	68.370
614.99	68.436
615.18	68.515
615.36	68.530
615.55	68.576
615.74	68.549
615.93	68.640
616.12	68.642
616.31	68.623
616.50	68.734
616.69	68.832
616.88	68.837
617.07	68.701
617.25	68.677
617.44	68.740
617.63	68.799
617.82	68.777
618.01	68.805
618.20	68.927
618.39	68.853
618.58	68.815
618.77	68.808
618.95	68.768
619.14	68.785
619.33	68.793
619.52	68.850
619.71	68.826
619.90	68.742
620.09	68.661
620.28	68.738
620.46	68.729
620.65	68.658
620.84	68.709
621.03	68.752
621.22	68.740
621.41	68.754
621.60	68.733
621.79	68.847
621.97	68.917
622.16	68.960
622.35	68.992
622.54	69.043
622.73	69.046
622.92	69.168
623.11	69.171
623.29	69.164
623.48	69.324
623.67	69.286
623.86	69.361
624.05	69.364
624.24	69.253
624.42	69.192
624.61	69.303
624.80	69.318
624.99	69.262
625.18	69.248
625.37	69.167
625.55	69.181
625.74	69.255
625.93	69.232
626.12	69.261
626.31	69.200
626.50	69.184
626.68	69.267
626.87	69.260
627.06	69.193
627.25	69.125
627.44	69.231
627.63	69.315
627.81	69.331
628.00	69.340
628.19	69.301
628.38	69.336
628.57	69.406
628.75	69.444
628.94	69.443
629.13	69.532
629.32	69.568
629.51	69.623
629.69	69.744
629.88	69.775
630.07	69.690
630.26	69.775
630.45	69.883
630.63	69.977
630.82	69.964
631.01	69.999
631.20	70.013
631.39	70.036
631.57	70.003
631.76	70.085
631.95	70.101
632.14	70.117
632.32	70.012
632.51	70.071
632.70	70.003
632.89	69.995
633.08	69.895
633.26	69.947
633.45	69.864
633.64	69.918
633.83	70.009
634.01	69.962
634.20	69.928
634.39	69.967
634.58	69.928
634.76	70.125
634.95	70.199
635.14	70.253
635.33	70.245
635.51	70.337
635.70	70.294
635.89	70.442
636.08	70.422
636.26	70.436
636.45	70.518
636.64	70.593
636.83	70.655
637.01	70.687
637.20	70.688
637.39	70.738
637.58	70.810
637.76	70.767
637.95	70.878
638.14	70.908
638.33	70.958
638.51	71.042
638.70	71.165
638.89	71.160
639.07	71.167
639.26	71.189
639.45	71.314
639.64	71.288
639.82	71.255
640.01	71.291
640.20	71.297
640.38	71.345
640.57	71.325
640.76	71.268
640.95	71.246
641.13	71.201
641.32	71.244
641.51	71.205
641.69	71.119
641.88	71.063
642.07	71.041
642.26	71.091
642.44	71.093
642.63	71.097
642.82	71.036
643.00	71.066
643.19	71.046
643.38	70.985
643.56	70.957
643.75	71.077
643.94	71.101
644.12	71.183
644.31	71.170
644.50	71.301
644.68	71.134
644.87	71.094
645.06	71.315
645.24	71.354
645.43	71.352
645.62	71.401
645.81	71.532
645.99	71.539
646.18	71.405
646.37	71.474
646.55	71.453
646.74	71.606
646.92	71.555
647.11	71.757
647.30	71.850
647.48	71.796
647.67	71.726
647.86	71.748
648.04	71.703
648.23	71.626
648.42	71.765
648.60	71.844
648.79	71.868
648.98	71.962
649.16	71.888
649.35	71.895
649.54	71.881
649.72	71.852
649.91	71.761
650.09	71.925
650.28	72.097
650.47	72.187
650.65	72.326
650.84	72.238
651.03	72.242
651.21	72.247
651.40	72.137
651.59	72.182
651.77	72.263
651.96	72.271
652.14	72.392
652.33	72.468
652.52	72.430
652.70	72.456
652.89	72.531
653.07	72.562
653.26	72.617
653.45	72.703
653.63	72.704
653.82	72.804
654.00	72.784
654.19	72.721
654.38	72.683
654.56	72.631
654.75	72.669
654.93	72.629
655.12	72.434
655.31	72.420
655.49	72.383
655.68	72.411
655.86	72.380
656.05	72.527
656.24	72.561
656.42	72.646
656.61	72.701
656.79	72.746
656.98	72.862
657.16	72.920
657.35	73.055
657.54	73.191
657.72	73.311
657.91	73.247
658.09	73.285
658.28	73.257
658.46	73.154
658.65	73.227
658.84	73.200
659.02	73.266
659.21	73.345
659.39	73.309
659.58	73.227
659.76	73.228
659.95	73.265
660.13	73.273
660.32	73.437
660.51	73.537
660.69	73.707
660.88	73.719
661.06	73.770
661.25	73.776
661.43	73.862
661.62	73.830
661.80	73.817
661.99	73.960
662.17	74.028
662.36	74.042
662.55	74.153
662.73	74.207
662.92	74.112
663.10	74.020
663.29	74.105
663.47	74.085
663.66	74.123
663.84	74.206
664.03	74.284
664.21	74.276
664.40	74.265
664.58	74.244
664.77	74.353
664.95	74.220
665.14	74.160
665.32	74.142
665.51	74.239
665.69	74.184
665.88	74.224
666.06	74.337
666.25	74.204
666.43	74.278
666.62	74.422
666.80	74.480
666.99	74.428
667.17	74.425
667.36	74.480
667.54	74.480
667.73	74.566
667.91	74.490
668.10	74.528
668.28	74.571
668.47	74.602
668.65	74.712
668.84	74.726
669.02	74.688
669.21	74.737
669.39	74.877
669.58	74.906
669.76	75.014
669.95	75.072
670.13	75.136
670.31	75.190
670.50	75.308
670.68	75.324
670.87	75.421
671.05	75.420
671.24	75.357
671.42	75.421
671.61	75.503
671.79	75.422
671.98	75.429
672.16	75.279
672.35	75.337
672.53	75.369
672.71	75.405
672.90	75.482
673.08	75.493
673.27	75.443
673.45	75.402
673.64	75.485
673.82	75.478
674.01	75.416
674.19	75.439
674.37	75.493
674.56	75.587
674.74	75.646
674.93	75.672
675.11	75.560
675.30	75.504
675.48	75.444
675.66	75.507
675.85	75.530
676.03	75.648
676.22	75.786
676.40	75.705
676.58	75.782
676.77	75.819
676.95	75.864
677.14	75.978
677.32	75.995
677.50	76.146
677.69	76.130
677.87	76.244
678.06	76.276
678.24	76.309
678.43	76.250
678.61	76.230
678.79	76.319
678.98	76.289
679.16	76.244
679.34	76.347
679.53	76.162
679.71	76.234
679.90	76.202
680.08	76.271
680.26	76.239
680.45	76.186
680.63	76.224
680.82	76.222
681.00	76.221
681.18	76.242
681.37	76.342
681.55	76.464
681.73	76.340
681.92	76.406
682.10	76.380
682.29	76.474
682.47	76.513
682.65	76.467
682.84	76.373
683.02	76.315
683.20	76.256
683.39	76.233
683.57	76.238
683.75	76.243
683.94	76.112
684.12	76.213
684.30	76.331
684.49	76.342
684.67	76.340
684.85	76.317
685.04	76.424
685.22	76.546
685.40	76.687
685.59	76.705
685.77	76.611
685.96	76.683
686.14	76.679
686.32	76.686
686.50	76.622
686.69	76.518
686.87	76.645
687.05	76.750
687.24	76.801
687.42	76.813
687.60	76.797
687.79	76.808
687.97	76.919
688.15	76.989
688.34	76.933
688.52	76.901
688.70	76.865
688.89	76.826
689.07	76.883
689.25	76.806
689.44	76.747
689.62	76.772
689.80	76.792
689.98	76.777
690.17	76.758
690.35	76.778
690.53	76.881
690.72	77.035
690.90	77.158
691.08	77.246
691.27	77.349
691.45	77.271
691.63	77.204
691.81	77.291
692.00	77.212
692.18	77.129
692.36	77.096
692.54	77.068
692.73	77.045
692.91	76.917
693.09	76.881
693.28	76.788
693.46	76.865
693.64	76.938
693.82	77.063
694.01	77.124
694.19	77.097
694.37	77.126
694.55	77.233
694.74	77.338
694.92	77.409
695.10	77.527
695.28	77.675
695.47	77.655
695.65	77.796
695.83	77.815
696.01	77.854
696.20	77.832
696.38	77.746
696.56	77.762
696.74	77.853
696.93	77.769
697.11	77.868
697.29	77.870
697.47	77.829
697.66	77.789
697.84	77.765
698.02	77.661
698.20	77.556
698.39	77.548
698.57	77.651
698.75	77.812
698.93	77.870
699.11	77.881
699.30	77.947
699.48	77.878
699.66	78.006
699.84	77.988
700.03	78.006
700.21	77.989
700.39	78.058
700.57	78.247
700.75	78.209
700.94	78.157
701.12	78.100
701.30	78.059
701.48	78.020
701.66	78.014
701.85	78.112
702.03	77.879
702.21	77.922
702.39	77.981
702.57	77.946
702.76	77.825
702.94	77.753
703.12	77.814
703.30	77.759
703.48	77.807
703.66	77.867
703.85	77.923
704.03	77.974
704.21	77.882
704.39	78.117
704.57	78.198
704.75	78.212
704.94	78.418
705.12	78.595
705.30	78.584
705.48	78.573
705.66	78.657
705.84	78.725
706.03	78.576
706.21	78.576
706.39	78.633
706.57	78.663
706.75	78.561
706.93	78.502
707.12	78.485
707.30	78.458
707.48	78.459
707.66	78.615
707.84	78.582
708.02	78.568
708.20	78.518
708.39	78.599
708.57	78.609
708.75	78.582
708.93	78.567
709.11	78.621
709.29	78.668
709.47	78.674
709.66	78.727
709.84	78.755
710.02	78.623
710.20	78.695
710.38	78.674
710.56	78.759
710.74	78.800
710.92	78.868
711.10	78.974
711.29	79.005
711.47	79.097
711.65	79.136
711.83	79.100
712.01	79.179
712.19	79.120
712.37	79.041
712.55	79.048
712.73	79.266
712.92	79.312
713.10	79.327
713.28	79.253
713.46	79.305
713.64	79.426
713.82	79.429
714.00	79.428
714.18	79.475
714.36	79.418
714.54	79.433
714.72	79.489
714.91	79.516
715.09	79.331
715.27	79.295
715.45	79.346
715.63	79.406
715.81	79.332
715.99	79.281
716.17	79.203
716.35	79.220
716.53	79.225
716.71	79.248
716.89	79.376
717.07	79.468
717.25	79.499
717.43	79.612
717.62	79.590
717.80	79.660
717.98	79.666
718.16	79.698
718.34	79.721
718.52	79.814
718.70	79.887
718.88	79.913
719.06	79.941
719.24	79.756
719.42	79.757
719.60	79.705
719.78	79.736
719.96	79.798
720.14	79.784
720.32	79.750
720.50	79.707
720.68	79.763
720.86	79.731
721.04	79.553
721.22	79.725
721.40	79.653
721.58	79.787
721.76	79.815
721.94	79.852
722.12	79.966
722.30	79.893
722.48	79.762
722.66	79.719
722.84	79.744
723.03	79.761
723.21	79.923
723.39	80.110
723.57	80.054
723.75	80.069
723.93	80.131
724.11	80.244
724.29	80.390
724.47	80.384
724.65	80.514
724.83	80.590
725.00	80.830
725.18	80.869
725.36	80.822
725.54	80.702
725.72	80.636
725.90	80.689
726.08	80.825
726.26	80.835
726.44	80.669
726.62	80.553
726.80	80.480
726.98	80.457
727.16	80.494
727.34	80.428
727.52	80.457
727.70	80.367
727.88	80.424
728.06	80.403
728.24	80.294
728.42	80.118
728.60	80.146
728.78	80.339
728.96	80.313
729.14	80.307
729.32	80.174
729.50	80.246
729.68	80.233
729.86	80.327
730.04	80.533
730.22	80.388
730.39	80.423
730.57	80.504
730.75	80.654
730.93	80.588
731.11	80.631
731.29	80.727
731.47	80.695
731.65	80.965
731.83	80.994
732.01	81.057
732.19	81.059
732.37	80.959
732.55	81.313
732.73	81.348
732.90	81.408
733.08	81.261
733.26	81.297
733.44	81.193
733.62	81.160
733.80	81.201
733.98	81.089
734.16	81.106
734.34	81.184
734.52	81.111
734.70	81.207
734.87	80.905
735.05	80.891
735.23	80.874
735.41	81.188
735.59	81.107
735.77	81.051
735.95	81.112
736.13	81.139
736.31	81.083
736.49	81.123
736.66	81.082
736.84	81.160
737.02	81.115
737.20	81.183
737.38	81.188
737.56	81.277
737.74	81.003
737.92	81.080
738.09	81.129
738.27	81.102
738.45	81.180
738.63	81.484
738.81	81.519
738.99	81.495
739.17	81.537
739.34	81.560
739.52	81.665
739.70	81.837
739.88	81.652
740.06	81.874
740.24	81.977
740.42	82.009
740.59	82.000
740.77	81.948
740.95	81.751
741.13	81.568
741.31	81.461
741.49	81.471
741.66	81.571
741.84	81.493
742.02	81.357
742.20	81.444
742.38	81.342
742.56	81.378
742.73	81.336
742.91	81.471
743.09	81.397
743.27	81.393
743.45	81.555
743.63	81.571
743.80	81.636
743.98	81.527
744.16	81.490
744.34	81.558
744.52	81.519
744.69	81.619
744.87	81.547
745.05	81.684
745.23	81.759
745.41	81.970
745.59	81.935
745.76	81.979
745.94	82.102
746.12	81.999
746.30	82.183
746.47	82.310
746.65	82.291
746.83	82.436
747.01	82.241
747.19	82.192
747.36	82.184
747.54	81.987
747.72	81.897
747.90	81.961
748.08	81.771
748.25	81.759
748.43	81.823
748.61	81.700
748.79	81.828
748.96	81.937
749.14	81.856
749.32	82.008
749.50	82.190
749.68	82.220
749.85	82.326
750.03	82.410
750.21	82.541
750.39	82.727
750.56	82.712
750.74	82.603
750.92	82.631
751.10	82.470
751.27	82.375
751.45	82.259
751.63	82.325
751.81	82.364
751.98	82.345
752.16	82.447
752.34	82.484
752.51	82.341
752.69	82.354
752.87	82.534
753.05	82.587
753.22	82.641
753.40	82.692
753.58	82.881
753.76	83.076
753.93	83.099
754.11	82.959
754.29	82.899
754.46	82.883
754.64	82.789
754.82	82.874
755.00	82.887
755.17	82.641
755.35	82.763
755.53	82.854
755.70	82.873
755.88	82.678
756.06	82.665
756.24	82.742
756.41	82.831
756.59	82.957
756.77	82.732
756.94	82.935
757.12	82.922
757.30	82.855
757.47	82.980
757.65	83.013
757.83	82.907
758.01	82.979
758.18	82.975
758.36	83.067
758.54	82.944
758.71	82.861
758.89	82.937
759.07	83.034
759.24	82.872
759.42	82.925
759.60	82.905
759.77	82.879
759.95	82.851
760.13	82.936
760.30	82.769
760.48	82.915
760.66	82.769
760.83	82.749
761.01	82.708
761.19	82.562
761.36	82.569
761.54	82.543
761.72	82.603
761.89	82.815
762.07	82.926
762.24	82.891
762.42	82.749
762.60	82.921
762.77	82.765
762.95	82.900
763.13	82.901
763.30	83.108
763.48	83.256
763.66	83.476
763.83	83.502
764.01	83.455
764.18	83.337
764.36	83.300
764.54	83.356
764.71	83.494
764.89	83.492
765.07	83.693
765.24	83.690
765.42	83.731
765.59	83.720
765.77	83.822
765.95	83.711
766.12	83.696
766.30	83.726
766.47	83.896
766.65	83.926
766.83	83.975
767.00	83.976
767.18	84.051
767.35	84.054
767.53	84.146
767.71	84.051
767.88	83.999
768.06	83.898
768.23	83.854
768.41	84.038
768.59	83.934
768.76	83.740
768.94	83.682
769.11	83.574
769.29	83.513
769.46	83.474
769.64	83.430
769.82	83.315
769.99	83.549
770.17	83.601
770.34	83.530
770.52	83.622
770.69	83.464
770.87	83.637
771.05	83.767
771.22	83.916
771.40	83.914
771.57	84.134
771.75	84.222
771.92	84.262
772.10	84.339
772.27	84.281
772.45	84.217
772.63	84.086
772.80	84.184
772.98	84.255
773.15	84.299
773.33	84.154
773.50	84.174
773.68	84.345
773.85	84.159
774.03	83.961
774.20	83.908
774.38	83.846
774.55	83.880
774.73	83.928
774.91	84.135
775.08	84.012
775.26	84.092
775.43	83.962
775.61	84.095
775.78	84.081
775.96	83.911
776.13	84.065
776.31	84.099
776.48	84.156
776.66	84.209
776.83	84.220
777.01	84.241
777.18	84.427
777.36	84.547
777.53	84.444
777.71	84.536
777.88	84.677
778.06	84.660
778.23	84.713
778.41	84.525
778.58	84.583
778.76	84.616
778.93	84.476
779.11	84.504
779.28	84.566
779.46	84.336
779.63	84.321
779.80	84.444
779.98	84.306
780.15	84.160
780.33	83.996
780.50	84.071
780.68	84.279
780.85	84.197
781.03	84.236
781.20	84.455
781.38	84.371
781.55	84.449
781.73	84.541
781.90	84.475
782.08	84.495
782.25	84.500
782.42	84.511
782.60	84.679
782.77	84.672
782.95	84.552
783.12	84.747
783.30	84.765
783.47	84.732
783.65	84.705
783.82	84.441
783.99	84.533
784.17	84.462
784.34	84.293
784.52	84.359
784.69	84.510
784.87	84.467
785.04	84.393
785.21	84.479
785.39	84.477
785.56	84.395
785.74	84.493
785.91	84.433
786.08	84.648
786.26	84.363
786.43	84.300
786.61	84.336
786.78	84.551
786.96	84.531
787.13	84.438
787.30	84.712
787.48	84.631
787.65	84.658
787.83	84.822
788.00	84.879
788.17	85.053
788.35	84.966
788.52	85.238
788.70	85.445
788.87	85.422
789.04	85.252
789.22	85.262
789.39	85.351
789.56	85.214
789.74	85.161
789.91	85.279
790.09	85.318
790.26	85.080
790.43	85.279
790.61	85.514
790.78	85.508
790.95	85.661
791.13	85.948
791.30	85.950
791.47	85.765
791.65	85.878
791.82	85.965
792.00	86.107
792.17	86.044
792.34	85.870
792.52	85.802
792.69	85.517
792.86	85.306
793.04	85.380
793.21	85.167
793.38	84.998
793.56	85.116
793.73	85.245
793.90	85.340
794.08	85.301
794.25	85.309
794.42	85.218
794.60	85.259
794.77	85.369
794.94	85.401
795.12	85.698
795.29	85.610
795.46	85.741
795.64	85.663
795.81	85.640
795.98	85.756
796.16	85.645
796.33	85.545
796.50	85.440
796.68	85.477
796.85	85.333
797.02	85.235
797.19	85.347
797.37	85.294
797.54	85.371
797.71	85.389
797.89	85.518
798.06	85.541
798.23	85.427
798.41	85.470
798.58	85.370
798.75	85.392
798.92	85.452
799.10	85.488
799.27	85.688
799.44	85.583
799.62	85.576
799.79	85.373
799.96	85.426
800.13	85.531
800.31	85.400
800.48	85.491
800.65	85.451
800.82	85.750
801.00	86.059
801.17	85.926
801.34	86.087
801.52	86.213
801.69	86.404
801.86	86.502
802.03	86.635
802.21	86.842
802.38	86.513
802.55	86.505
802.72	86.486
802.90	86.590
803.07	86.318
803.24	86.117
803.41	86.075
803.59	86.061
803.76	85.883
803.93	85.728
804.10	85.478
804.27	85.298
804.45	85.024
804.62	85.241
804.79	85.198
804.96	85.172
805.14	85.059
805.31	85.237
805.48	85.261
805.65	85.504
805.82	85.521
806.00	85.756
806.17	85.933
806.34	86.118
806.51	86.592
806.69	86.395
806.86	86.620
807.03	86.858
807.20	87.006
807.37	87.112
807.55	87.036
807.72	87.230
807.89	87.311
808.06	87.427
808.23	87.422
808.41	87.289
808.58	87.024
808.75	86.667
808.92	87.118
809.09	87.006
809.26	87.098
809.44	87.100
809.61	87.266
809.78	87.270
809.95	87.003
810.12	86.586
810.30	86.622
810.47	86.596
810.64	86.839
810.81	86.727
810.98	86.841
811.15	86.686
811.33	86.656
811.50	86.461
811.67	86.428
811.84	86.349
812.01	86.542
812.18	86.688
812.35	86.895
812.53	86.780
812.70	86.716
812.87	86.550
813.04	86.630
813.21	86.683
813.38	86.474
813.55	86.494
813.73	86.737
813.90	86.388
814.07	86.383
814.24	86.412
814.41	86.458
814.58	86.780
814.75	86.952
814.93	86.979
815.10	86.935
815.27	87.164
815.44	87.032
815.61	87.221
815.78	87.110
815.95	86.941
816.12	87.308
816.29	87.284
816.47	86.902
816.64	86.777
816.81	86.727
816.98	86.719
817.15	86.573
817.32	86.772
817.49	86.610
817.66	86.678
817.83	86.365
818.00	86.400
818.18	86.446
818.35	86.334
818.52	86.435
818.69	86.684
818.86	86.831
819.03	86.531
819.20	86.539
819.37	86.748
819.54	86.381
819.71	86.363
819.88	86.442
820.05	86.713
820.23	86.703
820.40	86.592
820.57	86.731
820.74	86.714
820.91	86.692
821.08	86.862
821.25	87.059
821.42	86.992
821.59	86.802
821.76	87.038
821.93	87.244
822.10	87.178
822.27	86.812
822.44	86.773
822.61	86.724
822.78	86.705
822.95	86.797
823.12	86.778
823.29	86.478
823.47	86.575
823.64	86.345
823.81	86.424
823.98	86.353
824.15	86.350
824.32	86.196
824.49	86.670
824.66	86.668
824.83	86.908
825.00	86.879
825.17	86.709
825.34	87.087
825.51	87.079
825.68	86.928
825.85	87.006
826.02	87.246
826.19	87.523
826.36	87.367
826.53	87.752
826.70	87.331
826.87	87.772
827.04	87.675
827.21	87.575
827.38	87.495
827.55	87.371
827.72	87.470
827.89	87.238
828.06	87.279
828.23	87.262
828.40	86.983
828.57	87.015
828.74	86.971
828.91	87.452
829.08	87.303
829.25	87.380
829.42	87.577
829.59	87.695
829.76	87.565
829.93	87.503
830.10	87.467
830.27	87.702
830.44	87.706
830.60	87.794
830.77	88.164
830.94	87.925
831.11	87.729
831.28	87.615
831.45	87.576
831.62	87.644
831.79	87.624
831.96	87.626
832.13	87.953
832.30	88.495
832.47	88.266
832.64	88.259
832.81	88.255
832.98	88.197
833.15	88.220
833.32	88.115
833.49	88.235
833.65	88.274
833.82	87.833
833.99	87.877
834.16	88.028
834.33	87.792
834.50	87.534
834.67	87.685
834.84	87.741
835.01	87.667
835.18	87.409
835.35	87.529
835.52	87.938
835.69	88.019
835.85	87.760
836.02	88.152
836.19	88.101
836.36	87.912
836.53	87.906
836.70	87.856
836.87	87.616
837.04	87.476
837.21	87.569
837.38	87.201
837.54	87.618
837.71	87.398
837.88	87.396
838.05	88.006
838.22	88.349
838.39	88.429
838.56	88.169
838.73	88.386
838.89	88.371
839.06	88.343
839.23	87.999
839.40	88.215
839.57	88.589
839.74	88.067
839.91	87.966
840.08	88.094
840.24	87.381
840.41	86.963
840.58	86.976
840.75	87.083
840.92	86.468
841.09	86.443
841.26	86.861
841.42	87.073
841.59	86.958
841.76	87.016
841.93	86.788
842.10	86.768
842.27	86.603
842.43	86.740
842.60	87.115
842.77	87.222
842.94	87.247
843.11	87.839
843.28	87.984
843.44	87.769
843.61	88.230
843.78	88.269
843.95	88.457
844.12	88.849
844.28	88.724
844.45	88.801
844.62	89.074
844.79	88.982
844.96	88.851
845.13	88.948
845.29	89.055
845.46	88.869
845.63	88.949
845.80	88.891
845.97	88.633
846.13	88.454
846.30	88.471
846.47	88.903
846.64	88.924
846.81	88.443
846.97	88.250
847.14	88.231
847.31	88.554
847.48	88.333
847.64	88.470
847.81	88.503
847.98	87.880
848.15	88.289
848.32	87.947
848.48	88.089
848.65	87.995
848.82	87.765
848.99	88.252
849.15	88.234
849.32	88.026
849.49	87.974
849.66	87.995
849.82	87.851
849.99	87.845
850.16	88.384
850.33	88.057
850.49	88.296
850.66	87.885
850.83	88.118
851.00	87.988
851.16	88.099
851.33	87.837
851.50	88.065
851.67	88.145
851.83	88.123
852.00	88.355
852.17	88.361
852.34	88.054
852.50	87.814
852.67	88.209
852.84	88.436
853.01	88.249
853.17	88.418
853.34	88.016
853.51	88.377
853.67	88.040
853.84	87.885
854.01	87.660
854.18	87.620
854.34	87.365
854.51	87.672
854.68	88.387
854.84	88.017
855.01	87.776
855.18	87.490
855.34	87.373
855.51	87.353
855.68	87.250
855.85	87.658
856.01	87.925
856.18	88.106
856.35	88.481
856.51	88.672
856.68	88.489
856.85	88.191
857.01	88.445
857.18	88.641
857.35	89.026
857.51	89.178
857.68	89.304
857.85	89.124
858.01	89.162
858.18	89.100
858.35	89.036
858.51	88.842
858.68	88.827
858.85	88.545
859.01	88.404
859.18	88.662
859.35	88.655
859.51	88.621
859.68	88.832
859.85	88.933
860.01	88.780
860.18	88.815
860.35	89.057
860.51	89.131
860.68	89.071
860.84	88.809
861.01	88.725
861.18	88.303
861.34	87.909
861.51	88.131
861.68	87.923
861.84	87.843
862.01	87.558
862.18	87.276
862.34	86.999
862.51	86.807
862.67	86.584
862.84	86.679
863.01	86.903
863.17	87.242
863.34	87.632
863.50	87.645
863.67	87.446
863.84	87.320
864.00	87.301
864.17	87.819
864.33	88.260
864.50	88.539
864.67	88.161
864.83	88.399
865.00	88.089
865.16	87.967
865.33	88.006
865.50	88.461
865.66	88.699
865.83	88.810
865.99	88.927
866.16	88.652
866.33	88.024
866.49	87.690
866.66	87.614
866.82	87.859
866.99	88.113
867.15	88.828
867.32	89.268
867.49	89.257
867.65	88.550
867.82	88.112
867.98	87.801
868.15	87.842
868.31	87.888
868.48	88.526
868.64	88.662
868.81	88.505
868.98	88.225
869.14	88.123
869.31	87.475
869.47	87.182
869.64	86.758
869.80	86.963
869.97	87.264
870.13	87.220
870.30	87.528
870.46	87.346
870.63	87.156
870.79	87.531
870.96	87.779
871.12	87.986
871.29	87.830
871.46	88.080
871.62	88.210
871.79	88.437
871.95	88.394
872.12	88.141
872.28	88.414
872.45	88.494
872.61	88.747
872.78	88.891
872.94	88.901
873.11	88.604
873.27	88.383
873.44	88.197
873.60	87.947
873.77	87.673
873.93	88.237
874.10	88.195
874.26	88.225
874.43	88.216
874.59	87.679
874.76	87.579
874.92	87.608
875.09	87.743
875.25	87.971
875.41	87.843
875.58	88.001
875.74	87.750
875.91	87.461
876.07	86.987
876.24	86.896
876.40	86.673
876.57	86.666
876.73	86.799
876.90	86.935
877.06	86.563
877.23	86.213
877.39	85.781
877.56	86.193
877.72	86.315
877.88	86.441
878.05	87.052
878.21	87.581
878.38	87.683
878.54	88.125
878.71	88.290
878.87	88.384
879.04	88.043
879.20	88.041
879.36	88.155
879.53	88.526
879.69	88.450
879.86	88.212
880.02	84.674
880.19	85.326
880.35	88.341
880.51	88.660
880.68	89.611
>>>>>End Processed Spectral Data<<<<<
