# Supplementary material for: Natural history of the social millipede Brachycybe lecontii Wood, 1864
Source: Biodivers Data J. 2020 Apr 3;8:e50770. doi: 10.3897/BDJ.8.e50770 (PMC7148388; doi:10.3897/BDJ.8.e50770)
Supplement: Supplementary material 2 — Files with spectra [file bdj-08-e50770-s002.zip › BLIV0039.txt]

SpectraSuite Data File
++++++++++++++++++++++++++++++++++++
Date: Mon Jun 05 16:09:54 EDT 2017
User: Paul
Dark Spectrum Present: Yes
Reference Spectrum Present: Yes
Number of Sampled Component Spectra: 1
Spectrometers: USB4C01401
Integration Time (usec): 70000 (USB4C01401)
Spectra Averaged: 5 (USB4C01401)
Boxcar Smoothing: 6 (USB4C01401)
Correct for Electrical Dark: No (USB4C01401)
Strobe/Lamp Enabled: No (USB4C01401)
Correct for Detector Non-linearity: No (USB4C01401)
Correct for Stray Light: No (USB4C01401)
Number of Pixels in Processed Spectrum: 3648
>>>>>Begin Processed Spectral Data<<<<<
179.04	270.370
179.26	270.370
179.47	270.370
179.69	264.634
179.90	-110.959
180.12	-358.621
180.33	1006.180
180.55	1131.928
180.76	2347.561
180.98	2466.265
181.19	-12550.000
181.41	-3650.909
181.62	1020.707
181.84	404.015
182.05	253.218
182.27	204.098
182.48	167.039
182.70	139.249
182.91	116.640
183.13	101.214
183.34	92.787
183.56	83.877
183.77	76.197
183.99	68.040
184.20	64.755
184.41	63.218
184.63	63.321
184.84	61.213
185.06	62.814
185.27	59.503
185.49	57.794
185.70	58.247
185.92	58.269
186.13	56.124
186.35	55.121
186.56	52.024
186.78	52.922
186.99	50.977
187.21	52.792
187.42	52.837
187.64	52.522
187.85	51.410
188.06	50.542
188.28	53.650
188.49	51.494
188.71	50.641
188.92	51.677
189.14	54.069
189.35	56.583
189.57	55.670
189.78	55.530
190.00	56.343
190.21	54.979
190.42	54.416
190.64	53.195
190.85	56.064
191.07	54.077
191.28	57.713
191.50	58.592
191.71	56.989
191.93	56.099
192.14	56.041
192.36	56.584
192.57	57.765
192.78	56.632
193.00	55.540
193.21	56.298
193.43	57.120
193.64	57.178
193.86	56.944
194.07	54.856
194.28	55.675
194.50	54.616
194.71	53.885
194.93	53.306
195.14	51.857
195.36	50.011
195.57	48.986
195.78	51.351
196.00	50.197
196.21	49.649
196.43	49.273
196.64	49.172
196.86	49.392
197.07	48.773
197.28	48.074
197.50	45.477
197.71	46.673
197.93	46.382
198.14	46.563
198.36	48.306
198.57	47.356
198.78	46.547
199.00	46.708
199.21	45.139
199.43	44.792
199.64	44.199
199.85	42.512
200.07	43.247
200.28	47.054
200.50	45.159
200.71	47.466
200.92	49.447
201.14	49.064
201.35	49.308
201.57	50.653
201.78	50.190
201.99	49.470
202.21	48.036
202.42	49.379
202.64	49.250
202.85	47.723
203.06	47.472
203.28	50.649
203.49	48.891
203.71	46.080
203.92	47.223
204.13	45.966
204.35	46.004
204.56	46.093
204.78	46.387
204.99	47.279
205.20	45.436
205.42	47.459
205.63	48.034
205.85	44.722
206.06	43.450
206.27	42.569
206.49	44.113
206.70	41.798
206.91	43.764
207.13	43.113
207.34	43.715
207.56	45.330
207.77	47.037
207.98	47.536
208.20	45.230
208.41	46.073
208.62	47.433
208.84	46.871
209.05	46.139
209.27	44.812
209.48	44.931
209.69	43.174
209.91	43.278
210.12	42.621
210.33	41.957
210.55	39.671
210.76	40.106
210.97	41.724
211.19	43.875
211.40	44.920
211.61	43.577
211.83	45.274
212.04	44.803
212.26	43.701
212.47	44.041
212.68	43.038
212.90	42.542
213.11	43.181
213.32	45.331
213.54	44.754
213.75	43.862
213.96	41.786
214.18	41.405
214.39	41.154
214.60	39.422
214.82	40.934
215.03	39.497
215.24	39.028
215.46	39.090
215.67	38.536
215.88	35.546
216.10	34.615
216.31	33.687
216.52	33.110
216.74	33.652
216.95	33.343
217.16	31.727
217.38	32.373
217.59	30.155
217.80	30.890
218.02	30.581
218.23	28.630
218.44	28.424
218.66	29.126
218.87	27.901
219.08	26.119
219.30	25.364
219.51	23.446
219.72	22.321
219.94	22.283
220.15	21.579
220.36	20.872
220.58	20.273
220.79	19.202
221.00	19.964
221.22	18.699
221.43	17.159
221.64	16.352
221.85	16.492
222.07	16.335
222.28	16.317
222.49	15.895
222.71	15.512
222.92	15.058
223.13	14.918
223.35	14.756
223.56	14.367
223.77	13.819
223.99	13.499
224.20	13.853
224.41	13.672
224.62	13.223
224.84	12.719
225.05	12.456
225.26	12.359
225.48	12.429
225.69	12.196
225.90	11.988
226.11	11.896
226.33	11.781
226.54	11.609
226.75	11.672
226.97	11.644
227.18	11.541
227.39	11.335
227.60	11.242
227.82	11.002
228.03	10.433
228.24	10.086
228.46	10.134
228.67	9.908
228.88	9.709
229.09	9.753
229.31	9.594
229.52	9.568
229.73	9.300
229.95	9.171
230.16	9.243
230.37	9.202
230.58	9.090
230.80	9.192
231.01	9.155
231.22	8.975
231.43	8.905
231.65	8.867
231.86	8.714
232.07	8.671
232.28	8.496
232.50	8.459
232.71	8.485
232.92	8.408
233.14	8.369
233.35	8.355
233.56	8.187
233.77	8.180
233.99	8.127
234.20	8.152
234.41	8.087
234.62	7.949
234.84	7.913
235.05	7.831
235.26	7.796
235.47	7.770
235.69	7.609
235.90	7.447
236.11	7.446
236.32	7.560
236.53	7.522
236.75	7.461
236.96	7.395
237.17	7.270
237.38	7.288
237.60	7.192
237.81	7.210
238.02	7.081
238.23	6.900
238.45	6.887
238.66	6.857
238.87	6.730
239.08	6.681
239.30	6.619
239.51	6.602
239.72	6.590
239.93	6.586
240.14	6.583
240.36	6.552
240.57	6.527
240.78	6.551
240.99	6.564
241.21	6.597
241.42	6.596
241.63	6.598
241.84	6.589
242.05	6.592
242.27	6.614
242.48	6.595
242.69	6.539
242.90	6.463
243.11	6.478
243.33	6.392
243.54	6.404
243.75	6.422
243.96	6.365
244.18	6.337
244.39	6.305
244.60	6.223
244.81	6.197
245.02	6.146
245.24	6.088
245.45	6.121
245.66	6.097
245.87	6.069
246.08	6.074
246.30	6.003
246.51	5.980
246.72	5.984
246.93	5.975
247.14	5.980
247.35	6.004
247.57	5.970
247.78	5.948
247.99	5.931
248.20	5.906
248.41	5.940
248.63	5.913
248.84	5.923
249.05	5.923
249.26	5.889
249.47	5.840
249.68	5.815
249.90	5.798
250.11	5.774
250.32	5.753
250.53	5.675
250.74	5.693
250.96	5.653
251.17	5.604
251.38	5.588
251.59	5.566
251.80	5.559
252.01	5.555
252.23	5.564
252.44	5.554
252.65	5.529
252.86	5.515
253.07	5.518
253.28	5.553
253.50	5.533
253.71	5.565
253.92	5.558
254.13	5.541
254.34	5.535
254.55	5.528
254.76	5.527
254.98	5.474
255.19	5.455
255.40	5.460
255.61	5.455
255.82	5.429
256.03	5.415
256.25	5.401
256.46	5.365
256.67	5.372
256.88	5.370
257.09	5.363
257.30	5.350
257.51	5.316
257.73	5.343
257.94	5.353
258.15	5.348
258.36	5.352
258.57	5.366
258.78	5.415
258.99	5.407
259.20	5.392
259.42	5.373
259.63	5.349
259.84	5.322
260.05	5.330
260.26	5.366
260.47	5.367
260.68	5.382
260.90	5.393
261.11	5.348
261.32	5.354
261.53	5.317
261.74	5.337
261.95	5.365
262.16	5.375
262.37	5.407
262.58	5.433
262.80	5.434
263.01	5.399
263.22	5.369
263.43	5.367
263.64	5.341
263.85	5.345
264.06	5.321
264.27	5.303
264.48	5.284
264.70	5.253
264.91	5.244
265.12	5.226
265.33	5.206
265.54	5.201
265.75	5.188
265.96	5.195
266.17	5.200
266.38	5.197
266.59	5.207
266.81	5.201
267.02	5.196
267.23	5.177
267.44	5.188
267.65	5.173
267.86	5.166
268.07	5.176
268.28	5.159
268.49	5.156
268.70	5.142
268.91	5.100
269.13	5.084
269.34	5.050
269.55	5.068
269.76	5.052
269.97	5.023
270.18	5.002
270.39	4.997
270.60	4.969
270.81	4.952
271.02	4.940
271.23	4.928
271.44	4.915
271.65	4.890
271.87	4.893
272.08	4.917
272.29	4.884
272.50	4.899
272.71	4.915
272.92	4.919
273.13	4.925
273.34	4.926
273.55	4.936
273.76	4.943
273.97	4.957
274.18	4.962
274.39	4.986
274.60	4.978
274.81	4.974
275.02	4.969
275.24	4.947
275.45	4.932
275.66	4.921
275.87	4.908
276.08	4.916
276.29	4.890
276.50	4.872
276.71	4.849
276.92	4.836
277.13	4.811
277.34	4.811
277.55	4.790
277.76	4.786
277.97	4.801
278.18	4.825
278.39	4.833
278.60	4.831
278.81	4.833
279.02	4.843
279.23	4.843
279.44	4.843
279.65	4.868
279.86	4.888
280.08	4.892
280.29	4.886
280.50	4.880
280.71	4.880
280.92	4.868
281.13	4.847
281.34	4.851
281.55	4.840
281.76	4.838
281.97	4.849
282.18	4.855
282.39	4.849
282.60	4.854
282.81	4.858
283.02	4.877
283.23	4.882
283.44	4.875
283.65	4.889
283.86	4.921
284.07	4.909
284.28	4.926
284.49	4.912
284.70	4.920
284.91	4.928
285.12	4.933
285.33	4.934
285.54	4.923
285.75	4.925
285.96	4.944
286.17	4.954
286.38	4.941
286.59	4.934
286.80	4.933
287.01	4.924
287.22	4.943
287.43	4.931
287.64	4.937
287.85	4.929
288.06	4.933
288.27	4.960
288.48	4.962
288.69	4.960
288.90	4.944
289.11	4.933
289.32	4.936
289.53	4.945
289.74	4.940
289.95	4.946
290.16	4.948
290.37	4.940
290.58	4.957
290.79	4.952
291.00	4.934
291.21	4.918
291.42	4.920
291.63	4.945
291.83	4.953
292.04	4.949
292.25	4.954
292.46	4.967
292.67	4.960
292.88	4.959
293.09	4.967
293.30	4.963
293.51	4.956
293.72	4.960
293.93	4.976
294.14	4.979
294.35	4.968
294.56	4.969
294.77	4.975
294.98	4.969
295.19	4.976
295.40	4.983
295.61	4.993
295.82	4.991
296.03	5.000
296.24	5.035
296.45	5.039
296.66	5.054
296.86	5.055
297.07	5.054
297.28	5.072
297.49	5.086
297.70	5.110
297.91	5.109
298.12	5.120
298.33	5.137
298.54	5.154
298.75	5.158
298.96	5.160
299.17	5.174
299.38	5.172
299.59	5.193
299.80	5.210
300.00	5.215
300.21	5.213
300.42	5.210
300.63	5.219
300.84	5.213
301.05	5.206
301.26	5.212
301.47	5.211
301.68	5.213
301.89	5.219
302.10	5.229
302.31	5.224
302.52	5.231
302.72	5.240
302.93	5.234
303.14	5.247
303.35	5.257
303.56	5.278
303.77	5.288
303.98	5.299
304.19	5.312
304.40	5.308
304.61	5.314
304.82	5.308
305.02	5.309
305.23	5.302
305.44	5.300
305.65	5.330
305.86	5.340
306.07	5.343
306.28	5.348
306.49	5.343
306.70	5.344
306.91	5.346
307.11	5.353
307.32	5.359
307.53	5.355
307.74	5.368
307.95	5.389
308.16	5.390
308.37	5.383
308.58	5.385
308.79	5.368
308.99	5.365
309.20	5.387
309.41	5.389
309.62	5.388
309.83	5.383
310.04	5.372
310.25	5.399
310.46	5.402
310.66	5.395
310.87	5.390
311.08	5.390
311.29	5.377
311.50	5.381
311.71	5.391
311.92	5.396
312.12	5.386
312.33	5.399
312.54	5.407
312.75	5.422
312.96	5.403
313.17	5.409
313.38	5.430
313.59	5.431
313.79	5.437
314.00	5.442
314.21	5.465
314.42	5.457
314.63	5.441
314.84	5.451
315.04	5.446
315.25	5.439
315.46	5.428
315.67	5.458
315.88	5.461
316.09	5.444
316.30	5.438
316.50	5.445
316.71	5.456
316.92	5.459
317.13	5.462
317.34	5.452
317.55	5.461
317.75	5.478
317.96	5.494
318.17	5.512
318.38	5.506
318.59	5.489
318.80	5.497
319.00	5.510
319.21	5.494
319.42	5.494
319.63	5.486
319.84	5.500
320.05	5.519
320.25	5.528
320.46	5.502
320.67	5.494
320.88	5.484
321.09	5.479
321.29	5.490
321.50	5.486
321.71	5.498
321.92	5.502
322.13	5.476
322.34	5.465
322.54	5.454
322.75	5.454
322.96	5.448
323.17	5.463
323.38	5.461
323.58	5.468
323.79	5.476
324.00	5.483
324.21	5.478
324.42	5.464
324.62	5.474
324.83	5.492
325.04	5.498
325.25	5.515
325.46	5.513
325.66	5.506
325.87	5.505
326.08	5.516
326.29	5.520
326.50	5.527
326.70	5.535
326.91	5.548
327.12	5.576
327.33	5.580
327.53	5.581
327.74	5.592
327.95	5.598
328.16	5.621
328.37	5.636
328.57	5.655
328.78	5.664
328.99	5.675
329.20	5.677
329.41	5.679
329.61	5.688
329.82	5.676
330.03	5.699
330.24	5.712
330.44	5.739
330.65	5.720
330.86	5.730
331.07	5.735
331.27	5.744
331.48	5.760
331.69	5.765
331.90	5.794
332.10	5.806
332.31	5.824
332.52	5.843
332.73	5.835
332.93	5.864
333.14	5.870
333.35	5.893
333.56	5.903
333.76	5.918
333.97	5.920
334.18	5.926
334.39	5.935
334.59	5.916
334.80	5.920
335.01	5.930
335.22	5.937
335.42	5.950
335.63	5.965
335.84	5.963
336.05	5.962
336.25	5.964
336.46	5.974
336.67	5.997
336.88	6.010
337.08	6.010
337.29	6.027
337.50	6.037
337.71	6.032
337.91	6.021
338.12	6.036
338.33	6.030
338.53	6.042
338.74	6.065
338.95	6.064
339.16	6.075
339.36	6.073
339.57	6.085
339.78	6.099
339.98	6.099
340.19	6.113
340.40	6.130
340.61	6.162
340.81	6.152
341.02	6.142
341.23	6.152
341.43	6.163
341.64	6.162
341.85	6.173
342.06	6.176
342.26	6.159
342.47	6.176
342.68	6.196
342.88	6.200
343.09	6.204
343.30	6.203
343.51	6.236
343.71	6.265
343.92	6.274
344.13	6.276
344.33	6.302
344.54	6.307
344.75	6.314
344.95	6.336
345.16	6.346
345.37	6.358
345.57	6.376
345.78	6.388
345.99	6.414
346.19	6.421
346.40	6.419
346.61	6.431
346.82	6.474
347.02	6.480
347.23	6.489
347.44	6.515
347.64	6.530
347.85	6.522
348.06	6.528
348.26	6.532
348.47	6.551
348.68	6.568
348.88	6.576
349.09	6.590
349.30	6.597
349.50	6.590
349.71	6.596
349.92	6.618
350.12	6.609
350.33	6.624
350.54	6.650
350.74	6.663
350.95	6.686
351.16	6.689
351.36	6.696
351.57	6.708
351.77	6.716
351.98	6.726
352.19	6.721
352.39	6.746
352.60	6.747
352.81	6.777
353.01	6.778
353.22	6.792
353.43	6.815
353.63	6.818
353.84	6.823
354.05	6.833
354.25	6.847
354.46	6.872
354.67	6.883
354.87	6.904
355.08	6.892
355.28	6.883
355.49	6.888
355.70	6.896
355.90	6.909
356.11	6.908
356.32	6.909
356.52	6.918
356.73	6.916
356.93	6.933
357.14	6.944
357.35	6.966
357.55	6.956
357.76	6.978
357.97	6.992
358.17	6.997
358.38	7.003
358.58	6.995
358.79	6.981
359.00	6.985
359.20	6.964
359.41	6.964
359.61	6.932
359.82	6.927
360.03	6.934
360.23	6.954
360.44	6.961
360.64	6.973
360.85	6.969
361.06	6.982
361.26	6.983
361.47	6.997
361.67	7.006
361.88	7.037
362.09	7.047
362.29	7.071
362.50	7.070
362.70	7.049
362.91	7.055
363.12	7.058
363.32	7.056
363.53	7.046
363.73	7.039
363.94	7.059
364.15	7.045
364.35	7.054
364.56	7.061
364.76	7.070
364.97	7.087
365.17	7.098
365.38	7.137
365.59	7.144
365.79	7.146
366.00	7.146
366.20	7.172
366.41	7.172
366.61	7.169
366.82	7.198
367.03	7.208
367.23	7.228
367.44	7.242
367.64	7.228
367.85	7.227
368.05	7.204
368.26	7.196
368.47	7.191
368.67	7.194
368.88	7.210
369.08	7.202
369.29	7.217
369.49	7.200
369.70	7.197
369.90	7.200
370.11	7.195
370.31	7.201
370.52	7.218
370.73	7.226
370.93	7.221
371.14	7.248
371.34	7.254
371.55	7.229
371.75	7.245
371.96	7.252
372.16	7.283
372.37	7.302
372.57	7.285
372.78	7.291
372.99	7.297
373.19	7.298
373.40	7.309
373.60	7.313
373.81	7.281
374.01	7.281
374.22	7.284
374.42	7.306
374.63	7.303
374.83	7.286
375.04	7.276
375.24	7.269
375.45	7.277
375.65	7.261
375.86	7.250
376.06	7.252
376.27	7.261
376.47	7.258
376.68	7.260
376.88	7.274
377.09	7.257
377.29	7.231
377.50	7.221
377.70	7.225
377.91	7.228
378.11	7.220
378.32	7.235
378.52	7.243
378.73	7.245
378.93	7.249
379.14	7.275
379.34	7.280
379.55	7.276
379.75	7.275
379.96	7.298
380.16	7.320
380.37	7.322
380.57	7.340
380.78	7.328
380.98	7.336
381.19	7.338
381.39	7.341
381.60	7.319
381.80	7.329
382.01	7.350
382.21	7.362
382.42	7.373
382.62	7.383
382.83	7.375
383.03	7.375
383.24	7.389
383.44	7.401
383.65	7.440
383.85	7.453
384.06	7.463
384.26	7.509
384.47	7.520
384.67	7.526
384.87	7.530
385.08	7.525
385.28	7.536
385.49	7.536
385.69	7.529
385.90	7.521
386.10	7.523
386.31	7.503
386.51	7.481
386.72	7.466
386.92	7.462
387.13	7.432
387.33	7.416
387.53	7.419
387.74	7.446
387.94	7.441
388.15	7.469
388.35	7.492
388.56	7.476
388.76	7.485
388.97	7.475
389.17	7.510
389.37	7.508
389.58	7.527
389.78	7.559
389.99	7.565
390.19	7.568
390.40	7.554
390.60	7.557
390.80	7.544
391.01	7.528
391.21	7.544
391.42	7.568
391.62	7.570
391.83	7.550
392.03	7.553
392.23	7.531
392.44	7.530
392.64	7.541
392.85	7.545
393.05	7.561
393.26	7.561
393.46	7.566
393.66	7.584
393.87	7.588
394.07	7.562
394.28	7.575
394.48	7.592
394.68	7.602
394.89	7.603
395.09	7.615
395.30	7.622
395.50	7.629
395.70	7.629
395.91	7.626
396.11	7.641
396.32	7.634
396.52	7.641
396.72	7.670
396.93	7.642
397.13	7.634
397.34	7.647
397.54	7.669
397.74	7.658
397.95	7.655
398.15	7.659
398.36	7.684
398.56	7.717
398.76	7.726
398.97	7.737
399.17	7.745
399.37	7.744
399.58	7.783
399.78	7.821
399.99	7.845
400.19	7.853
400.39	7.873
400.60	7.902
400.80	7.933
401.00	7.920
401.21	7.920
401.41	7.947
401.62	7.965
401.82	7.973
402.02	7.987
402.23	8.001
402.43	7.991
402.63	7.979
402.84	7.989
403.04	8.000
403.24	7.990
403.45	7.978
403.65	7.962
403.86	7.948
404.06	7.927
404.26	7.917
404.47	7.935
404.67	7.946
404.87	7.958
405.08	7.959
405.28	7.963
405.48	7.968
405.69	7.992
405.89	8.013
406.09	8.023
406.30	8.046
406.50	8.063
406.70	8.087
406.91	8.117
407.11	8.104
407.31	8.096
407.52	8.118
407.72	8.125
407.92	8.128
408.13	8.138
408.33	8.145
408.53	8.155
408.74	8.159
408.94	8.184
409.14	8.179
409.35	8.153
409.55	8.146
409.75	8.182
409.96	8.213
410.16	8.185
410.36	8.206
410.57	8.234
410.77	8.220
410.97	8.200
411.18	8.186
411.38	8.214
411.58	8.221
411.78	8.272
411.99	8.293
412.19	8.338
412.39	8.351
412.60	8.355
412.80	8.364
413.00	8.366
413.21	8.387
413.41	8.387
413.61	8.408
413.81	8.435
414.02	8.446
414.22	8.467
414.42	8.455
414.63	8.484
414.83	8.458
415.03	8.469
415.23	8.469
415.44	8.500
415.64	8.532
415.84	8.555
416.05	8.616
416.25	8.639
416.45	8.646
416.65	8.651
416.86	8.657
417.06	8.691
417.26	8.705
417.47	8.743
417.67	8.761
417.87	8.768
418.07	8.785
418.28	8.802
418.48	8.787
418.68	8.780
418.88	8.793
419.09	8.807
419.29	8.836
419.49	8.862
419.69	8.852
419.90	8.848
420.10	8.856
420.30	8.868
420.50	8.897
420.71	8.914
420.91	8.922
421.11	8.908
421.31	8.958
421.52	8.983
421.72	8.998
421.92	8.981
422.12	8.966
422.33	8.992
422.53	9.029
422.73	9.016
422.93	9.008
423.14	9.023
423.34	9.048
423.54	9.058
423.74	9.096
423.95	9.057
424.15	9.047
424.35	9.039
424.55	9.093
424.76	9.123
424.96	9.140
425.16	9.161
425.36	9.223
425.56	9.235
425.77	9.241
425.97	9.250
426.17	9.264
426.37	9.303
426.58	9.326
426.78	9.351
426.98	9.391
427.18	9.390
427.38	9.400
427.59	9.437
427.79	9.425
427.99	9.423
428.19	9.435
428.39	9.483
428.60	9.468
428.80	9.498
429.00	9.519
429.20	9.556
429.40	9.528
429.61	9.516
429.81	9.508
430.01	9.534
430.21	9.536
430.41	9.539
430.62	9.559
430.82	9.586
431.02	9.568
431.22	9.608
431.42	9.612
431.63	9.627
431.83	9.621
432.03	9.686
432.23	9.740
432.43	9.772
432.64	9.778
432.84	9.807
433.04	9.846
433.24	9.831
433.44	9.847
433.64	9.877
433.85	9.922
434.05	9.955
434.25	9.962
434.45	9.977
434.65	10.023
434.85	10.051
435.06	10.072
435.26	10.104
435.46	10.108
435.66	10.127
435.86	10.191
436.06	10.181
436.27	10.194
436.47	10.229
436.67	10.242
436.87	10.298
437.07	10.335
437.27	10.334
437.47	10.358
437.68	10.408
437.88	10.439
438.08	10.436
438.28	10.494
438.48	10.496
438.68	10.583
438.89	10.636
439.09	10.645
439.29	10.675
439.49	10.665
439.69	10.704
439.89	10.767
440.09	10.765
440.29	10.785
440.50	10.783
440.70	10.772
440.90	10.766
441.10	10.779
441.30	10.761
441.50	10.754
441.70	10.765
441.90	10.803
442.11	10.825
442.31	10.808
442.51	10.761
442.71	10.793
442.91	10.811
443.11	10.867
443.31	10.944
443.51	10.969
443.72	11.019
443.92	11.085
444.12	11.108
444.32	11.102
444.52	11.086
444.72	11.112
444.92	11.184
445.12	11.274
445.32	11.253
445.53	11.277
445.73	11.285
445.93	11.325
446.13	11.317
446.33	11.313
446.53	11.342
446.73	11.401
446.93	11.399
447.13	11.414
447.33	11.458
447.53	11.481
447.74	11.440
447.94	11.519
448.14	11.565
448.34	11.582
448.54	11.651
448.74	11.714
448.94	11.764
449.14	11.789
449.34	11.811
449.54	11.908
449.74	11.945
449.94	11.929
450.14	11.965
450.35	11.976
450.55	12.003
450.75	11.995
450.95	12.004
451.15	12.011
451.35	12.010
451.55	12.028
451.75	12.057
451.95	12.069
452.15	12.046
452.35	12.049
452.55	12.096
452.75	12.104
452.95	12.219
453.15	12.198
453.35	12.176
453.56	12.219
453.76	12.201
453.96	12.233
454.16	12.208
454.36	12.169
454.56	12.124
454.76	12.131
454.96	12.168
455.16	12.133
455.36	12.090
455.56	12.021
455.76	12.035
455.96	12.052
456.16	12.046
456.36	12.037
456.56	12.083
456.76	12.081
456.96	12.107
457.16	12.132
457.36	12.080
457.56	12.063
457.76	12.066
457.96	12.066
458.16	12.109
458.36	12.103
458.56	12.106
458.76	12.126
458.96	12.112
459.16	12.078
459.36	12.055
459.56	12.033
459.76	12.033
459.96	12.076
460.16	12.086
460.36	12.099
460.56	12.108
460.76	12.094
460.96	12.110
461.16	12.106
461.36	12.066
461.56	12.103
461.76	12.087
461.96	12.096
462.16	12.102
462.36	12.116
462.56	12.083
462.76	12.088
462.96	12.123
463.16	12.151
463.36	12.135
463.56	12.132
463.76	12.107
463.96	12.103
464.16	12.095
464.36	12.083
464.56	12.099
464.76	12.119
464.96	12.100
465.16	12.122
465.36	12.102
465.56	12.055
465.76	12.029
465.96	12.057
466.16	12.049
466.36	12.086
466.56	12.121
466.76	12.156
466.96	12.201
467.16	12.172
467.36	12.136
467.56	12.183
467.76	12.175
467.96	12.196
468.16	12.192
468.36	12.215
468.56	12.194
468.76	12.217
468.96	12.205
469.16	12.211
469.35	12.155
469.55	12.105
469.75	12.145
469.95	12.150
470.15	12.103
470.35	12.098
470.55	12.070
470.75	12.063
470.95	12.070
471.15	12.042
471.35	12.027
471.55	12.046
471.75	12.047
471.95	12.040
472.15	12.059
472.35	12.069
472.54	12.113
472.74	12.137
472.94	12.134
473.14	12.158
473.34	12.172
473.54	12.150
473.74	12.201
473.94	12.220
474.14	12.203
474.34	12.207
474.54	12.232
474.74	12.243
474.94	12.236
475.13	12.185
475.33	12.162
475.53	12.160
475.73	12.156
475.93	12.169
476.13	12.205
476.33	12.198
476.53	12.181
476.73	12.186
476.93	12.197
477.12	12.189
477.32	12.210
477.52	12.228
477.72	12.255
477.92	12.283
478.12	12.308
478.32	12.336
478.52	12.366
478.72	12.370
478.92	12.371
479.11	12.396
479.31	12.412
479.51	12.406
479.71	12.422
479.91	12.431
480.11	12.427
480.31	12.440
480.51	12.451
480.70	12.473
480.90	12.473
481.10	12.463
481.30	12.455
481.50	12.460
481.70	12.475
481.90	12.497
482.10	12.507
482.29	12.537
482.49	12.539
482.69	12.559
482.89	12.576
483.09	12.599
483.29	12.627
483.49	12.642
483.68	12.668
483.88	12.707
484.08	12.744
484.28	12.762
484.48	12.804
484.68	12.828
484.88	12.855
485.07	12.882
485.27	12.903
485.47	12.924
485.67	12.943
485.87	12.942
486.07	12.957
486.26	12.992
486.46	12.986
486.66	13.016
486.86	13.061
487.06	13.048
487.26	13.063
487.45	13.089
487.65	13.100
487.85	13.115
488.05	13.130
488.25	13.133
488.45	13.148
488.64	13.177
488.84	13.153
489.04	13.182
489.24	13.168
489.44	13.143
489.64	13.155
489.83	13.173
490.03	13.160
490.23	13.204
490.43	13.250
490.63	13.266
490.82	13.284
491.02	13.288
491.22	13.280
491.42	13.330
491.62	13.329
491.81	13.341
492.01	13.369
492.21	13.361
492.41	13.363
492.61	13.357
492.80	13.319
493.00	13.321
493.20	13.332
493.40	13.303
493.60	13.328
493.79	13.336
493.99	13.311
494.19	13.351
494.39	13.350
494.59	13.341
494.78	13.357
494.98	13.356
495.18	13.374
495.38	13.378
495.57	13.377
495.77	13.382
495.97	13.426
496.17	13.429
496.37	13.456
496.56	13.487
496.76	13.482
496.96	13.498
497.16	13.549
497.35	13.575
497.55	13.601
497.75	13.606
497.95	13.656
498.14	13.678
498.34	13.715
498.54	13.734
498.74	13.762
498.93	13.789
499.13	13.813
499.33	13.845
499.53	13.863
499.72	13.839
499.92	13.878
500.12	13.906
500.32	13.934
500.51	13.954
500.71	13.988
500.91	13.992
501.11	14.014
501.30	14.060
501.50	14.073
501.70	14.107
501.90	14.139
502.09	14.177
502.29	14.246
502.49	14.237
502.69	14.279
502.88	14.336
503.08	14.387
503.28	14.384
503.47	14.423
503.67	14.479
503.87	14.481
504.07	14.548
504.26	14.555
504.46	14.585
504.66	14.649
504.85	14.685
505.05	14.737
505.25	14.799
505.45	14.836
505.64	14.863
505.84	14.912
506.04	14.965
506.23	14.999
506.43	15.029
506.63	15.055
506.83	15.143
507.02	15.120
507.22	15.153
507.42	15.150
507.61	15.186
507.81	15.212
508.01	15.245
508.20	15.266
508.40	15.296
508.60	15.331
508.80	15.310
508.99	15.317
509.19	15.369
509.39	15.320
509.58	15.400
509.78	15.376
509.98	15.398
510.17	15.423
510.37	15.385
510.57	15.388
510.76	15.406
510.96	15.431
511.16	15.415
511.35	15.454
511.55	15.512
511.75	15.503
511.94	15.511
512.14	15.485
512.34	15.524
512.53	15.525
512.73	15.515
512.93	15.539
513.12	15.560
513.32	15.566
513.52	15.568
513.71	15.573
513.91	15.593
514.11	15.576
514.30	15.586
514.50	15.613
514.70	15.644
514.89	15.648
515.09	15.650
515.28	15.671
515.48	15.674
515.68	15.661
515.87	15.656
516.07	15.671
516.27	15.651
516.46	15.657
516.66	15.677
516.86	15.674
517.05	15.696
517.25	15.646
517.44	15.665
517.64	15.706
517.84	15.713
518.03	15.701
518.23	15.727
518.43	15.734
518.62	15.769
518.82	15.774
519.01	15.790
519.21	15.765
519.41	15.798
519.60	15.833
519.80	15.909
520.00	15.921
520.19	15.913
520.39	15.962
520.58	15.982
520.78	15.998
520.98	15.997
521.17	16.004
521.37	16.041
521.56	16.051
521.76	16.079
521.96	16.083
522.15	16.100
522.35	16.096
522.54	16.116
522.74	16.148
522.94	16.151
523.13	16.210
523.33	16.192
523.52	16.202
523.72	16.194
523.91	16.209
524.11	16.222
524.31	16.223
524.50	16.229
524.70	16.211
524.89	16.256
525.09	16.275
525.29	16.294
525.48	16.309
525.68	16.322
525.87	16.393
526.07	16.433
526.26	16.434
526.46	16.488
526.66	16.523
526.85	16.585
527.05	16.632
527.24	16.672
527.44	16.659
527.63	16.684
527.83	16.738
528.02	16.778
528.22	16.833
528.42	16.886
528.61	16.946
528.81	17.021
529.00	17.031
529.20	17.077
529.39	17.114
529.59	17.162
529.78	17.199
529.98	17.250
530.17	17.300
530.37	17.312
530.57	17.328
530.76	17.321
530.96	17.306
531.15	17.327
531.35	17.352
531.54	17.386
531.74	17.391
531.93	17.471
532.13	17.429
532.32	17.437
532.52	17.438
532.71	17.403
532.91	17.431
533.10	17.414
533.30	17.406
533.49	17.429
533.69	17.372
533.89	17.385
534.08	17.415
534.28	17.400
534.47	17.383
534.67	17.383
534.86	17.423
535.06	17.514
535.25	17.564
535.45	17.510
535.64	17.572
535.84	17.602
536.03	17.598
536.23	17.641
536.42	17.637
536.62	17.609
536.81	17.627
537.01	17.578
537.20	17.604
537.40	17.575
537.59	17.501
537.79	17.484
537.98	17.498
538.17	17.482
538.37	17.467
538.56	17.455
538.76	17.487
538.95	17.516
539.15	17.539
539.34	17.544
539.54	17.593
539.73	17.604
539.93	17.641
540.12	17.689
540.32	17.693
540.51	17.741
540.71	17.779
540.90	17.808
541.10	17.881
541.29	17.926
541.49	17.947
541.68	18.028
541.87	18.130
542.07	18.133
542.26	18.242
542.46	18.273
542.65	18.396
542.85	18.515
543.04	18.597
543.24	18.634
543.43	18.745
543.63	18.786
543.82	18.824
544.01	18.854
544.21	18.876
544.40	18.905
544.60	19.031
544.79	19.008
544.99	19.067
545.18	19.019
545.37	19.064
545.57	19.130
545.76	19.191
545.96	19.203
546.15	19.180
546.35	19.188
546.54	19.258
546.73	19.266
546.93	19.281
547.12	19.332
547.32	19.342
547.51	19.355
547.71	19.383
547.90	19.362
548.09	19.288
548.29	19.331
548.48	19.273
548.68	19.359
548.87	19.408
549.06	19.395
549.26	19.414
549.45	19.323
549.65	19.243
549.84	19.196
550.03	19.284
550.23	19.264
550.42	19.243
550.62	19.292
550.81	19.300
551.00	19.356
551.20	19.344
551.39	19.270
551.59	19.338
551.78	19.386
551.97	19.433
552.17	19.479
552.36	19.586
552.56	19.511
552.75	19.591
552.94	19.664
553.14	19.638
553.33	19.608
553.52	19.689
553.72	19.655
553.91	19.688
554.11	19.612
554.30	19.602
554.49	19.673
554.69	19.681
554.88	19.682
555.07	19.701
555.27	19.657
555.46	19.646
555.65	19.608
555.85	19.678
556.04	19.665
556.24	19.757
556.43	19.848
556.62	19.911
556.82	19.919
557.01	19.953
557.20	19.856
557.40	19.835
557.59	19.867
557.78	19.925
557.98	19.904
558.17	19.963
558.36	19.959
558.56	19.951
558.75	19.993
558.94	19.934
559.14	19.953
559.33	19.948
559.52	19.902
559.72	20.012
559.91	20.025
560.10	20.012
560.30	20.007
560.49	20.024
560.68	20.064
560.88	20.040
561.07	20.064
561.26	20.032
561.46	20.053
561.65	20.017
561.84	20.018
562.04	20.081
562.23	20.083
562.42	20.122
562.62	20.087
562.81	20.104
563.00	20.161
563.19	20.241
563.39	20.266
563.58	20.250
563.77	20.287
563.97	20.413
564.16	20.520
564.35	20.625
564.55	20.609
564.74	20.730
564.93	20.782
565.12	20.933
565.32	21.021
565.51	21.186
565.70	21.229
565.90	21.331
566.09	21.524
566.28	21.647
566.47	21.675
566.67	21.779
566.86	21.832
567.05	21.987
567.25	22.030
567.44	22.122
567.63	22.241
567.82	22.290
568.02	22.342
568.21	22.413
568.40	22.561
568.59	22.683
568.79	22.725
568.98	22.772
569.17	22.771
569.36	22.824
569.56	22.869
569.75	22.937
569.94	23.031
570.14	23.070
570.33	23.192
570.52	23.223
570.71	23.261
570.91	23.331
571.10	23.330
571.29	23.456
571.48	23.475
571.68	23.558
571.87	23.665
572.06	23.718
572.25	23.800
572.44	23.846
572.64	23.875
572.83	23.961
573.02	23.984
573.21	24.065
573.41	24.017
573.60	24.073
573.79	24.124
573.98	24.249
574.18	24.418
574.37	24.451
574.56	24.518
574.75	24.561
574.94	24.621
575.14	24.763
575.33	24.782
575.52	24.861
575.71	24.993
575.91	25.044
576.10	25.147
576.29	25.183
576.48	25.240
576.67	25.230
576.87	25.286
577.06	25.394
577.25	25.524
577.44	25.609
577.63	25.655
577.83	25.717
578.02	25.817
578.21	25.833
578.40	25.989
578.59	26.067
578.79	26.115
578.98	26.222
579.17	26.276
579.36	26.414
579.55	26.465
579.74	26.514
579.94	26.531
580.13	26.623
580.32	26.726
580.51	26.759
580.70	26.797
580.90	26.893
581.09	26.941
581.28	27.065
581.47	27.079
581.66	27.188
581.85	27.243
582.05	27.335
582.24	27.384
582.43	27.581
582.62	27.649
582.81	27.755
583.00	27.861
583.20	28.032
583.39	28.031
583.58	28.083
583.77	28.160
583.96	28.267
584.15	28.388
584.34	28.447
584.54	28.469
584.73	28.577
584.92	28.581
585.11	28.707
585.30	28.671
585.49	28.703
585.68	28.750
585.88	28.898
586.07	28.973
586.26	29.053
586.45	29.134
586.64	29.110
586.83	29.214
587.02	29.311
587.22	29.392
587.41	29.497
587.60	29.551
587.79	29.654
587.98	29.727
588.17	29.747
588.36	29.770
588.55	29.811
588.74	29.808
588.94	29.883
589.13	29.996
589.32	29.990
589.51	30.109
589.70	30.122
589.89	30.151
590.08	30.163
590.27	30.223
590.46	30.335
590.66	30.407
590.85	30.502
591.04	30.573
591.23	30.687
591.42	30.751
591.61	30.803
591.80	30.864
591.99	30.929
592.18	30.996
592.37	31.123
592.57	31.179
592.76	31.265
592.95	31.277
593.14	31.286
593.33	31.350
593.52	31.414
593.71	31.479
593.90	31.491
594.09	31.541
594.28	31.590
594.47	31.580
594.66	31.614
594.85	31.643
595.05	31.621
595.24	31.648
595.43	31.721
595.62	31.820
595.81	31.862
596.00	31.866
596.19	31.894
596.38	31.909
596.57	31.946
596.76	32.103
596.95	32.176
597.14	32.267
597.33	32.229
597.52	32.353
597.71	32.449
597.90	32.474
598.09	32.501
598.28	32.507
598.47	32.586
598.67	32.585
598.86	32.714
599.05	32.756
599.24	32.687
599.43	32.733
599.62	32.792
599.81	32.859
600.00	32.863
600.19	32.935
600.38	32.936
600.57	32.995
600.76	33.008
600.95	33.084
601.14	33.119
601.33	33.092
601.52	33.094
601.71	33.148
601.90	33.184
602.09	33.180
602.28	33.200
602.47	33.259
602.66	33.227
602.85	33.295
603.04	33.345
603.23	33.412
603.42	33.368
603.61	33.471
603.80	33.471
603.99	33.520
604.18	33.635
604.37	33.643
604.56	33.611
604.75	33.656
604.94	33.720
605.13	33.733
605.32	33.743
605.51	33.778
605.70	33.853
605.89	33.917
606.08	33.933
606.27	34.037
606.46	34.044
606.65	34.013
606.84	34.029
607.03	34.096
607.22	34.134
607.41	34.170
607.60	34.226
607.79	34.306
607.98	34.342
608.17	34.329
608.36	34.374
608.55	34.347
608.74	34.349
608.93	34.405
609.12	34.346
609.31	34.403
609.49	34.421
609.68	34.450
609.87	34.397
610.06	34.418
610.25	34.390
610.44	34.345
610.63	34.349
610.82	34.384
611.01	34.442
611.20	34.392
611.39	34.410
611.58	34.554
611.77	34.563
611.96	34.637
612.15	34.678
612.34	34.691
612.53	34.664
612.72	34.720
612.90	34.750
613.09	34.757
613.28	34.823
613.47	34.953
613.66	35.021
613.85	35.076
614.04	34.983
614.23	35.017
614.42	35.061
614.61	35.126
614.80	35.173
614.99	35.263
615.18	35.320
615.36	35.348
615.55	35.427
615.74	35.361
615.93	35.276
616.12	35.282
616.31	35.275
616.50	35.371
616.69	35.333
616.88	35.258
617.07	35.175
617.25	35.177
617.44	35.177
617.63	35.200
617.82	35.271
618.01	35.287
618.20	35.363
618.39	35.406
618.58	35.452
618.77	35.442
618.95	35.488
619.14	35.552
619.33	35.539
619.52	35.665
619.71	35.715
619.90	35.673
620.09	35.625
620.28	35.630
620.46	35.690
620.65	35.680
620.84	35.637
621.03	35.628
621.22	35.612
621.41	35.608
621.60	35.621
621.79	35.712
621.97	35.727
622.16	35.713
622.35	35.756
622.54	35.781
622.73	35.727
622.92	35.668
623.11	35.697
623.29	35.736
623.48	35.787
623.67	35.795
623.86	35.844
624.05	35.892
624.24	35.910
624.42	35.855
624.61	35.875
624.80	35.911
624.99	35.926
625.18	35.986
625.37	36.037
625.55	36.007
625.74	36.013
625.93	36.099
626.12	36.157
626.31	36.162
626.50	36.135
626.68	36.142
626.87	36.216
627.06	36.231
627.25	36.169
627.44	36.169
627.63	36.257
627.81	36.207
628.00	36.233
628.19	36.265
628.38	36.211
628.57	36.260
628.75	36.205
628.94	36.215
629.13	36.336
629.32	36.303
629.51	36.357
629.69	36.443
629.88	36.480
630.07	36.418
630.26	36.440
630.45	36.533
630.63	36.519
630.82	36.562
631.01	36.590
631.20	36.703
631.39	36.709
631.57	36.667
631.76	36.699
631.95	36.693
632.14	36.675
632.32	36.727
632.51	36.728
632.70	36.783
632.89	36.701
633.08	36.782
633.26	36.764
633.45	36.741
633.64	36.749
633.83	36.851
634.01	36.884
634.20	36.920
634.39	36.989
634.58	37.064
634.76	37.097
634.95	37.117
635.14	37.144
635.33	37.210
635.51	37.186
635.70	37.280
635.89	37.363
636.08	37.403
636.26	37.386
636.45	37.416
636.64	37.367
636.83	37.404
637.01	37.429
637.20	37.463
637.39	37.473
637.58	37.591
637.76	37.643
637.95	37.676
638.14	37.752
638.33	37.832
638.51	37.758
638.70	37.898
638.89	37.825
639.07	37.898
639.26	37.939
639.45	37.981
639.64	37.964
639.82	38.037
640.01	37.992
640.20	37.929
640.38	38.001
640.57	37.847
640.76	37.844
640.95	37.964
641.13	37.915
641.32	38.041
641.51	38.073
641.69	38.061
641.88	37.999
642.07	38.061
642.26	38.088
642.44	38.137
642.63	38.239
642.82	38.259
643.00	38.326
643.19	38.289
643.38	38.261
643.56	38.318
643.75	38.300
643.94	38.361
644.12	38.391
644.31	38.531
644.50	38.548
644.68	38.553
644.87	38.575
645.06	38.712
645.24	38.767
645.43	38.928
645.62	38.985
645.81	39.036
645.99	39.006
646.18	39.009
646.37	39.000
646.55	39.052
646.74	39.070
646.92	39.075
647.11	39.190
647.30	39.174
647.48	39.120
647.67	39.132
647.86	39.135
648.04	39.223
648.23	39.266
648.42	39.310
648.60	39.447
648.79	39.465
648.98	39.504
649.16	39.563
649.35	39.679
649.54	39.745
649.72	39.797
649.91	39.803
650.09	39.833
650.28	39.848
650.47	39.857
650.65	39.921
650.84	39.993
651.03	39.969
651.21	40.038
651.40	40.093
651.59	40.122
651.77	40.126
651.96	40.091
652.14	40.201
652.33	40.295
652.52	40.338
652.70	40.403
652.89	40.491
653.07	40.479
653.26	40.509
653.45	40.578
653.63	40.639
653.82	40.691
654.00	40.739
654.19	40.752
654.38	40.757
654.56	40.702
654.75	40.750
654.93	40.768
655.12	40.751
655.31	40.726
655.49	40.759
655.68	40.809
655.86	40.781
656.05	40.809
656.24	40.796
656.42	40.782
656.61	40.814
656.79	40.993
656.98	41.126
657.16	41.207
657.35	41.317
657.54	41.418
657.72	41.484
657.91	41.527
658.09	41.572
658.28	41.663
658.46	41.797
658.65	41.897
658.84	41.980
659.02	42.082
659.21	42.096
659.39	42.177
659.58	42.149
659.76	42.175
659.95	42.215
660.13	42.361
660.32	42.482
660.51	42.549
660.69	42.639
660.88	42.671
661.06	42.658
661.25	42.686
661.43	42.728
661.62	42.680
661.80	42.671
661.99	42.683
662.17	42.732
662.36	42.679
662.55	42.604
662.73	42.669
662.92	42.652
663.10	42.633
663.29	42.634
663.47	42.786
663.66	42.795
663.84	42.869
664.03	42.957
664.21	42.984
664.40	43.128
664.58	43.141
664.77	43.220
664.95	43.233
665.14	43.245
665.32	43.286
665.51	43.387
665.69	43.337
665.88	43.272
666.06	43.382
666.25	43.348
666.43	43.314
666.62	43.388
666.80	43.384
666.99	43.394
667.17	43.494
667.36	43.571
667.54	43.574
667.73	43.600
667.91	43.582
668.10	43.690
668.28	43.733
668.47	43.758
668.65	43.809
668.84	43.982
669.02	43.920
669.21	43.982
669.39	44.108
669.58	44.199
669.76	44.303
669.95	44.350
670.13	44.345
670.31	44.341
670.50	44.357
670.68	44.369
670.87	44.410
671.05	44.530
671.24	44.487
671.42	44.503
671.61	44.477
671.79	44.504
671.98	44.581
672.16	44.540
672.35	44.681
672.53	44.787
672.71	44.788
672.90	44.880
673.08	44.998
673.27	45.021
673.45	44.997
673.64	44.999
673.82	45.009
674.01	45.070
674.19	45.061
674.37	44.997
674.56	44.990
674.74	44.945
674.93	44.930
675.11	44.996
675.30	44.996
675.48	45.014
675.66	45.034
675.85	44.978
676.03	45.093
676.22	45.256
676.40	45.260
676.58	45.286
676.77	45.313
676.95	45.424
677.14	45.484
677.32	45.647
677.50	45.731
677.69	45.712
677.87	45.661
678.06	45.702
678.24	45.848
678.43	45.877
678.61	45.923
678.79	45.972
678.98	45.941
679.16	45.981
679.34	46.011
679.53	45.943
679.71	45.931
679.90	46.050
680.08	46.118
680.26	46.250
680.45	46.287
680.63	46.317
680.82	46.327
681.00	46.318
681.18	46.329
681.37	46.481
681.55	46.586
681.73	46.636
681.92	46.694
682.10	46.649
682.29	46.610
682.47	46.722
682.65	46.700
682.84	46.644
683.02	46.614
683.20	46.492
683.39	46.626
683.57	46.666
683.75	46.616
683.94	46.565
684.12	46.514
684.30	46.614
684.49	46.705
684.67	46.677
684.85	46.632
685.04	46.624
685.22	46.778
685.40	46.819
685.59	46.928
685.77	46.850
685.96	46.921
686.14	46.907
686.32	46.750
686.50	46.790
686.69	46.780
686.87	46.716
687.05	46.745
687.24	46.759
687.42	46.912
687.60	46.872
687.79	46.898
687.97	46.955
688.15	46.969
688.34	46.995
688.52	47.172
688.70	47.381
688.89	47.352
689.07	47.401
689.25	47.537
689.44	47.633
689.62	47.650
689.80	47.653
689.98	47.656
690.17	47.652
690.35	47.709
690.53	47.757
690.72	47.836
690.90	47.836
691.08	47.805
691.27	47.901
691.45	47.882
691.63	47.894
691.81	47.947
692.00	47.963
692.18	47.978
692.36	47.959
692.54	47.999
692.73	48.058
692.91	47.995
693.09	47.961
693.28	47.955
693.46	48.003
693.64	48.042
693.82	48.127
694.01	48.139
694.19	48.162
694.37	48.108
694.55	48.132
694.74	48.231
694.92	48.279
695.10	48.314
695.28	48.427
695.47	48.416
695.65	48.446
695.83	48.476
696.01	48.474
696.20	48.380
696.38	48.321
696.56	48.311
696.74	48.447
696.93	48.367
697.11	48.353
697.29	48.347
697.47	48.261
697.66	48.211
697.84	48.277
698.02	48.236
698.20	48.272
698.39	48.356
698.57	48.478
698.75	48.615
698.93	48.649
699.11	48.677
699.30	48.682
699.48	48.769
699.66	48.853
699.84	48.905
700.03	48.968
700.21	48.986
700.39	49.096
700.57	49.153
700.75	49.061
700.94	49.015
701.12	48.898
701.30	48.876
701.48	48.866
701.66	48.959
701.85	49.043
702.03	48.963
702.21	49.082
702.39	49.119
702.57	49.119
702.76	49.075
702.94	49.028
703.12	49.113
703.30	49.226
703.48	49.299
703.66	49.327
703.85	49.465
704.03	49.498
704.21	49.463
704.39	49.556
704.57	49.483
704.75	49.440
704.94	49.447
705.12	49.486
705.30	49.523
705.48	49.616
705.66	49.654
705.84	49.735
706.03	49.691
706.21	49.631
706.39	49.665
706.57	49.673
706.75	49.669
706.93	49.725
707.12	49.818
707.30	49.846
707.48	49.861
707.66	49.955
707.84	49.980
708.02	49.932
708.20	49.947
708.39	50.131
708.57	50.169
708.75	50.190
708.93	50.242
709.11	50.221
709.29	50.186
709.47	50.148
709.66	50.136
709.84	50.168
710.02	50.235
710.20	50.194
710.38	50.131
710.56	50.122
710.74	49.930
710.92	49.969
711.10	49.977
711.29	49.984
711.47	50.124
711.65	50.176
711.83	50.180
712.01	50.321
712.19	50.303
712.37	50.207
712.55	50.188
712.73	50.342
712.92	50.534
713.10	50.713
713.28	50.650
713.46	50.696
713.64	50.758
713.82	50.780
714.00	50.867
714.18	50.898
714.36	50.880
714.54	50.975
714.72	50.964
714.91	51.080
715.09	51.048
715.27	50.895
715.45	50.848
715.63	50.922
715.81	50.929
715.99	50.939
716.17	50.933
716.35	50.895
716.53	50.904
716.71	50.919
716.89	50.886
717.07	51.090
717.25	51.014
717.43	51.099
717.62	51.169
717.80	51.237
717.98	51.257
718.16	51.302
718.34	51.329
718.52	51.341
718.70	51.478
718.88	51.551
719.06	51.539
719.24	51.523
719.42	51.375
719.60	51.423
719.78	51.478
719.96	51.426
720.14	51.433
720.32	51.413
720.50	51.338
720.68	51.356
720.86	51.306
721.04	51.185
721.22	51.346
721.40	51.487
721.58	51.502
721.76	51.548
721.94	51.553
722.12	51.658
722.30	51.700
722.48	51.703
722.66	51.701
722.84	51.843
723.03	51.812
723.21	51.975
723.39	52.033
723.57	52.045
723.75	51.982
723.93	52.171
724.11	52.294
724.29	52.367
724.47	52.346
724.65	52.429
724.83	52.504
725.00	52.665
725.18	52.616
725.36	52.723
725.54	52.666
725.72	52.744
725.90	52.683
726.08	52.649
726.26	52.681
726.44	52.632
726.62	52.623
726.80	52.504
726.98	52.503
727.16	52.537
727.34	52.485
727.52	52.479
727.70	52.434
727.88	52.427
728.06	52.458
728.24	52.449
728.42	52.472
728.60	52.421
728.78	52.462
728.96	52.562
729.14	52.645
729.32	52.611
729.50	52.669
729.68	52.687
729.86	52.826
730.04	52.955
730.22	52.979
730.39	52.806
730.57	52.778
730.75	52.807
730.93	52.782
731.11	52.776
731.29	52.860
731.47	52.872
731.65	52.956
731.83	52.962
732.01	52.887
732.19	52.822
732.37	52.749
732.55	52.851
732.73	52.987
732.90	53.078
733.08	53.088
733.26	53.114
733.44	53.125
733.62	53.082
733.80	53.117
733.98	53.226
734.16	53.246
734.34	53.426
734.52	53.439
734.70	53.384
734.87	53.340
735.05	53.344
735.23	53.461
735.41	53.637
735.59	53.520
735.77	53.444
735.95	53.422
736.13	53.397
736.31	53.349
736.49	53.305
736.66	53.313
736.84	53.268
737.02	53.295
737.20	53.308
737.38	53.344
737.56	53.258
737.74	53.079
737.92	53.122
738.09	53.348
738.27	53.410
738.45	53.404
738.63	53.513
738.81	53.578
738.99	53.499
739.17	53.541
739.34	53.629
739.52	53.749
739.70	53.821
739.88	53.927
740.06	54.089
740.24	54.224
740.42	54.182
740.59	54.194
740.77	54.310
740.95	54.159
741.13	54.143
741.31	54.200
741.49	54.414
741.66	54.427
741.84	54.380
742.02	54.335
742.20	54.244
742.38	54.060
742.56	54.141
742.73	54.035
742.91	53.975
743.09	53.885
743.27	54.010
743.45	54.025
743.63	54.054
743.80	54.041
743.98	54.028
744.16	54.001
744.34	54.077
744.52	54.164
744.69	54.223
744.87	54.191
745.05	54.326
745.23	54.316
745.41	54.478
745.59	54.450
745.76	54.528
745.94	54.553
746.12	54.453
746.30	54.519
746.47	54.568
746.65	54.550
746.83	54.608
747.01	54.734
747.19	54.740
747.36	54.725
747.54	54.809
747.72	54.769
747.90	54.802
748.08	54.785
748.25	54.767
748.43	54.928
748.61	54.887
748.79	54.916
748.96	54.974
749.14	54.919
749.32	54.988
749.50	55.048
749.68	55.162
749.85	55.171
750.03	55.150
750.21	55.241
750.39	55.164
750.56	55.175
750.74	54.945
750.92	54.980
751.10	55.010
751.27	54.990
751.45	55.004
751.63	55.061
751.81	55.028
751.98	55.057
752.16	55.122
752.34	55.183
752.51	55.183
752.69	55.261
752.87	55.289
753.05	55.389
753.22	55.536
753.40	55.601
753.58	55.743
753.76	55.809
753.93	55.804
754.11	55.845
754.29	55.705
754.46	55.773
754.64	55.865
754.82	55.822
755.00	55.944
755.17	56.045
755.35	56.166
755.53	56.198
755.70	55.989
755.88	55.909
756.06	55.940
756.24	56.096
756.41	56.192
756.59	56.307
756.77	56.225
756.94	56.145
757.12	56.112
757.30	56.027
757.47	56.065
757.65	56.058
757.83	55.819
758.01	55.999
758.18	56.029
758.36	56.021
758.54	55.884
758.71	55.872
758.89	55.767
759.07	55.787
759.24	55.824
759.42	55.873
759.60	55.943
759.77	55.747
759.95	55.720
760.13	55.919
760.30	55.850
760.48	55.872
760.66	55.843
760.83	55.784
761.01	55.643
761.19	55.749
761.36	55.769
761.54	55.711
761.72	55.710
761.89	55.816
762.07	55.934
762.24	55.932
762.42	55.788
762.60	55.879
762.77	55.909
762.95	55.997
763.13	56.046
763.30	56.298
763.48	56.470
763.66	56.529
763.83	56.560
764.01	56.587
764.18	56.431
764.36	56.332
764.54	56.387
764.71	56.582
764.89	56.594
765.07	56.604
765.24	56.417
765.42	56.454
765.59	56.319
765.77	56.214
765.95	56.305
766.12	56.252
766.30	56.318
766.47	56.466
766.65	56.578
766.83	56.565
767.00	56.543
767.18	56.534
767.35	56.689
767.53	57.002
767.71	56.909
767.88	57.113
768.06	57.124
768.23	57.074
768.41	57.196
768.59	57.111
768.76	57.039
768.94	57.023
769.11	57.142
769.29	57.164
769.46	57.258
769.64	57.042
769.82	56.877
769.99	56.911
770.17	56.669
770.34	56.618
770.52	56.580
770.69	56.494
770.87	56.593
771.05	56.640
771.22	56.777
771.40	56.657
771.57	56.649
771.75	56.647
771.92	56.720
772.10	56.843
772.27	56.956
772.45	57.121
772.63	57.067
772.80	57.267
772.98	57.366
773.15	57.395
773.33	57.386
773.50	57.327
773.68	57.592
773.85	57.623
774.03	57.560
774.20	57.434
774.38	57.413
774.55	57.557
774.73	57.496
774.91	57.623
775.08	57.516
775.26	57.565
775.43	57.645
775.61	57.730
775.78	57.820
775.96	57.667
776.13	57.698
776.31	57.751
776.48	57.889
776.66	57.863
776.83	57.801
777.01	57.873
777.18	57.905
777.36	57.882
777.53	57.864
777.71	57.749
777.88	57.769
778.06	57.685
778.23	57.575
778.41	57.453
778.58	57.394
778.76	57.550
778.93	57.649
779.11	57.458
779.28	57.501
779.46	57.474
779.63	57.525
779.80	57.546
779.98	57.647
780.15	57.584
780.33	57.629
780.50	57.698
780.68	57.868
780.85	57.997
781.03	57.949
781.20	57.825
781.38	57.935
781.55	58.035
781.73	58.162
781.90	58.126
782.08	58.255
782.25	58.186
782.42	58.290
782.60	58.384
782.77	58.404
782.95	58.216
783.12	58.262
783.30	58.319
783.47	58.508
783.65	58.553
783.82	58.431
783.99	58.361
784.17	58.287
784.34	58.138
784.52	58.247
784.69	58.309
784.87	58.304
785.04	58.389
785.21	58.655
785.39	58.765
785.56	58.782
785.74	58.809
785.91	58.875
786.08	58.937
786.26	59.035
786.43	59.083
786.61	59.127
786.78	59.216
786.96	59.070
787.13	59.116
787.30	58.995
787.48	58.987
787.65	58.669
787.83	58.650
788.00	58.724
788.17	58.691
788.35	58.685
788.52	58.776
788.70	59.005
788.87	58.930
789.04	58.888
789.22	59.007
789.39	59.035
789.56	59.232
789.74	59.157
789.91	59.632
790.09	59.707
790.26	59.614
790.43	59.656
790.61	59.710
790.78	59.680
790.95	59.592
791.13	59.894
791.30	59.891
791.47	59.754
791.65	59.894
791.82	59.917
792.00	59.873
792.17	59.811
792.34	59.827
792.52	59.646
792.69	59.685
792.86	59.640
793.04	59.655
793.21	59.592
793.38	59.418
793.56	59.406
793.73	59.537
793.90	59.472
794.08	59.389
794.25	59.456
794.42	59.287
794.60	59.425
794.77	59.732
794.94	59.756
795.12	59.853
795.29	59.754
795.46	59.832
795.64	59.865
795.81	60.040
795.98	60.072
796.16	60.074
796.33	60.096
796.50	60.153
796.68	60.373
796.85	60.173
797.02	60.093
797.19	60.048
797.37	60.130
797.54	60.288
797.71	60.500
797.89	60.530
798.06	60.439
798.23	60.593
798.41	60.555
798.58	60.508
798.75	60.643
798.92	60.622
799.10	60.473
799.27	60.427
799.44	60.578
799.62	60.586
799.79	60.371
799.96	60.304
800.13	60.358
800.31	60.306
800.48	60.178
800.65	60.267
800.82	60.521
801.00	60.583
801.17	60.465
801.34	60.608
801.52	60.636
801.69	60.612
801.86	60.469
802.03	60.637
802.21	60.760
802.38	60.522
802.55	60.613
802.72	60.731
802.90	60.680
803.07	60.568
803.24	60.540
803.41	60.739
803.59	61.066
803.76	61.041
803.93	61.000
804.10	61.026
804.27	61.003
804.45	60.699
804.62	60.932
804.79	60.852
804.96	60.664
805.14	60.715
805.31	60.768
805.48	60.771
805.65	60.662
805.82	60.305
806.00	60.508
806.17	60.564
806.34	60.640
806.51	60.772
806.69	61.019
806.86	61.149
807.03	61.271
807.20	61.351
807.37	61.412
807.55	61.428
807.72	61.422
807.89	61.457
808.06	61.650
808.23	61.416
808.41	61.364
808.58	61.335
808.75	61.224
808.92	61.131
809.09	61.131
809.26	61.292
809.44	61.536
809.61	61.401
809.78	61.313
809.95	61.240
810.12	60.856
810.30	60.797
810.47	60.921
810.64	61.140
810.81	61.027
810.98	61.105
811.15	61.076
811.33	60.892
811.50	60.694
811.67	60.651
811.84	60.638
812.01	60.726
812.18	60.830
812.35	61.357
812.53	61.528
812.70	61.660
812.87	61.454
813.04	61.786
813.21	61.961
813.38	62.061
813.55	62.375
813.73	62.444
813.90	62.139
814.07	62.399
814.24	62.588
814.41	62.682
814.58	62.518
814.75	62.583
814.93	62.494
815.10	62.539
815.27	62.462
815.44	62.306
815.61	62.280
815.78	61.932
815.95	62.049
816.12	62.308
816.29	62.182
816.47	62.058
816.64	61.861
816.81	61.963
816.98	61.828
817.15	62.044
817.32	62.446
817.49	62.486
817.66	62.386
817.83	62.396
818.00	62.540
818.18	62.508
818.35	62.577
818.52	62.835
818.69	62.839
818.86	62.862
819.03	62.585
819.20	62.770
819.37	62.447
819.54	61.933
819.71	61.881
819.88	62.068
820.05	62.010
820.23	61.928
820.40	62.052
820.57	62.110
820.74	61.926
820.91	61.909
821.08	62.214
821.25	62.407
821.42	62.327
821.59	62.265
821.76	62.422
821.93	62.437
822.10	62.357
822.27	62.392
822.44	62.344
822.61	62.273
822.78	62.094
822.95	62.190
823.12	62.184
823.29	61.944
823.47	62.108
823.64	62.062
823.81	62.359
823.98	62.583
824.15	62.718
824.32	62.643
824.49	62.921
824.66	63.274
824.83	63.140
825.00	63.212
825.17	62.975
825.34	63.151
825.51	63.066
825.68	62.937
825.85	62.983
826.02	63.081
826.19	62.702
826.36	62.629
826.53	62.831
826.70	62.630
826.87	62.574
827.04	62.535
827.21	62.515
827.38	62.741
827.55	62.757
827.72	63.130
827.89	63.222
828.06	63.255
828.23	63.104
828.40	63.129
828.57	63.220
828.74	63.413
828.91	63.232
829.08	63.493
829.25	63.772
829.42	64.055
829.59	64.046
829.76	63.944
829.93	63.860
830.10	63.713
830.27	63.817
830.44	63.609
830.60	63.910
830.77	63.846
830.94	63.424
831.11	63.692
831.28	63.540
831.45	63.405
831.62	63.224
831.79	63.316
831.96	63.318
832.13	63.460
832.30	63.715
832.47	63.408
832.64	63.770
832.81	63.695
832.98	63.778
833.15	63.980
833.32	64.044
833.49	63.947
833.65	64.279
833.82	64.196
833.99	64.194
834.16	64.312
834.33	63.933
834.50	63.674
834.67	64.149
834.84	64.051
835.01	63.844
835.18	63.807
835.35	63.805
835.52	63.844
835.69	64.105
835.85	63.781
836.02	63.741
836.19	63.670
836.36	63.667
836.53	64.098
836.70	64.219
836.87	63.722
837.04	63.769
837.21	63.916
837.38	63.942
837.54	64.085
837.71	63.872
837.88	63.833
838.05	64.134
838.22	64.234
838.39	64.273
838.56	64.218
838.73	64.086
838.89	64.260
839.06	64.304
839.23	64.367
839.40	64.775
839.57	64.764
839.74	64.851
839.91	65.106
840.08	65.015
840.24	64.604
840.41	64.521
840.58	64.392
840.75	64.409
840.92	64.195
841.09	64.257
841.26	64.705
841.42	64.887
841.59	64.594
841.76	64.593
841.93	64.345
842.10	64.225
842.27	64.612
842.43	64.645
842.60	65.241
842.77	65.609
842.94	65.953
843.11	66.231
843.28	66.037
843.44	65.913
843.61	65.949
843.78	65.790
843.95	66.017
844.12	66.300
844.28	66.021
844.45	65.949
844.62	66.411
844.79	66.019
844.96	66.038
845.13	65.565
845.29	65.293
845.46	65.139
845.63	64.992
845.80	64.815
845.97	65.049
846.13	65.063
846.30	65.030
846.47	65.683
846.64	65.521
846.81	65.309
846.97	65.456
847.14	65.257
847.31	65.774
847.48	66.088
847.64	66.366
847.81	66.608
847.98	66.207
848.15	66.312
848.32	65.678
848.48	65.736
848.65	65.514
848.82	65.316
848.99	65.294
849.15	65.343
849.32	65.149
849.49	65.122
849.66	64.820
849.82	64.603
849.99	64.699
850.16	65.210
850.33	65.010
850.49	65.752
850.66	65.472
850.83	65.567
851.00	65.463
851.16	65.447
851.33	65.433
851.50	65.729
851.67	65.461
851.83	65.841
852.00	66.165
852.17	66.149
852.34	65.984
852.50	66.078
852.67	65.957
852.84	66.174
853.01	66.577
853.17	66.753
853.34	66.754
853.51	67.100
853.67	66.687
853.84	67.008
854.01	66.915
854.18	66.870
854.34	66.546
854.51	66.727
854.68	67.096
854.84	66.769
855.01	66.673
855.18	66.364
855.34	66.795
855.51	66.902
855.68	66.812
855.85	67.269
856.01	67.298
856.18	67.592
856.35	67.769
856.51	67.911
856.68	67.879
856.85	67.889
857.01	68.184
857.18	68.473
857.35	68.290
857.51	67.868
857.68	67.720
857.85	67.590
858.01	67.531
858.18	67.468
858.35	67.047
858.51	67.000
858.68	67.187
858.85	67.288
859.01	66.676
859.18	66.524
859.35	66.551
859.51	66.092
859.68	66.186
859.85	66.178
860.01	65.959
860.18	66.328
860.35	66.397
860.51	66.536
860.68	66.322
860.84	66.030
861.01	66.048
861.18	66.425
861.34	66.792
861.51	66.965
861.68	67.280
861.84	67.466
862.01	67.287
862.18	67.372
862.34	66.811
862.51	66.509
862.67	66.390
862.84	66.662
863.01	66.677
863.17	66.501
863.34	66.379
863.50	66.395
863.67	65.958
863.84	66.011
864.00	65.559
864.17	65.696
864.33	65.369
864.50	65.498
864.67	65.338
864.83	65.880
865.00	65.654
865.16	65.481
865.33	65.670
865.50	65.905
865.66	65.678
865.83	65.600
865.99	65.456
866.16	65.390
866.33	65.587
866.49	65.541
866.66	65.596
866.82	65.821
866.99	65.722
867.15	66.200
867.32	66.723
867.49	66.903
867.65	66.676
867.82	66.720
867.98	67.114
868.15	67.256
868.31	67.556
868.48	67.693
868.64	67.907
868.81	67.658
868.98	67.453
869.14	67.257
869.31	66.730
869.47	66.606
869.64	66.060
869.80	66.112
869.97	66.087
870.13	65.486
870.30	65.710
870.46	65.333
870.63	65.325
870.79	65.363
870.96	65.389
871.12	65.793
871.29	65.721
871.46	65.598
871.62	65.464
871.79	65.887
871.95	65.894
872.12	65.810
872.28	65.808
872.45	65.769
872.61	65.852
872.78	65.822
872.94	65.862
873.11	66.180
873.27	65.826
873.44	65.704
873.60	65.868
873.77	66.071
873.93	66.515
874.10	66.582
874.26	66.541
874.43	66.513
874.59	66.250
874.76	66.492
874.92	66.503
875.09	66.483
875.25	66.676
875.41	66.656
875.58	66.826
875.74	66.709
875.91	66.542
876.07	65.730
876.24	66.006
876.40	65.866
876.57	66.199
876.73	66.472
876.90	66.339
877.06	66.290
877.23	66.523
877.39	66.056
877.56	66.080
877.72	65.955
877.88	65.970
878.05	65.773
878.21	66.249
878.38	65.884
878.54	65.845
878.71	66.200
878.87	66.102
879.04	66.093
879.20	66.135
879.36	66.002
879.53	66.385
879.69	66.849
879.86	66.562
880.02	64.375
880.19	67.823
880.35	67.293
880.51	68.544
880.68	70.835
>>>>>End Processed Spectral Data<<<<<
