# Supplementary material for: Natural history of the social millipede Brachycybe lecontii Wood, 1864
Source: Biodivers Data J. 2020 Apr 3;8:e50770. doi: 10.3897/BDJ.8.e50770 (PMC7148388; doi:10.3897/BDJ.8.e50770)
Supplement: Supplementary material 2 — Files with spectra [file bdj-08-e50770-s002.zip › BLCV0006.txt]

SpectraSuite Data File
++++++++++++++++++++++++++++++++++++
Date: Mon Jun 05 16:00:43 EDT 2017
User: Paul
Dark Spectrum Present: Yes
Reference Spectrum Present: Yes
Number of Sampled Component Spectra: 1
Spectrometers: USB4C01401
Integration Time (usec): 70000 (USB4C01401)
Spectra Averaged: 5 (USB4C01401)
Boxcar Smoothing: 6 (USB4C01401)
Correct for Electrical Dark: No (USB4C01401)
Strobe/Lamp Enabled: No (USB4C01401)
Correct for Detector Non-linearity: No (USB4C01401)
Correct for Stray Light: No (USB4C01401)
Number of Pixels in Processed Spectrum: 3648
>>>>>Begin Processed Spectral Data<<<<<
179.04	188.889
179.26	188.889
179.47	188.889
179.69	145.122
179.90	-73.973
180.12	179.310
180.33	451.124
180.55	526.506
180.76	1018.293
180.98	1043.373
181.19	-4887.500
181.41	-1276.364
181.62	433.838
181.84	178.011
182.05	105.172
182.27	88.069
182.48	66.295
182.70	62.508
182.91	50.880
183.13	47.302
183.34	41.112
183.56	39.759
183.77	33.743
183.99	29.886
184.20	29.592
184.41	26.891
184.63	22.347
184.84	21.841
185.06	22.170
185.27	21.898
185.49	20.307
185.70	19.855
185.92	17.807
186.13	16.808
186.35	18.113
186.56	20.295
186.78	21.486
186.99	20.886
187.21	21.887
187.42	22.845
187.64	22.383
187.85	22.581
188.06	21.290
188.28	21.142
188.49	19.580
188.71	23.989
188.92	24.447
189.14	22.575
189.35	21.228
189.57	20.497
189.78	20.613
190.00	20.580
190.21	21.982
190.42	22.509
190.64	21.787
190.85	22.339
191.07	22.724
191.28	25.469
191.50	22.858
191.71	21.586
191.93	22.825
192.14	24.339
192.36	25.512
192.57	26.994
192.78	24.813
193.00	21.911
193.21	21.210
193.43	20.936
193.64	21.754
193.86	19.497
194.07	18.610
194.28	18.082
194.50	19.359
194.71	18.900
194.93	17.473
195.14	17.482
195.36	15.937
195.57	17.761
195.78	20.897
196.00	21.101
196.21	20.478
196.43	19.378
196.64	23.445
196.86	24.200
197.07	24.465
197.28	23.068
197.50	21.617
197.71	22.485
197.93	21.619
198.14	22.829
198.36	22.955
198.57	23.011
198.78	21.344
199.00	22.145
199.21	22.222
199.43	17.291
199.64	17.103
199.85	17.126
200.07	18.186
200.28	18.454
200.50	18.852
200.71	20.247
200.92	19.115
201.14	19.703
201.35	19.505
201.57	21.483
201.78	20.863
201.99	20.156
202.21	21.326
202.42	22.921
202.64	23.275
202.85	21.826
203.06	22.565
203.28	22.090
203.49	22.560
203.71	21.007
203.92	20.353
204.13	18.072
204.35	19.338
204.56	22.122
204.78	23.852
204.99	25.487
205.20	22.470
205.42	21.546
205.63	21.594
205.85	19.840
206.06	21.563
206.27	21.384
206.49	23.068
206.70	24.224
206.91	25.692
207.13	23.655
207.34	18.027
207.56	17.904
207.77	19.173
207.98	19.942
208.20	20.283
208.41	20.284
208.62	22.413
208.84	21.631
209.05	17.850
209.27	17.324
209.48	16.794
209.69	16.746
209.91	17.528
210.12	21.682
210.33	20.806
210.55	20.223
210.76	20.414
210.97	20.394
211.19	18.798
211.40	17.895
211.61	16.008
211.83	18.255
212.04	19.015
212.26	19.741
212.47	20.461
212.68	18.727
212.90	17.582
213.11	18.592
213.32	18.280
213.54	18.522
213.75	17.935
213.96	19.838
214.18	20.136
214.39	20.272
214.60	18.981
214.82	19.009
215.03	15.932
215.24	12.993
215.46	13.949
215.67	12.224
215.88	8.516
216.10	9.857
216.31	8.663
216.52	8.722
216.74	9.409
216.95	8.263
217.16	8.340
217.38	8.097
217.59	7.857
217.80	8.938
218.02	10.475
218.23	9.623
218.44	11.311
218.66	12.218
218.87	10.613
219.08	10.550
219.30	10.612
219.51	9.811
219.72	9.555
219.94	9.647
220.15	9.538
220.36	8.921
220.58	8.493
220.79	8.070
221.00	8.332
221.22	7.148
221.43	6.987
221.64	6.957
221.85	6.556
222.07	6.298
222.28	6.598
222.49	6.606
222.71	6.056
222.92	6.031
223.13	6.190
223.35	6.254
223.56	5.596
223.77	5.201
223.99	5.196
224.20	5.079
224.41	4.753
224.62	4.885
224.84	4.573
225.05	3.881
225.26	3.730
225.48	3.972
225.69	4.050
225.90	3.909
226.11	3.618
226.33	3.986
226.54	3.944
226.75	3.669
226.97	3.782
227.18	3.803
227.39	3.475
227.60	3.600
227.82	3.578
228.03	3.396
228.24	3.035
228.46	2.964
228.67	2.581
228.88	2.741
229.09	2.733
229.31	2.742
229.52	2.958
229.73	2.801
229.95	2.756
230.16	2.838
230.37	2.870
230.58	2.887
230.80	2.963
231.01	3.060
231.22	2.990
231.43	3.098
231.65	2.988
231.86	2.872
232.07	2.953
232.28	2.847
232.50	2.829
232.71	2.823
232.92	2.808
233.14	2.686
233.35	2.642
233.56	2.527
233.77	2.438
233.99	2.496
234.20	2.540
234.41	2.525
234.62	2.529
234.84	2.489
235.05	2.465
235.26	2.424
235.47	2.492
235.69	2.387
235.90	2.434
236.11	2.472
236.32	2.550
236.53	2.616
236.75	2.571
236.96	2.610
237.17	2.630
237.38	2.632
237.60	2.540
237.81	2.582
238.02	2.543
238.23	2.377
238.45	2.437
238.66	2.393
238.87	2.308
239.08	2.306
239.30	2.276
239.51	2.224
239.72	2.161
239.93	2.099
240.14	2.061
240.36	2.061
240.57	2.047
240.78	2.110
240.99	2.153
241.21	2.165
241.42	2.160
241.63	2.204
241.84	2.176
242.05	2.193
242.27	2.200
242.48	2.174
242.69	2.205
242.90	2.235
243.11	2.263
243.33	2.233
243.54	2.198
243.75	2.252
243.96	2.244
244.18	2.230
244.39	2.213
244.60	2.205
244.81	2.229
245.02	2.250
245.24	2.260
245.45	2.263
245.66	2.211
245.87	2.209
246.08	2.202
246.30	2.224
246.51	2.242
246.72	2.247
246.93	2.289
247.14	2.327
247.35	2.324
247.57	2.299
247.78	2.299
247.99	2.298
248.20	2.313
248.41	2.395
248.63	2.416
248.84	2.449
249.05	2.450
249.26	2.420
249.47	2.456
249.68	2.413
249.90	2.405
250.11	2.411
250.32	2.401
250.53	2.405
250.74	2.438
250.96	2.437
251.17	2.398
251.38	2.390
251.59	2.397
251.80	2.379
252.01	2.382
252.23	2.351
252.44	2.391
252.65	2.398
252.86	2.425
253.07	2.448
253.28	2.441
253.50	2.446
253.71	2.454
253.92	2.461
254.13	2.460
254.34	2.454
254.55	2.488
254.76	2.503
254.98	2.508
255.19	2.502
255.40	2.490
255.61	2.516
255.82	2.503
256.03	2.515
256.25	2.505
256.46	2.503
256.67	2.535
256.88	2.547
257.09	2.559
257.30	2.549
257.51	2.517
257.73	2.528
257.94	2.524
258.15	2.555
258.36	2.549
258.57	2.556
258.78	2.585
258.99	2.588
259.20	2.569
259.42	2.547
259.63	2.538
259.84	2.513
260.05	2.533
260.26	2.577
260.47	2.542
260.68	2.578
260.90	2.589
261.11	2.575
261.32	2.601
261.53	2.588
261.74	2.591
261.95	2.613
262.16	2.610
262.37	2.643
262.58	2.670
262.80	2.651
263.01	2.614
263.22	2.650
263.43	2.639
263.64	2.609
263.85	2.601
264.06	2.604
264.27	2.583
264.48	2.577
264.70	2.581
264.91	2.595
265.12	2.555
265.33	2.537
265.54	2.550
265.75	2.560
265.96	2.556
266.17	2.540
266.38	2.550
266.59	2.545
266.81	2.529
267.02	2.536
267.23	2.514
267.44	2.496
267.65	2.472
267.86	2.470
268.07	2.477
268.28	2.447
268.49	2.453
268.70	2.457
268.91	2.441
269.13	2.422
269.34	2.429
269.55	2.433
269.76	2.396
269.97	2.402
270.18	2.397
270.39	2.407
270.60	2.403
270.81	2.391
271.02	2.399
271.23	2.398
271.44	2.373
271.65	2.358
271.87	2.361
272.08	2.347
272.29	2.326
272.50	2.357
272.71	2.368
272.92	2.360
273.13	2.358
273.34	2.358
273.55	2.358
273.76	2.374
273.97	2.358
274.18	2.358
274.39	2.375
274.60	2.363
274.81	2.388
275.02	2.392
275.24	2.384
275.45	2.355
275.66	2.367
275.87	2.343
276.08	2.340
276.29	2.346
276.50	2.337
276.71	2.350
276.92	2.353
277.13	2.344
277.34	2.362
277.55	2.342
277.76	2.344
277.97	2.358
278.18	2.378
278.39	2.373
278.60	2.390
278.81	2.400
279.02	2.397
279.23	2.392
279.44	2.385
279.65	2.399
279.86	2.400
280.08	2.399
280.29	2.394
280.50	2.371
280.71	2.352
280.92	2.356
281.13	2.354
281.34	2.354
281.55	2.356
281.76	2.348
281.97	2.332
282.18	2.331
282.39	2.320
282.60	2.323
282.81	2.329
283.02	2.336
283.23	2.353
283.44	2.366
283.65	2.366
283.86	2.381
284.07	2.374
284.28	2.376
284.49	2.367
284.70	2.391
284.91	2.404
285.12	2.403
285.33	2.413
285.54	2.409
285.75	2.416
285.96	2.420
286.17	2.411
286.38	2.412
286.59	2.402
286.80	2.401
287.01	2.391
287.22	2.401
287.43	2.389
287.64	2.388
287.85	2.381
288.06	2.373
288.27	2.368
288.48	2.357
288.69	2.349
288.90	2.345
289.11	2.349
289.32	2.354
289.53	2.365
289.74	2.356
289.95	2.347
290.16	2.349
290.37	2.326
290.58	2.329
290.79	2.320
291.00	2.313
291.21	2.282
291.42	2.277
291.63	2.280
291.83	2.266
292.04	2.258
292.25	2.244
292.46	2.234
292.67	2.237
292.88	2.223
293.09	2.223
293.30	2.222
293.51	2.221
293.72	2.212
293.93	2.220
294.14	2.214
294.35	2.205
294.56	2.198
294.77	2.182
294.98	2.176
295.19	2.181
295.40	2.178
295.61	2.186
295.82	2.177
296.03	2.169
296.24	2.167
296.45	2.170
296.66	2.160
296.86	2.164
297.07	2.156
297.28	2.165
297.49	2.170
297.70	2.161
297.91	2.161
298.12	2.168
298.33	2.168
298.54	2.172
298.75	2.174
298.96	2.168
299.17	2.166
299.38	2.171
299.59	2.167
299.80	2.178
300.00	2.173
300.21	2.167
300.42	2.183
300.63	2.181
300.84	2.178
301.05	2.185
301.26	2.197
301.47	2.194
301.68	2.199
301.89	2.210
302.10	2.229
302.31	2.242
302.52	2.250
302.72	2.259
302.93	2.268
303.14	2.277
303.35	2.284
303.56	2.277
303.77	2.267
303.98	2.264
304.19	2.287
304.40	2.289
304.61	2.277
304.82	2.284
305.02	2.289
305.23	2.278
305.44	2.279
305.65	2.290
305.86	2.285
306.07	2.288
306.28	2.313
306.49	2.326
306.70	2.327
306.91	2.329
307.11	2.345
307.32	2.351
307.53	2.340
307.74	2.341
307.95	2.364
308.16	2.367
308.37	2.369
308.58	2.385
308.79	2.380
308.99	2.386
309.20	2.383
309.41	2.410
309.62	2.405
309.83	2.400
310.04	2.396
310.25	2.417
310.46	2.418
310.66	2.418
310.87	2.416
311.08	2.426
311.29	2.417
311.50	2.430
311.71	2.437
311.92	2.457
312.12	2.437
312.33	2.454
312.54	2.458
312.75	2.484
312.96	2.477
313.17	2.479
313.38	2.482
313.59	2.483
313.79	2.485
314.00	2.481
314.21	2.495
314.42	2.476
314.63	2.462
314.84	2.481
315.04	2.474
315.25	2.488
315.46	2.473
315.67	2.477
315.88	2.483
316.09	2.473
316.30	2.475
316.50	2.481
316.71	2.497
316.92	2.503
317.13	2.516
317.34	2.512
317.55	2.503
317.75	2.514
317.96	2.519
318.17	2.543
318.38	2.545
318.59	2.546
318.80	2.567
319.00	2.579
319.21	2.575
319.42	2.576
319.63	2.569
319.84	2.579
320.05	2.592
320.25	2.602
320.46	2.599
320.67	2.589
320.88	2.582
321.09	2.588
321.29	2.592
321.50	2.589
321.71	2.600
321.92	2.606
322.13	2.605
322.34	2.605
322.54	2.604
322.75	2.627
322.96	2.626
323.17	2.635
323.38	2.641
323.58	2.635
323.79	2.633
324.00	2.639
324.21	2.647
324.42	2.649
324.62	2.643
324.83	2.642
325.04	2.648
325.25	2.652
325.46	2.628
325.66	2.635
325.87	2.630
326.08	2.633
326.29	2.653
326.50	2.665
326.70	2.661
326.91	2.650
327.12	2.642
327.33	2.641
327.53	2.649
327.74	2.655
327.95	2.651
328.16	2.669
328.37	2.674
328.57	2.673
328.78	2.691
328.99	2.675
329.20	2.668
329.41	2.676
329.61	2.685
329.82	2.691
330.03	2.730
330.24	2.733
330.44	2.731
330.65	2.725
330.86	2.732
331.07	2.732
331.27	2.749
331.48	2.750
331.69	2.774
331.90	2.783
332.10	2.800
332.31	2.813
332.52	2.829
332.73	2.806
332.93	2.818
333.14	2.836
333.35	2.860
333.56	2.865
333.76	2.869
333.97	2.869
334.18	2.873
334.39	2.871
334.59	2.871
334.80	2.859
335.01	2.869
335.22	2.852
335.42	2.860
335.63	2.866
335.84	2.862
336.05	2.852
336.25	2.846
336.46	2.842
336.67	2.841
336.88	2.844
337.08	2.835
337.29	2.842
337.50	2.848
337.71	2.838
337.91	2.850
338.12	2.852
338.33	2.854
338.53	2.855
338.74	2.856
338.95	2.870
339.16	2.888
339.36	2.907
339.57	2.917
339.78	2.930
339.98	2.935
340.19	2.952
340.40	2.957
340.61	2.975
340.81	2.988
341.02	2.995
341.23	2.994
341.43	3.013
341.64	3.014
341.85	3.021
342.06	3.003
342.26	3.001
342.47	3.012
342.68	3.026
342.88	3.024
343.09	3.026
343.30	3.033
343.51	3.046
343.71	3.054
343.92	3.077
344.13	3.092
344.33	3.101
344.54	3.095
344.75	3.122
344.95	3.139
345.16	3.143
345.37	3.142
345.57	3.145
345.78	3.153
345.99	3.151
346.19	3.140
346.40	3.136
346.61	3.131
346.82	3.141
347.02	3.153
347.23	3.178
347.44	3.159
347.64	3.158
347.85	3.161
348.06	3.176
348.26	3.178
348.47	3.187
348.68	3.193
348.88	3.209
349.09	3.233
349.30	3.249
349.50	3.229
349.71	3.234
349.92	3.228
350.12	3.254
350.33	3.262
350.54	3.273
350.74	3.271
350.95	3.297
351.16	3.294
351.36	3.315
351.57	3.323
351.77	3.306
351.98	3.303
352.19	3.321
352.39	3.335
352.60	3.351
352.81	3.354
353.01	3.360
353.22	3.374
353.43	3.369
353.63	3.374
353.84	3.384
354.05	3.382
354.25	3.387
354.46	3.407
354.67	3.425
354.87	3.439
355.08	3.409
355.28	3.402
355.49	3.414
355.70	3.410
355.90	3.418
356.11	3.432
356.32	3.427
356.52	3.458
356.73	3.467
356.93	3.472
357.14	3.488
357.35	3.502
357.55	3.484
357.76	3.493
357.97	3.504
358.17	3.511
358.38	3.512
358.58	3.502
358.79	3.511
359.00	3.512
359.20	3.499
359.41	3.480
359.61	3.472
359.82	3.472
360.03	3.466
360.23	3.498
360.44	3.506
360.64	3.520
360.85	3.520
361.06	3.551
361.26	3.549
361.47	3.565
361.67	3.565
361.88	3.574
362.09	3.588
362.29	3.616
362.50	3.629
362.70	3.621
362.91	3.624
363.12	3.648
363.32	3.650
363.53	3.659
363.73	3.645
363.94	3.656
364.15	3.662
364.35	3.656
364.56	3.669
364.76	3.697
364.97	3.707
365.17	3.696
365.38	3.736
365.59	3.740
365.79	3.736
366.00	3.717
366.20	3.731
366.41	3.735
366.61	3.758
366.82	3.764
367.03	3.800
367.23	3.804
367.44	3.828
367.64	3.826
367.85	3.834
368.05	3.813
368.26	3.817
368.47	3.831
368.67	3.864
368.88	3.866
369.08	3.890
369.29	3.896
369.49	3.896
369.70	3.906
369.90	3.914
370.11	3.882
370.31	3.891
370.52	3.926
370.73	3.934
370.93	3.930
371.14	3.930
371.34	3.948
371.55	3.946
371.75	3.943
371.96	3.939
372.16	3.959
372.37	3.978
372.57	3.983
372.78	4.007
372.99	4.032
373.19	4.037
373.40	4.059
373.60	4.080
373.81	4.095
374.01	4.097
374.22	4.106
374.42	4.121
374.63	4.141
374.83	4.140
375.04	4.144
375.24	4.163
375.45	4.179
375.65	4.166
375.86	4.159
376.06	4.168
376.27	4.178
376.47	4.178
376.68	4.188
376.88	4.205
377.09	4.208
377.29	4.209
377.50	4.239
377.70	4.250
377.91	4.254
378.11	4.270
378.32	4.293
378.52	4.302
378.73	4.331
378.93	4.368
379.14	4.377
379.34	4.388
379.55	4.409
379.75	4.433
379.96	4.480
380.16	4.480
380.37	4.495
380.57	4.553
380.78	4.577
380.98	4.607
381.19	4.628
381.39	4.640
381.60	4.646
381.80	4.696
382.01	4.727
382.21	4.749
382.42	4.770
382.62	4.796
382.83	4.827
383.03	4.845
383.24	4.830
383.44	4.829
383.65	4.854
383.85	4.884
384.06	4.922
384.26	4.954
384.47	4.991
384.67	5.021
384.87	5.038
385.08	5.066
385.28	5.060
385.49	5.079
385.69	5.111
385.90	5.147
386.10	5.187
386.31	5.234
386.51	5.254
386.72	5.246
386.92	5.271
387.13	5.278
387.33	5.285
387.53	5.323
387.74	5.367
387.94	5.415
388.15	5.441
388.35	5.474
388.56	5.499
388.76	5.525
388.97	5.529
389.17	5.578
389.37	5.621
389.58	5.653
389.78	5.689
389.99	5.748
390.19	5.792
390.40	5.826
390.60	5.863
390.80	5.920
391.01	5.961
391.21	6.009
391.42	6.048
391.62	6.074
391.83	6.094
392.03	6.159
392.23	6.201
392.44	6.233
392.64	6.263
392.85	6.280
393.05	6.300
393.26	6.343
393.46	6.393
393.66	6.447
393.87	6.485
394.07	6.523
394.28	6.571
394.48	6.602
394.68	6.623
394.89	6.670
395.09	6.716
395.30	6.766
395.50	6.821
395.70	6.853
395.91	6.867
396.11	6.885
396.32	6.885
396.52	6.917
396.72	6.964
396.93	6.992
397.13	7.040
397.34	7.078
397.54	7.094
397.74	7.120
397.95	7.144
398.15	7.182
398.36	7.248
398.56	7.304
398.76	7.335
398.97	7.390
399.17	7.445
399.37	7.488
399.58	7.519
399.78	7.564
399.99	7.597
400.19	7.623
400.39	7.697
400.60	7.756
400.80	7.808
401.00	7.818
401.21	7.836
401.41	7.878
401.62	7.874
401.82	7.902
402.02	7.911
402.23	7.935
402.43	7.954
402.63	7.987
402.84	8.044
403.04	8.050
403.24	8.056
403.45	8.060
403.65	8.080
403.86	8.096
404.06	8.132
404.26	8.172
404.47	8.167
404.67	8.200
404.87	8.251
405.08	8.279
405.28	8.281
405.48	8.298
405.69	8.339
405.89	8.380
406.09	8.402
406.30	8.454
406.50	8.507
406.70	8.518
406.91	8.552
407.11	8.594
407.31	8.626
407.52	8.666
407.72	8.680
407.92	8.718
408.13	8.763
408.33	8.772
408.53	8.776
408.74	8.783
408.94	8.786
409.14	8.799
409.35	8.821
409.55	8.846
409.75	8.871
409.96	8.885
410.16	8.881
410.36	8.903
410.57	8.933
410.77	8.925
410.97	8.931
411.18	8.946
411.38	8.989
411.58	9.013
411.78	9.023
411.99	9.025
412.19	9.040
412.39	9.068
412.60	9.091
412.80	9.098
413.00	9.106
413.21	9.117
413.41	9.111
413.61	9.144
413.81	9.147
414.02	9.159
414.22	9.178
414.42	9.203
414.63	9.242
414.83	9.251
415.03	9.243
415.23	9.254
415.44	9.271
415.64	9.318
415.84	9.344
416.05	9.374
416.25	9.380
416.45	9.444
416.65	9.436
416.86	9.467
417.06	9.504
417.26	9.514
417.47	9.540
417.67	9.571
417.87	9.579
418.07	9.611
418.28	9.617
418.48	9.636
418.68	9.618
418.88	9.622
419.09	9.596
419.29	9.606
419.49	9.570
419.69	9.547
419.90	9.527
420.10	9.536
420.30	9.527
420.50	9.520
420.71	9.511
420.91	9.513
421.11	9.486
421.31	9.511
421.52	9.522
421.72	9.512
421.92	9.520
422.12	9.552
422.33	9.568
422.53	9.589
422.73	9.582
422.93	9.596
423.14	9.614
423.34	9.650
423.54	9.667
423.74	9.717
423.95	9.711
424.15	9.685
424.35	9.708
424.55	9.739
424.76	9.717
424.96	9.729
425.16	9.765
425.36	9.767
425.56	9.772
425.77	9.782
425.97	9.784
426.17	9.771
426.37	9.772
426.58	9.809
426.78	9.875
426.98	9.873
427.18	9.837
427.38	9.833
427.59	9.851
427.79	9.843
427.99	9.877
428.19	9.844
428.39	9.868
428.60	9.843
428.80	9.835
429.00	9.813
429.20	9.815
429.40	9.780
429.61	9.790
429.81	9.807
430.01	9.830
430.21	9.836
430.41	9.831
430.62	9.836
430.82	9.876
431.02	9.846
431.22	9.873
431.42	9.905
431.63	9.911
431.83	9.931
432.03	9.990
432.23	10.016
432.43	10.041
432.64	10.049
432.84	10.021
433.04	10.039
433.24	10.056
433.44	10.106
433.64	10.164
433.85	10.195
434.05	10.214
434.25	10.263
434.45	10.259
434.65	10.240
434.85	10.263
435.06	10.277
435.26	10.334
435.46	10.362
435.66	10.367
435.86	10.395
436.06	10.351
436.27	10.363
436.47	10.354
436.67	10.396
436.87	10.408
437.07	10.427
437.27	10.451
437.47	10.458
437.68	10.513
437.88	10.511
438.08	10.556
438.28	10.609
438.48	10.614
438.68	10.675
438.89	10.663
439.09	10.696
439.29	10.701
439.49	10.696
439.69	10.767
439.89	10.813
440.09	10.856
440.29	10.836
440.50	10.842
440.70	10.822
440.90	10.833
441.10	10.820
441.30	10.800
441.50	10.818
441.70	10.846
441.90	10.889
442.11	10.903
442.31	10.888
442.51	10.886
442.71	10.886
442.91	10.925
443.11	10.973
443.31	11.037
443.51	11.047
443.72	11.078
443.92	11.125
444.12	11.196
444.32	11.221
444.52	11.199
444.72	11.250
444.92	11.262
445.12	11.299
445.32	11.306
445.53	11.349
445.73	11.412
445.93	11.428
446.13	11.441
446.33	11.465
446.53	11.519
446.73	11.548
446.93	11.586
447.13	11.649
447.33	11.671
447.53	11.724
447.74	11.770
447.94	11.821
448.14	11.829
448.34	11.820
448.54	11.893
448.74	11.979
448.94	12.078
449.14	12.096
449.34	12.148
449.54	12.177
449.74	12.197
449.94	12.228
450.14	12.322
450.35	12.326
450.55	12.380
450.75	12.370
450.95	12.429
451.15	12.399
451.35	12.412
451.55	12.386
451.75	12.420
451.95	12.437
452.15	12.463
452.35	12.407
452.55	12.461
452.75	12.400
452.95	12.432
453.15	12.418
453.35	12.436
453.56	12.410
453.76	12.425
453.96	12.380
454.16	12.365
454.36	12.316
454.56	12.280
454.76	12.274
454.96	12.379
455.16	12.333
455.36	12.276
455.56	12.199
455.76	12.186
455.96	12.225
456.16	12.205
456.36	12.198
456.56	12.214
456.76	12.200
456.96	12.258
457.16	12.196
457.36	12.107
457.56	12.072
457.76	12.007
457.96	11.991
458.16	12.001
458.36	11.977
458.56	11.930
458.76	11.906
458.96	11.873
459.16	11.835
459.36	11.802
459.56	11.724
459.76	11.771
459.96	11.761
460.16	11.724
460.36	11.757
460.56	11.739
460.76	11.754
460.96	11.735
461.16	11.723
461.36	11.700
461.56	11.670
461.76	11.650
461.96	11.639
462.16	11.629
462.36	11.589
462.56	11.576
462.76	11.536
462.96	11.526
463.16	11.531
463.36	11.504
463.56	11.473
463.76	11.457
463.96	11.441
464.16	11.463
464.36	11.502
464.56	11.511
464.76	11.521
464.96	11.486
465.16	11.501
465.36	11.502
465.56	11.509
465.76	11.513
465.96	11.472
466.16	11.491
466.36	11.504
466.56	11.525
466.76	11.533
466.96	11.505
467.16	11.453
467.36	11.441
467.56	11.462
467.76	11.452
467.96	11.481
468.16	11.442
468.36	11.418
468.56	11.428
468.76	11.417
468.96	11.408
469.16	11.393
469.35	11.315
469.55	11.275
469.75	11.284
469.95	11.261
470.15	11.218
470.35	11.197
470.55	11.137
470.75	11.078
470.95	11.093
471.15	11.051
471.35	11.036
471.55	11.003
471.75	10.976
471.95	10.989
472.15	10.954
472.35	10.910
472.54	10.901
472.74	10.899
472.94	10.869
473.14	10.886
473.34	10.906
473.54	10.884
473.74	10.926
473.94	10.916
474.14	10.906
474.34	10.880
474.54	10.847
474.74	10.859
474.94	10.868
475.13	10.850
475.33	10.831
475.53	10.832
475.73	10.815
475.93	10.824
476.13	10.805
476.33	10.792
476.53	10.757
476.73	10.744
476.93	10.758
477.12	10.757
477.32	10.766
477.52	10.770
477.72	10.762
477.92	10.759
478.12	10.756
478.32	10.778
478.52	10.783
478.72	10.783
478.92	10.750
479.11	10.759
479.31	10.771
479.51	10.763
479.71	10.780
479.91	10.807
480.11	10.821
480.31	10.827
480.51	10.835
480.70	10.850
480.90	10.839
481.10	10.833
481.30	10.830
481.50	10.861
481.70	10.875
481.90	10.900
482.10	10.935
482.29	10.974
482.49	10.969
482.69	10.951
482.89	10.987
483.09	10.999
483.29	11.020
483.49	11.041
483.68	11.052
483.88	11.070
484.08	11.079
484.28	11.114
484.48	11.111
484.68	11.074
484.88	11.082
485.07	11.089
485.27	11.127
485.47	11.109
485.67	11.126
485.87	11.116
486.07	11.105
486.26	11.101
486.46	11.121
486.66	11.123
486.86	11.117
487.06	11.110
487.26	11.160
487.45	11.154
487.65	11.145
487.85	11.157
488.05	11.192
488.25	11.198
488.45	11.234
488.64	11.255
488.84	11.255
489.04	11.265
489.24	11.251
489.44	11.254
489.64	11.273
489.83	11.250
490.03	11.235
490.23	11.256
490.43	11.259
490.63	11.238
490.82	11.244
491.02	11.223
491.22	11.192
491.42	11.215
491.62	11.224
491.81	11.217
492.01	11.222
492.21	11.199
492.41	11.208
492.61	11.185
492.80	11.142
493.00	11.117
493.20	11.126
493.40	11.093
493.60	11.082
493.79	11.092
493.99	11.047
494.19	11.024
494.39	11.046
494.59	11.017
494.78	11.022
494.98	10.995
495.18	11.005
495.38	11.023
495.57	11.035
495.77	11.010
495.97	11.020
496.17	11.019
496.37	11.014
496.56	11.047
496.76	11.054
496.96	11.020
497.16	11.046
497.35	11.062
497.55	11.058
497.75	11.068
497.95	11.050
498.14	11.048
498.34	11.062
498.54	11.082
498.74	11.106
498.93	11.120
499.13	11.137
499.33	11.142
499.53	11.164
499.72	11.168
499.92	11.189
500.12	11.225
500.32	11.240
500.51	11.287
500.71	11.324
500.91	11.350
501.11	11.365
501.30	11.396
501.50	11.425
501.70	11.487
501.90	11.531
502.09	11.587
502.29	11.633
502.49	11.637
502.69	11.711
502.88	11.776
503.08	11.812
503.28	11.854
503.47	11.932
503.67	12.000
503.87	12.039
504.07	12.101
504.26	12.084
504.46	12.112
504.66	12.153
504.85	12.198
505.05	12.262
505.25	12.291
505.45	12.290
505.64	12.326
505.84	12.343
506.04	12.365
506.23	12.373
506.43	12.385
506.63	12.367
506.83	12.411
507.02	12.454
507.22	12.494
507.42	12.492
507.61	12.540
507.81	12.556
508.01	12.616
508.20	12.666
508.40	12.653
508.60	12.632
508.80	12.640
508.99	12.671
509.19	12.746
509.39	12.708
509.58	12.702
509.78	12.698
509.98	12.711
510.17	12.710
510.37	12.697
510.57	12.695
510.76	12.644
510.96	12.696
511.16	12.712
511.35	12.670
511.55	12.663
511.75	12.647
511.94	12.668
512.14	12.649
512.34	12.622
512.53	12.619
512.73	12.590
512.93	12.595
513.12	12.562
513.32	12.609
513.52	12.579
513.71	12.580
513.91	12.611
514.11	12.552
514.30	12.517
514.50	12.517
514.70	12.522
514.89	12.543
515.09	12.538
515.28	12.534
515.48	12.537
515.68	12.505
515.87	12.491
516.07	12.483
516.27	12.452
516.46	12.449
516.66	12.484
516.86	12.446
517.05	12.441
517.25	12.400
517.44	12.403
517.64	12.419
517.84	12.426
518.03	12.402
518.23	12.423
518.43	12.366
518.62	12.378
518.82	12.362
519.01	12.381
519.21	12.330
519.41	12.354
519.60	12.349
519.80	12.356
520.00	12.339
520.19	12.314
520.39	12.305
520.58	12.283
520.78	12.268
520.98	12.299
521.17	12.298
521.37	12.330
521.56	12.288
521.76	12.301
521.96	12.328
522.15	12.323
522.35	12.356
522.54	12.339
522.74	12.330
522.94	12.310
523.13	12.325
523.33	12.340
523.52	12.335
523.72	12.303
523.91	12.273
524.11	12.283
524.31	12.285
524.50	12.257
524.70	12.245
524.89	12.235
525.09	12.264
525.29	12.275
525.48	12.300
525.68	12.296
525.87	12.253
526.07	12.248
526.26	12.275
526.46	12.299
526.66	12.305
526.85	12.298
527.05	12.296
527.24	12.346
527.44	12.325
527.63	12.359
527.83	12.390
528.02	12.427
528.22	12.447
528.42	12.512
528.61	12.540
528.81	12.593
529.00	12.648
529.20	12.681
529.39	12.750
529.59	12.803
529.78	12.780
529.98	12.843
530.17	12.825
530.37	12.852
530.57	12.812
530.76	12.813
530.96	12.848
531.15	12.872
531.35	12.868
531.54	12.817
531.74	12.880
531.93	12.890
532.13	12.882
532.32	12.901
532.52	12.900
532.71	12.888
532.91	12.866
533.10	12.895
533.30	12.892
533.49	12.870
533.69	12.852
533.89	12.805
534.08	12.820
534.28	12.732
534.47	12.691
534.67	12.674
534.86	12.683
535.06	12.661
535.25	12.614
535.45	12.547
535.64	12.493
535.84	12.493
536.03	12.485
536.23	12.450
536.42	12.437
536.62	12.408
536.81	12.381
537.01	12.377
537.20	12.353
537.40	12.267
537.59	12.191
537.79	12.197
537.98	12.192
538.17	12.132
538.37	12.069
538.56	11.985
538.76	11.955
538.95	11.961
539.15	11.936
539.34	11.916
539.54	11.861
539.73	11.847
539.93	11.903
540.12	11.957
540.32	11.936
540.51	11.956
540.71	12.041
540.90	12.135
541.10	12.254
541.29	12.350
541.49	12.363
541.68	12.469
541.87	12.570
542.07	12.682
542.26	12.805
542.46	12.909
542.65	13.045
542.85	13.210
543.04	13.285
543.24	13.370
543.43	13.446
543.63	13.525
543.82	13.585
544.01	13.689
544.21	13.720
544.40	13.833
544.60	13.983
544.79	14.055
544.99	14.017
545.18	13.949
545.37	13.990
545.57	14.098
545.76	14.136
545.96	14.138
546.15	14.107
546.35	14.134
546.54	14.100
546.73	14.107
546.93	14.096
547.12	14.045
547.32	14.058
547.51	14.078
547.71	14.177
547.90	14.078
548.09	14.035
548.29	14.015
548.48	13.993
548.68	14.027
548.87	13.999
549.06	14.069
549.26	14.090
549.45	14.048
549.65	14.035
549.84	13.946
550.03	14.011
550.23	13.901
550.42	13.965
550.62	13.947
550.81	13.999
551.00	14.039
551.20	14.036
551.39	14.062
551.59	14.116
551.78	14.145
551.97	14.149
552.17	14.093
552.36	14.133
552.56	14.026
552.75	14.156
552.94	14.161
553.14	14.171
553.33	14.186
553.52	14.174
553.72	14.192
553.91	14.121
554.11	14.017
554.30	13.973
554.49	13.994
554.69	14.089
554.88	14.046
555.07	14.090
555.27	13.966
555.46	14.004
555.65	13.995
555.85	13.891
556.04	13.884
556.24	13.893
556.43	13.906
556.62	13.930
556.82	13.967
557.01	13.899
557.20	13.775
557.40	13.840
557.59	13.844
557.78	13.866
557.98	13.816
558.17	13.776
558.36	13.790
558.56	13.737
558.75	13.690
558.94	13.694
559.14	13.648
559.33	13.528
559.52	13.560
559.72	13.586
559.91	13.528
560.10	13.472
560.30	13.424
560.49	13.358
560.68	13.349
560.88	13.277
561.07	13.244
561.26	13.159
561.46	13.032
561.65	12.999
561.84	13.001
562.04	12.951
562.23	12.921
562.42	12.886
562.62	12.841
562.81	12.812
563.00	12.792
563.19	12.808
563.39	12.844
563.58	12.863
563.77	12.920
563.97	13.076
564.16	13.118
564.35	13.160
564.55	13.191
564.74	13.260
564.93	13.340
565.12	13.462
565.32	13.581
565.51	13.696
565.70	13.708
565.90	13.750
566.09	13.818
566.28	13.839
566.47	13.756
566.67	13.776
566.86	13.775
567.05	13.846
567.25	13.833
567.44	13.800
567.63	13.790
567.82	13.734
568.02	13.812
568.21	13.833
568.40	13.862
568.59	13.825
568.79	13.859
568.98	13.851
569.17	13.836
569.36	13.797
569.56	13.770
569.75	13.779
569.94	13.769
570.14	13.764
570.33	13.805
570.52	13.687
570.71	13.719
570.91	13.713
571.10	13.730
571.29	13.685
571.48	13.778
571.68	13.769
571.87	13.795
572.06	13.800
572.25	13.801
572.44	13.767
572.64	13.731
572.83	13.737
573.02	13.734
573.21	13.650
573.41	13.663
573.60	13.631
573.79	13.664
573.98	13.627
574.18	13.697
574.37	13.711
574.56	13.702
574.75	13.705
574.94	13.789
575.14	13.771
575.33	13.746
575.52	13.759
575.71	13.855
575.91	13.743
576.10	13.787
576.29	13.779
576.48	13.773
576.67	13.725
576.87	13.725
577.06	13.683
577.25	13.688
577.44	13.656
577.63	13.724
577.83	13.665
578.02	13.695
578.21	13.617
578.40	13.662
578.59	13.655
578.79	13.644
578.98	13.627
579.17	13.595
579.36	13.658
579.55	13.630
579.74	13.578
579.94	13.541
580.13	13.471
580.32	13.506
580.51	13.474
580.70	13.465
580.90	13.453
581.09	13.397
581.28	13.401
581.47	13.395
581.66	13.380
581.85	13.328
582.05	13.383
582.24	13.407
582.43	13.512
582.62	13.552
582.81	13.603
583.00	13.615
583.20	13.617
583.39	13.642
583.58	13.645
583.77	13.606
583.96	13.633
584.15	13.684
584.34	13.760
584.54	13.725
584.73	13.798
584.92	13.717
585.11	13.781
585.30	13.800
585.49	13.750
585.68	13.821
585.88	13.863
586.07	13.921
586.26	13.946
586.45	13.963
586.64	13.954
586.83	13.836
587.02	13.882
587.22	13.844
587.41	13.807
587.60	13.790
587.79	13.691
587.98	13.699
588.17	13.681
588.36	13.672
588.55	13.691
588.74	13.708
588.94	13.768
589.13	13.803
589.32	13.818
589.51	13.825
589.70	13.839
589.89	13.962
590.08	13.936
590.27	13.987
590.46	14.034
590.66	13.999
590.85	14.030
591.04	14.065
591.23	14.092
591.42	14.034
591.61	14.027
591.80	14.059
591.99	14.095
592.18	14.058
592.37	14.035
592.57	14.050
592.76	14.100
592.95	14.124
593.14	14.147
593.33	14.140
593.52	14.050
593.71	14.082
593.90	14.074
594.09	14.096
594.28	14.114
594.47	14.102
594.66	14.156
594.85	14.117
595.05	14.141
595.24	14.101
595.43	14.111
595.62	14.138
595.81	14.105
596.00	14.211
596.19	14.199
596.38	14.215
596.57	14.265
596.76	14.261
596.95	14.293
597.14	14.289
597.33	14.356
597.52	14.351
597.71	14.418
597.90	14.410
598.09	14.435
598.28	14.461
598.47	14.397
598.67	14.354
598.86	14.371
599.05	14.347
599.24	14.327
599.43	14.330
599.62	14.360
599.81	14.296
600.00	14.325
600.19	14.401
600.38	14.408
600.57	14.438
600.76	14.438
600.95	14.398
601.14	14.448
601.33	14.446
601.52	14.449
601.71	14.496
601.90	14.477
602.09	14.475
602.28	14.514
602.47	14.504
602.66	14.406
602.85	14.416
603.04	14.424
603.23	14.398
603.42	14.435
603.61	14.431
603.80	14.444
603.99	14.467
604.18	14.486
604.37	14.545
604.56	14.511
604.75	14.500
604.94	14.491
605.13	14.530
605.32	14.491
605.51	14.459
605.70	14.559
605.89	14.620
606.08	14.623
606.27	14.617
606.46	14.557
606.65	14.546
606.84	14.517
607.03	14.557
607.22	14.589
607.41	14.609
607.60	14.645
607.79	14.721
607.98	14.758
608.17	14.715
608.36	14.739
608.55	14.690
608.74	14.694
608.93	14.721
609.12	14.748
609.31	14.742
609.49	14.694
609.68	14.701
609.87	14.696
610.06	14.654
610.25	14.603
610.44	14.589
610.63	14.613
610.82	14.684
611.01	14.757
611.20	14.824
611.39	14.867
611.58	14.926
611.77	14.906
611.96	14.961
612.15	14.977
612.34	14.969
612.53	14.953
612.72	14.947
612.90	14.983
613.09	14.997
613.28	14.928
613.47	14.938
613.66	14.908
613.85	14.906
614.04	14.826
614.23	14.854
614.42	14.855
614.61	14.884
614.80	14.969
614.99	15.006
615.18	15.067
615.36	15.072
615.55	15.048
615.74	15.018
615.93	15.035
616.12	15.010
616.31	15.017
616.50	15.046
616.69	15.002
616.88	14.981
617.07	14.929
617.25	14.896
617.44	14.847
617.63	14.817
617.82	14.807
618.01	14.743
618.20	14.757
618.39	14.733
618.58	14.701
618.77	14.620
618.95	14.578
619.14	14.621
619.33	14.630
619.52	14.651
619.71	14.631
619.90	14.666
620.09	14.700
620.28	14.702
620.46	14.764
620.65	14.694
620.84	14.688
621.03	14.703
621.22	14.739
621.41	14.786
621.60	14.759
621.79	14.803
621.97	14.842
622.16	14.870
622.35	14.937
622.54	14.893
622.73	14.818
622.92	14.833
623.11	14.886
623.29	14.878
623.48	14.924
623.67	14.966
623.86	14.959
624.05	15.008
624.24	14.984
624.42	14.947
624.61	14.964
624.80	14.893
624.99	14.868
625.18	14.916
625.37	14.904
625.55	14.933
625.74	14.938
625.93	14.947
626.12	14.933
626.31	14.878
626.50	14.818
626.68	14.807
626.87	14.761
627.06	14.697
627.25	14.604
627.44	14.631
627.63	14.639
627.81	14.599
628.00	14.594
628.19	14.607
628.38	14.590
628.57	14.566
628.75	14.604
628.94	14.638
629.13	14.701
629.32	14.715
629.51	14.740
629.69	14.839
629.88	14.890
630.07	14.877
630.26	14.936
630.45	14.920
630.63	14.923
630.82	14.973
631.01	15.004
631.20	15.019
631.39	14.933
631.57	14.867
631.76	14.858
631.95	14.814
632.14	14.762
632.32	14.751
632.51	14.718
632.70	14.655
632.89	14.625
633.08	14.629
633.26	14.607
633.45	14.591
633.64	14.567
633.83	14.595
634.01	14.594
634.20	14.613
634.39	14.634
634.58	14.681
634.76	14.692
634.95	14.711
635.14	14.708
635.33	14.760
635.51	14.780
635.70	14.773
635.89	14.811
636.08	14.804
636.26	14.834
636.45	14.870
636.64	14.875
636.83	14.859
637.01	14.821
637.20	14.828
637.39	14.902
637.58	14.913
637.76	14.920
637.95	14.918
638.14	14.898
638.33	14.898
638.51	14.915
638.70	14.958
638.89	14.913
639.07	14.854
639.26	14.898
639.45	14.967
639.64	14.909
639.82	14.833
640.01	14.923
640.20	14.843
640.38	14.807
640.57	14.756
640.76	14.769
640.95	14.807
641.13	14.739
641.32	14.731
641.51	14.798
641.69	14.817
641.88	14.758
642.07	14.791
642.26	14.849
642.44	14.771
642.63	14.817
642.82	14.797
643.00	14.808
643.19	14.721
643.38	14.712
643.56	14.741
643.75	14.741
643.94	14.731
644.12	14.692
644.31	14.737
644.50	14.734
644.68	14.649
644.87	14.641
645.06	14.689
645.24	14.715
645.43	14.796
645.62	14.865
645.81	14.922
645.99	14.905
646.18	14.915
646.37	14.972
646.55	15.007
646.74	15.022
646.92	15.037
647.11	15.053
647.30	15.076
647.48	15.046
647.67	15.087
647.86	15.010
648.04	15.017
648.23	14.960
648.42	15.022
648.60	14.990
648.79	14.931
648.98	14.892
649.16	14.845
649.35	14.799
649.54	14.852
649.72	14.878
649.91	14.863
650.09	14.823
650.28	14.880
650.47	14.784
650.65	14.805
650.84	14.800
651.03	14.845
651.21	14.870
651.40	14.873
651.59	14.923
651.77	14.937
651.96	14.921
652.14	14.926
652.33	14.934
652.52	14.931
652.70	14.946
652.89	15.044
653.07	14.999
653.26	15.030
653.45	15.078
653.63	15.090
653.82	15.097
654.00	15.017
654.19	15.049
654.38	15.005
654.56	14.990
654.75	14.971
654.93	14.993
655.12	14.959
655.31	14.905
655.49	14.943
655.68	14.909
655.86	14.775
656.05	14.735
656.24	14.771
656.42	14.792
656.61	14.782
656.79	14.826
656.98	14.815
657.16	14.832
657.35	14.867
657.54	14.893
657.72	14.922
657.91	14.877
658.09	14.910
658.28	15.006
658.46	15.034
658.65	14.983
658.84	15.022
659.02	15.049
659.21	15.083
659.39	15.088
659.58	15.106
659.76	15.015
659.95	15.006
660.13	15.033
660.32	15.101
660.51	15.072
660.69	15.090
660.88	15.089
661.06	15.092
661.25	15.050
661.43	15.058
661.62	14.978
661.80	15.001
661.99	14.972
662.17	15.060
662.36	15.047
662.55	15.100
662.73	15.065
662.92	15.075
663.10	15.054
663.29	15.052
663.47	15.089
663.66	15.118
663.84	15.154
664.03	15.236
664.21	15.217
664.40	15.301
664.58	15.241
664.77	15.254
664.95	15.213
665.14	15.232
665.32	15.215
665.51	15.259
665.69	15.261
665.88	15.280
666.06	15.303
666.25	15.266
666.43	15.258
666.62	15.287
666.80	15.225
666.99	15.192
667.17	15.251
667.36	15.242
667.54	15.252
667.73	15.350
667.91	15.329
668.10	15.345
668.28	15.279
668.47	15.260
668.65	15.230
668.84	15.212
669.02	15.201
669.21	15.257
669.39	15.357
669.58	15.292
669.76	15.313
669.95	15.269
670.13	15.203
670.31	15.247
670.50	15.227
670.68	15.265
670.87	15.353
671.05	15.363
671.24	15.357
671.42	15.346
671.61	15.351
671.79	15.341
671.98	15.368
672.16	15.346
672.35	15.423
672.53	15.446
672.71	15.306
672.90	15.334
673.08	15.371
673.27	15.320
673.45	15.311
673.64	15.355
673.82	15.390
674.01	15.425
674.19	15.457
674.37	15.469
674.56	15.378
674.74	15.369
674.93	15.284
675.11	15.309
675.30	15.286
675.48	15.258
675.66	15.245
675.85	15.171
676.03	15.126
676.22	15.133
676.40	14.967
676.58	14.906
676.77	14.882
676.95	14.960
677.14	14.902
677.32	14.970
677.50	15.066
677.69	15.066
677.87	15.071
678.06	15.073
678.24	15.136
678.43	15.161
678.61	15.193
678.79	15.314
678.98	15.306
679.16	15.294
679.34	15.320
679.53	15.298
679.71	15.295
679.90	15.243
680.08	15.324
680.26	15.348
680.45	15.344
680.63	15.360
680.82	15.325
681.00	15.286
681.18	15.255
681.37	15.326
681.55	15.388
681.73	15.398
681.92	15.406
682.10	15.416
682.29	15.520
682.47	15.553
682.65	15.543
682.84	15.568
683.02	15.617
683.20	15.570
683.39	15.532
683.57	15.589
683.75	15.573
683.94	15.567
684.12	15.547
684.30	15.613
684.49	15.635
684.67	15.550
684.85	15.499
685.04	15.512
685.22	15.539
685.40	15.529
685.59	15.575
685.77	15.615
685.96	15.597
686.14	15.560
686.32	15.506
686.50	15.492
686.69	15.422
686.87	15.417
687.05	15.438
687.24	15.345
687.42	15.415
687.60	15.355
687.79	15.374
687.97	15.415
688.15	15.454
688.34	15.407
688.52	15.415
688.70	15.436
688.89	15.439
689.07	15.495
689.25	15.441
689.44	15.396
689.62	15.413
689.80	15.318
689.98	15.377
690.17	15.357
690.35	15.381
690.53	15.418
690.72	15.490
690.90	15.506
691.08	15.514
691.27	15.508
691.45	15.517
691.63	15.580
691.81	15.654
692.00	15.699
692.18	15.766
692.36	15.710
692.54	15.669
692.73	15.632
692.91	15.482
693.09	15.455
693.28	15.499
693.46	15.519
693.64	15.597
693.82	15.556
694.01	15.548
694.19	15.525
694.37	15.553
694.55	15.536
694.74	15.556
694.92	15.567
695.10	15.607
695.28	15.726
695.47	15.678
695.65	15.648
695.83	15.592
696.01	15.516
696.20	15.499
696.38	15.400
696.56	15.388
696.74	15.401
696.93	15.435
697.11	15.403
697.29	15.429
697.47	15.385
697.66	15.303
697.84	15.346
698.02	15.266
698.20	15.321
698.39	15.344
698.57	15.440
698.75	15.521
698.93	15.610
699.11	15.568
699.30	15.479
699.48	15.602
699.66	15.648
699.84	15.592
700.03	15.623
700.21	15.655
700.39	15.698
700.57	15.718
700.75	15.705
700.94	15.668
701.12	15.630
701.30	15.565
701.48	15.588
701.66	15.612
701.85	15.581
702.03	15.476
702.21	15.538
702.39	15.521
702.57	15.489
702.76	15.450
702.94	15.399
703.12	15.463
703.30	15.492
703.48	15.509
703.66	15.530
703.85	15.495
704.03	15.494
704.21	15.430
704.39	15.514
704.57	15.509
704.75	15.571
704.94	15.558
705.12	15.622
705.30	15.591
705.48	15.656
705.66	15.639
705.84	15.662
706.03	15.611
706.21	15.612
706.39	15.638
706.57	15.617
706.75	15.488
706.93	15.522
707.12	15.516
707.30	15.535
707.48	15.518
707.66	15.579
707.84	15.460
708.02	15.489
708.20	15.501
708.39	15.476
708.57	15.448
708.75	15.443
708.93	15.466
709.11	15.568
709.29	15.629
709.47	15.645
709.66	15.609
709.84	15.572
710.02	15.624
710.20	15.638
710.38	15.585
710.56	15.610
710.74	15.725
710.92	15.777
711.10	15.813
711.29	15.807
711.47	15.782
711.65	15.753
711.83	15.748
712.01	15.798
712.19	15.884
712.37	15.836
712.55	15.803
712.73	15.905
712.92	15.918
713.10	15.928
713.28	15.911
713.46	15.916
713.64	15.864
713.82	15.890
714.00	15.841
714.18	15.779
714.36	15.835
714.54	15.879
714.72	15.877
714.91	15.922
715.09	15.857
715.27	15.829
715.45	15.791
715.63	15.866
715.81	15.802
715.99	15.893
716.17	15.909
716.35	15.962
716.53	16.036
716.71	15.934
716.89	15.914
717.07	15.962
717.25	15.945
717.43	15.947
717.62	16.006
717.80	16.030
717.98	15.999
718.16	16.050
718.34	16.108
718.52	16.162
718.70	16.140
718.88	16.169
719.06	16.321
719.24	16.285
719.42	16.266
719.60	16.334
719.78	16.338
719.96	16.302
720.14	16.293
720.32	16.270
720.50	16.231
720.68	16.176
720.86	16.197
721.04	16.178
721.22	16.159
721.40	16.095
721.58	16.135
721.76	16.135
721.94	16.171
722.12	16.196
722.30	16.169
722.48	16.082
722.66	16.101
722.84	16.105
723.03	16.125
723.21	16.113
723.39	16.199
723.57	16.191
723.75	16.204
723.93	16.213
724.11	16.200
724.29	16.101
724.47	16.128
724.65	16.144
724.83	16.203
725.00	16.216
725.18	16.268
725.36	16.348
725.54	16.345
725.72	16.380
725.90	16.352
726.08	16.343
726.26	16.285
726.44	16.209
726.62	16.202
726.80	16.177
726.98	16.244
727.16	16.296
727.34	16.319
727.52	16.279
727.70	16.151
727.88	16.121
728.06	16.016
728.24	16.070
728.42	16.025
728.60	16.118
728.78	16.287
728.96	16.317
729.14	16.286
729.32	16.251
729.50	16.255
729.68	16.271
729.86	16.313
730.04	16.375
730.22	16.415
730.39	16.435
730.57	16.275
730.75	16.316
730.93	16.237
731.11	16.206
731.29	16.281
731.47	16.275
731.65	16.305
731.83	16.341
732.01	16.285
732.19	16.348
732.37	16.320
732.55	16.246
732.73	16.285
732.90	16.440
733.08	16.470
733.26	16.450
733.44	16.352
733.62	16.351
733.80	16.429
733.98	16.411
734.16	16.395
734.34	16.458
734.52	16.487
734.70	16.481
734.87	16.514
735.05	16.415
735.23	16.442
735.41	16.469
735.59	16.510
735.77	16.602
735.95	16.563
736.13	16.575
736.31	16.566
736.49	16.572
736.66	16.504
736.84	16.364
737.02	16.376
737.20	16.412
737.38	16.488
737.56	16.429
737.74	16.325
737.92	16.354
738.09	16.390
738.27	16.353
738.45	16.301
738.63	16.306
738.81	16.284
738.99	16.387
739.17	16.448
739.34	16.477
739.52	16.561
739.70	16.627
739.88	16.700
740.06	16.679
740.24	16.641
740.42	16.576
740.59	16.601
740.77	16.604
740.95	16.570
741.13	16.607
741.31	16.555
741.49	16.642
741.66	16.652
741.84	16.492
742.02	16.473
742.20	16.470
742.38	16.602
742.56	16.728
742.73	16.637
742.91	16.673
743.09	16.626
743.27	16.608
743.45	16.571
743.63	16.616
743.80	16.536
743.98	16.564
744.16	16.676
744.34	16.589
744.52	16.515
744.69	16.446
744.87	16.403
745.05	16.514
745.23	16.565
745.41	16.646
745.59	16.752
745.76	16.788
745.94	16.821
746.12	16.892
746.30	16.918
746.47	16.907
746.65	16.979
746.83	17.064
747.01	17.105
747.19	17.110
747.36	17.099
747.54	17.097
747.72	17.100
747.90	17.090
748.08	17.093
748.25	17.030
748.43	16.970
748.61	16.902
748.79	16.969
748.96	16.984
749.14	16.923
749.32	16.999
749.50	17.031
749.68	17.068
749.85	17.011
750.03	17.046
750.21	17.048
750.39	16.977
750.56	16.963
750.74	16.978
750.92	17.036
751.10	16.835
751.27	16.864
751.45	16.850
751.63	16.859
751.81	16.802
751.98	16.859
752.16	16.856
752.34	16.907
752.51	16.956
752.69	16.878
752.87	16.862
753.05	16.838
753.22	16.863
753.40	17.061
753.58	17.045
753.76	17.086
753.93	17.017
754.11	17.047
754.29	17.004
754.46	17.072
754.64	17.032
754.82	16.941
755.00	17.068
755.17	17.120
755.35	17.129
755.53	17.042
755.70	16.868
755.88	16.833
756.06	16.812
756.24	16.822
756.41	16.803
756.59	16.752
756.77	16.742
756.94	16.646
757.12	16.616
757.30	16.632
757.47	16.616
757.65	16.635
757.83	16.679
758.01	16.750
758.18	16.755
758.36	16.803
758.54	16.730
758.71	16.820
758.89	16.813
759.07	16.822
759.24	16.809
759.42	16.829
759.60	16.872
759.77	16.751
759.95	16.739
760.13	16.659
760.30	16.599
760.48	16.628
760.66	16.572
760.83	16.721
761.01	16.554
761.19	16.607
761.36	16.578
761.54	16.660
761.72	16.695
761.89	16.666
762.07	16.757
762.24	16.833
762.42	16.922
762.60	16.920
762.77	16.914
762.95	16.924
763.13	16.851
763.30	17.018
763.48	17.018
763.66	16.992
763.83	16.968
764.01	16.922
764.18	16.885
764.36	16.884
764.54	16.865
764.71	16.898
764.89	16.988
765.07	16.996
765.24	16.934
765.42	16.926
765.59	16.788
765.77	16.856
765.95	16.811
766.12	16.851
766.30	16.926
766.47	16.911
766.65	16.875
766.83	16.870
767.00	16.860
767.18	16.866
767.35	16.913
767.53	17.018
767.71	17.031
767.88	17.132
768.06	17.113
768.23	17.166
768.41	17.114
768.59	17.072
768.76	17.075
768.94	17.194
769.11	17.183
769.29	17.138
769.46	17.134
769.64	17.069
769.82	17.008
769.99	16.921
770.17	16.865
770.34	16.850
770.52	16.823
770.69	16.950
770.87	17.009
771.05	17.069
771.22	17.129
771.40	17.092
771.57	17.105
771.75	17.080
771.92	17.147
772.10	17.234
772.27	17.361
772.45	17.412
772.63	17.366
772.80	17.431
772.98	17.315
773.15	17.343
773.33	17.403
773.50	17.253
773.68	17.361
773.85	17.361
774.03	17.414
774.20	17.310
774.38	17.257
774.55	17.191
774.73	17.131
774.91	17.205
775.08	17.272
775.26	17.247
775.43	17.303
775.61	17.269
775.78	17.268
775.96	17.204
776.13	17.325
776.31	17.421
776.48	17.561
776.66	17.626
776.83	17.608
777.01	17.697
777.18	17.530
777.36	17.495
777.53	17.606
777.71	17.412
777.88	17.408
778.06	17.529
778.23	17.490
778.41	17.345
778.58	17.247
778.76	17.278
778.93	17.330
779.11	17.398
779.28	17.396
779.46	17.498
779.63	17.555
779.80	17.492
779.98	17.655
780.15	17.584
780.33	17.533
780.50	17.560
780.68	17.586
780.85	17.689
781.03	17.689
781.20	17.690
781.38	17.679
781.55	17.650
781.73	17.684
781.90	17.685
782.08	17.701
782.25	17.637
782.42	17.844
782.60	17.922
782.77	18.026
782.95	18.184
783.12	18.186
783.30	18.140
783.47	18.235
783.65	18.410
783.82	18.512
783.99	18.765
784.17	18.689
784.34	18.775
784.52	18.842
784.69	18.789
784.87	18.811
785.04	18.909
785.21	18.884
785.39	18.974
785.56	18.969
785.74	18.897
785.91	18.737
786.08	18.758
786.26	18.570
786.43	18.562
786.61	18.608
786.78	18.703
786.96	18.710
787.13	18.767
787.30	18.753
787.48	18.751
787.65	18.560
787.83	18.608
788.00	18.714
788.17	18.805
788.35	18.793
788.52	18.776
788.70	18.894
788.87	18.921
789.04	18.917
789.22	19.011
789.39	18.883
789.56	18.771
789.74	18.604
789.91	18.859
790.09	18.801
790.26	18.782
790.43	18.753
790.61	18.759
790.78	18.859
790.95	18.994
791.13	18.890
791.30	18.859
791.47	18.741
791.65	18.941
791.82	18.870
792.00	19.021
792.17	18.920
792.34	19.026
792.52	19.012
792.69	19.118
792.86	19.145
793.04	19.094
793.21	19.011
793.38	19.165
793.56	19.091
793.73	19.102
793.90	19.073
794.08	19.393
794.25	19.520
794.42	19.495
794.60	19.503
794.77	19.500
794.94	19.452
795.12	19.552
795.29	19.562
795.46	19.545
795.64	19.495
795.81	19.538
795.98	19.614
796.16	19.587
796.33	19.438
796.50	19.465
796.68	19.424
796.85	19.393
797.02	19.315
797.19	19.260
797.37	19.216
797.54	19.325
797.71	19.371
797.89	19.463
798.06	19.419
798.23	19.387
798.41	19.307
798.58	19.377
798.75	19.274
798.92	19.380
799.10	19.349
799.27	19.532
799.44	19.568
799.62	19.455
799.79	19.393
799.96	19.455
800.13	19.334
800.31	19.474
800.48	19.427
800.65	19.500
800.82	19.431
801.00	19.545
801.17	19.632
801.34	19.824
801.52	19.708
801.69	19.761
801.86	19.883
802.03	19.955
802.21	19.868
802.38	19.909
802.55	19.836
802.72	20.097
802.90	20.144
803.07	20.058
803.24	20.131
803.41	20.213
803.59	20.250
803.76	20.223
803.93	20.375
804.10	20.396
804.27	20.434
804.45	20.382
804.62	20.561
804.79	20.679
804.96	20.478
805.14	20.462
805.31	20.623
805.48	20.576
805.65	20.338
805.82	20.246
806.00	20.396
806.17	20.392
806.34	20.501
806.51	20.544
806.69	20.726
806.86	20.549
807.03	20.586
807.20	20.707
807.37	20.759
807.55	20.799
807.72	20.627
807.89	20.767
808.06	20.703
808.23	20.628
808.41	20.571
808.58	20.450
808.75	20.346
808.92	20.305
809.09	20.369
809.26	20.336
809.44	20.299
809.61	20.310
809.78	20.200
809.95	20.380
810.12	20.375
810.30	20.473
810.47	20.568
810.64	20.657
810.81	20.585
810.98	20.891
811.15	20.957
811.33	20.972
811.50	20.964
811.67	20.879
811.84	20.908
812.01	21.102
812.18	21.006
812.35	21.165
812.53	21.275
812.70	21.132
812.87	20.999
813.04	21.084
813.21	20.815
813.38	20.633
813.55	20.738
813.73	20.833
813.90	20.937
814.07	20.911
814.24	20.854
814.41	21.002
814.58	21.015
814.75	21.055
814.93	21.369
815.10	21.546
815.27	21.583
815.44	21.713
815.61	21.879
815.78	21.795
815.95	21.889
816.12	22.035
816.29	21.896
816.47	21.962
816.64	21.874
816.81	21.816
816.98	21.743
817.15	21.507
817.32	21.533
817.49	21.643
817.66	21.514
817.83	21.591
818.00	21.648
818.18	21.344
818.35	21.362
818.52	21.610
818.69	21.543
818.86	21.593
819.03	21.561
819.20	21.672
819.37	21.813
819.54	21.644
819.71	21.529
819.88	21.664
820.05	21.613
820.23	21.503
820.40	21.860
820.57	21.961
820.74	22.043
820.91	22.023
821.08	22.359
821.25	22.407
821.42	22.297
821.59	22.294
821.76	22.350
821.93	22.550
822.10	22.507
822.27	22.443
822.44	22.523
822.61	22.516
822.78	22.273
822.95	22.125
823.12	22.303
823.29	22.039
823.47	21.942
823.64	22.085
823.81	22.032
823.98	22.181
824.15	22.105
824.32	21.883
824.49	22.080
824.66	22.199
824.83	22.339
825.00	22.686
825.17	22.799
825.34	22.802
825.51	22.942
825.68	23.121
825.85	23.005
826.02	23.175
826.19	23.074
826.36	23.177
826.53	23.585
826.70	23.559
826.87	23.612
827.04	23.454
827.21	23.159
827.38	23.078
827.55	23.176
827.72	23.142
827.89	22.979
828.06	23.148
828.23	23.080
828.40	22.919
828.57	22.770
828.74	22.783
828.91	22.772
829.08	22.829
829.25	22.874
829.42	22.991
829.59	23.139
829.76	22.996
829.93	23.064
830.10	23.013
830.27	23.017
830.44	22.813
830.60	23.222
830.77	23.212
830.94	22.758
831.11	23.027
831.28	22.880
831.45	22.817
831.62	22.904
831.79	22.836
831.96	22.783
832.13	22.850
832.30	22.994
832.47	23.081
832.64	23.618
832.81	23.598
832.98	23.766
833.15	23.984
833.32	23.909
833.49	24.065
833.65	24.213
833.82	24.012
833.99	24.153
834.16	24.312
834.33	24.126
834.50	24.077
834.67	23.985
834.84	23.605
835.01	23.407
835.18	23.168
835.35	23.326
835.52	23.204
835.69	23.431
835.85	23.226
836.02	23.346
836.19	23.288
836.36	23.354
836.53	23.450
836.70	23.669
836.87	23.665
837.04	23.872
837.21	23.955
837.38	24.190
837.54	24.242
837.71	24.215
837.88	23.902
838.05	24.128
838.22	24.135
838.39	24.449
838.56	24.246
838.73	24.507
838.89	24.639
839.06	24.437
839.23	24.571
839.40	24.682
839.57	24.560
839.74	24.546
839.91	24.760
840.08	24.771
840.24	25.039
840.41	25.071
840.58	24.772
840.75	25.003
840.92	24.683
841.09	24.461
841.26	24.716
841.42	24.397
841.59	24.444
841.76	24.557
841.93	24.447
842.10	24.079
842.27	24.610
842.43	24.146
842.60	24.597
842.77	24.666
842.94	24.416
843.11	24.510
843.28	24.636
843.44	24.808
843.61	24.940
843.78	24.704
843.95	24.647
844.12	25.158
844.28	25.232
844.45	25.100
844.62	25.416
844.79	25.310
844.96	25.585
845.13	25.875
845.29	26.007
845.46	26.026
845.63	25.835
845.80	25.991
845.97	26.129
846.13	26.417
846.30	25.917
846.47	26.287
846.64	26.113
846.81	25.842
846.97	25.610
847.14	25.510
847.31	25.541
847.48	25.547
847.64	25.254
847.81	25.195
847.98	25.119
848.15	25.556
848.32	25.252
848.48	25.617
848.65	25.224
848.82	25.457
848.99	25.616
849.15	25.795
849.32	25.790
849.49	25.781
849.66	25.694
849.82	26.204
849.99	26.260
850.16	26.327
850.33	26.159
850.49	26.589
850.66	26.450
850.83	26.953
851.00	26.919
851.16	26.930
851.33	27.071
851.50	26.927
851.67	27.089
851.83	27.014
852.00	26.699
852.17	26.985
852.34	26.834
852.50	26.664
852.67	26.455
852.84	26.503
853.01	26.459
853.17	26.222
853.34	26.173
853.51	25.994
853.67	25.915
853.84	25.940
854.01	26.086
854.18	26.579
854.34	26.657
854.51	27.097
854.68	27.358
854.84	27.478
855.01	27.497
855.18	27.392
855.34	27.602
855.51	27.683
855.68	27.840
855.85	28.204
856.01	28.068
856.18	28.018
856.35	27.794
856.51	27.443
856.68	27.164
856.85	26.967
857.01	26.986
857.18	27.302
857.35	26.974
857.51	27.092
857.68	27.270
857.85	27.163
858.01	26.733
858.18	26.683
858.35	26.552
858.51	26.561
858.68	26.497
858.85	26.546
859.01	26.162
859.18	26.215
859.35	26.168
859.51	26.402
859.68	26.436
859.85	26.281
860.01	26.550
860.18	26.952
860.35	26.963
860.51	27.008
860.68	26.909
860.84	27.141
861.01	27.211
861.18	27.638
861.34	27.617
861.51	27.397
861.68	27.501
861.84	27.673
862.01	27.455
862.18	27.209
862.34	27.109
862.51	27.168
862.67	27.308
862.84	27.664
863.01	27.818
863.17	27.675
863.34	27.801
863.50	27.943
863.67	28.114
863.84	28.237
864.00	27.699
864.17	27.899
864.33	27.818
864.50	27.760
864.67	27.700
864.83	27.931
865.00	27.463
865.16	27.405
865.33	27.574
865.50	27.535
865.66	27.482
865.83	27.162
865.99	27.196
866.16	27.026
866.33	26.932
866.49	26.678
866.66	26.790
866.82	26.772
866.99	26.509
867.15	26.538
867.32	26.339
867.49	26.366
867.65	26.155
867.82	25.686
867.98	26.083
868.15	26.100
868.31	26.364
868.48	26.795
868.64	27.034
868.81	26.891
868.98	26.807
869.14	26.962
869.31	27.314
869.47	27.385
869.64	26.898
869.80	26.778
869.97	27.109
870.13	27.024
870.30	26.895
870.46	26.851
870.63	26.451
870.79	26.734
870.96	26.782
871.12	26.659
871.29	26.801
871.46	26.521
871.62	26.525
871.79	27.138
871.95	27.012
872.12	26.974
872.28	26.569
872.45	26.485
872.61	26.487
872.78	26.590
872.94	26.073
873.11	25.910
873.27	26.281
873.44	25.809
873.60	25.791
873.77	25.924
873.93	25.819
874.10	26.216
874.26	26.368
874.43	26.631
874.59	26.391
874.76	26.367
874.92	26.669
875.09	26.917
875.25	27.097
875.41	26.955
875.58	27.037
875.74	27.069
875.91	26.944
876.07	27.000
876.24	26.868
876.40	26.378
876.57	26.724
876.73	26.590
876.90	26.617
877.06	26.286
877.23	26.188
877.39	26.126
877.56	26.081
877.72	26.173
877.88	26.187
878.05	26.348
878.21	26.165
878.38	26.218
878.54	26.584
878.71	26.398
878.87	26.809
879.04	27.030
879.20	26.900
879.36	26.934
879.53	27.291
879.69	27.598
879.86	27.151
880.02	29.115
880.19	24.934
880.35	26.174
880.51	30.874
880.68	29.958
>>>>>End Processed Spectral Data<<<<<
