# Supplementary material for: Natural history of the social millipede Brachycybe lecontii Wood, 1864
Source: Biodivers Data J. 2020 Apr 3;8:e50770. doi: 10.3897/BDJ.8.e50770 (PMC7148388; doi:10.3897/BDJ.8.e50770)
Supplement: Supplementary material 2 — Files with spectra [file bdj-08-e50770-s002.zip › BLIV0001.txt]

SpectraSuite Data File
++++++++++++++++++++++++++++++++++++
Date: Mon Jun 05 16:11:11 EDT 2017
User: Paul
Dark Spectrum Present: Yes
Reference Spectrum Present: Yes
Number of Sampled Component Spectra: 1
Spectrometers: USB4C01401
Integration Time (usec): 70000 (USB4C01401)
Spectra Averaged: 5 (USB4C01401)
Boxcar Smoothing: 6 (USB4C01401)
Correct for Electrical Dark: No (USB4C01401)
Strobe/Lamp Enabled: No (USB4C01401)
Correct for Detector Non-linearity: No (USB4C01401)
Correct for Stray Light: No (USB4C01401)
Number of Pixels in Processed Spectrum: 3648
>>>>>Begin Processed Spectral Data<<<<<
179.04	551.852
179.26	551.852
179.47	551.852
179.69	210.976
179.90	-197.260
180.12	-41.379
180.33	1249.438
180.55	1368.072
180.76	2785.366
180.98	2753.012
181.19	-14106.250
181.41	-3985.455
181.62	1214.646
181.84	471.511
182.05	281.954
182.27	223.862
182.48	179.762
182.70	148.395
182.91	125.067
183.13	104.137
183.34	90.777
183.56	82.672
183.77	78.158
183.99	71.016
184.20	66.513
184.41	62.122
184.63	60.749
184.84	59.644
185.06	57.049
185.27	56.258
185.49	54.773
185.70	52.249
185.92	53.084
186.13	52.253
186.35	50.925
186.56	49.453
186.78	50.982
186.99	49.839
187.21	52.421
187.42	52.469
187.64	52.801
187.85	55.220
188.06	53.893
188.28	54.029
188.49	54.281
188.71	54.509
188.92	55.602
189.14	54.447
189.35	53.702
189.57	51.631
189.78	52.338
190.00	52.509
190.21	51.733
190.42	50.873
190.64	50.012
190.85	53.667
191.07	54.980
191.28	55.166
191.50	55.188
191.71	53.609
191.93	55.247
192.14	53.968
192.36	53.915
192.57	52.633
192.78	50.856
193.00	50.524
193.21	50.585
193.43	50.045
193.64	49.006
193.86	49.361
194.07	48.540
194.28	48.194
194.50	48.225
194.71	48.183
194.93	49.671
195.14	50.770
195.36	52.190
195.57	51.741
195.78	52.846
196.00	52.927
196.21	52.788
196.43	52.794
196.64	51.790
196.86	53.132
197.07	51.316
197.28	51.115
197.50	48.546
197.71	50.102
197.93	48.507
198.14	49.628
198.36	48.790
198.57	49.563
198.78	52.011
199.00	52.878
199.21	51.658
199.43	51.713
199.64	51.487
199.85	50.839
200.07	50.189
200.28	51.706
200.50	48.609
200.71	49.596
200.92	48.717
201.14	51.151
201.35	50.000
201.57	49.431
201.78	46.572
201.99	47.175
202.21	49.493
202.42	52.810
202.64	54.501
202.85	55.954
203.06	56.840
203.28	61.191
203.49	61.224
203.71	59.627
203.92	59.064
204.13	59.025
204.35	58.543
204.56	59.916
204.78	60.707
204.99	57.699
205.20	53.099
205.42	53.866
205.63	53.693
205.85	51.363
206.06	50.719
206.27	50.290
206.49	51.622
206.70	50.443
206.91	52.961
207.13	51.059
207.34	50.955
207.56	50.204
207.77	50.000
207.98	50.815
208.20	48.136
208.41	47.889
208.62	48.835
208.84	47.639
209.05	47.769
209.27	46.688
209.48	47.800
209.69	45.369
209.91	48.126
210.12	50.199
210.33	48.312
210.55	48.192
210.76	47.657
210.97	50.459
211.19	51.286
211.40	51.394
211.61	51.759
211.83	50.187
212.04	48.891
212.26	47.750
212.47	46.889
212.68	41.842
212.90	40.516
213.11	40.563
213.32	40.817
213.54	41.602
213.75	41.082
213.96	40.795
214.18	41.664
214.39	39.872
214.60	40.184
214.82	42.320
215.03	41.631
215.24	41.787
215.46	43.719
215.67	43.667
215.88	42.761
216.10	42.862
216.31	40.582
216.52	37.557
216.74	35.591
216.95	33.987
217.16	33.615
217.38	32.769
217.59	30.207
217.80	29.025
218.02	27.048
218.23	25.117
218.44	25.320
218.66	25.085
218.87	24.043
219.08	22.624
219.30	23.238
219.51	22.623
219.72	21.170
219.94	20.563
220.15	19.951
220.36	19.145
220.58	18.738
220.79	18.655
221.00	18.668
221.22	16.684
221.43	15.889
221.64	15.489
221.85	15.395
222.07	14.444
222.28	14.024
222.49	13.464
222.71	12.955
222.92	12.351
223.13	12.576
223.35	12.532
223.56	11.785
223.77	11.285
223.99	10.672
224.20	10.884
224.41	10.764
224.62	10.399
224.84	10.363
225.05	10.070
225.26	10.004
225.48	9.996
225.69	9.774
225.90	9.381
226.11	8.976
226.33	8.947
226.54	8.810
226.75	8.985
226.97	8.696
227.18	8.304
227.39	7.855
227.60	7.579
227.82	7.391
228.03	7.156
228.24	6.710
228.46	6.793
228.67	6.341
228.88	6.385
229.09	6.337
229.31	6.201
229.52	6.274
229.73	6.208
229.95	6.171
230.16	6.325
230.37	6.250
230.58	6.089
230.80	6.060
231.01	6.199
231.22	6.035
231.43	6.065
231.65	5.932
231.86	5.834
232.07	5.852
232.28	5.661
232.50	5.583
232.71	5.632
232.92	5.532
233.14	5.440
233.35	5.364
233.56	5.255
233.77	5.172
233.99	5.133
234.20	5.175
234.41	5.087
234.62	5.007
234.84	4.955
235.05	4.868
235.26	4.784
235.47	4.729
235.69	4.701
235.90	4.762
236.11	4.905
236.32	4.973
236.53	4.931
236.75	4.862
236.96	4.811
237.17	4.772
237.38	4.797
237.60	4.645
237.81	4.643
238.02	4.607
238.23	4.463
238.45	4.422
238.66	4.289
238.87	4.161
239.08	4.113
239.30	4.125
239.51	4.072
239.72	4.027
239.93	3.991
240.14	3.949
240.36	3.978
240.57	3.925
240.78	3.938
240.99	3.959
241.21	3.962
241.42	3.962
241.63	3.977
241.84	3.985
242.05	3.922
242.27	3.961
242.48	3.944
242.69	3.961
242.90	3.969
243.11	3.965
243.33	3.966
243.54	3.911
243.75	3.922
243.96	3.921
244.18	3.918
244.39	3.887
244.60	3.835
244.81	3.830
245.02	3.817
245.24	3.787
245.45	3.770
245.66	3.698
245.87	3.685
246.08	3.660
246.30	3.642
246.51	3.661
246.72	3.645
246.93	3.666
247.14	3.685
247.35	3.653
247.57	3.637
247.78	3.628
247.99	3.636
248.20	3.645
248.41	3.680
248.63	3.668
248.84	3.710
249.05	3.718
249.26	3.687
249.47	3.689
249.68	3.654
249.90	3.620
250.11	3.658
250.32	3.655
250.53	3.607
250.74	3.598
250.96	3.585
251.17	3.578
251.38	3.591
251.59	3.605
251.80	3.608
252.01	3.597
252.23	3.593
252.44	3.587
252.65	3.612
252.86	3.575
253.07	3.595
253.28	3.597
253.50	3.606
253.71	3.605
253.92	3.584
254.13	3.588
254.34	3.543
254.55	3.540
254.76	3.551
254.98	3.519
255.19	3.533
255.40	3.520
255.61	3.549
255.82	3.526
256.03	3.532
256.25	3.532
256.46	3.511
256.67	3.545
256.88	3.548
257.09	3.565
257.30	3.564
257.51	3.523
257.73	3.540
257.94	3.524
258.15	3.522
258.36	3.494
258.57	3.506
258.78	3.517
258.99	3.511
259.20	3.522
259.42	3.492
259.63	3.482
259.84	3.447
260.05	3.467
260.26	3.512
260.47	3.485
260.68	3.508
260.90	3.502
261.11	3.499
261.32	3.469
261.53	3.471
261.74	3.473
261.95	3.470
262.16	3.472
262.37	3.470
262.58	3.491
262.80	3.475
263.01	3.453
263.22	3.458
263.43	3.455
263.64	3.450
263.85	3.455
264.06	3.490
264.27	3.490
264.48	3.494
264.70	3.499
264.91	3.495
265.12	3.465
265.33	3.450
265.54	3.450
265.75	3.432
265.96	3.436
266.17	3.446
266.38	3.437
266.59	3.412
266.81	3.367
267.02	3.352
267.23	3.326
267.44	3.319
267.65	3.307
267.86	3.294
268.07	3.298
268.28	3.276
268.49	3.286
268.70	3.272
268.91	3.242
269.13	3.234
269.34	3.233
269.55	3.247
269.76	3.216
269.97	3.195
270.18	3.176
270.39	3.175
270.60	3.150
270.81	3.144
271.02	3.139
271.23	3.109
271.44	3.087
271.65	3.052
271.87	3.051
272.08	3.070
272.29	3.066
272.50	3.090
272.71	3.102
272.92	3.098
273.13	3.094
273.34	3.114
273.55	3.109
273.76	3.101
273.97	3.124
274.18	3.138
274.39	3.143
274.60	3.123
274.81	3.121
275.02	3.112
275.24	3.090
275.45	3.092
275.66	3.085
275.87	3.074
276.08	3.078
276.29	3.085
276.50	3.072
276.71	3.053
276.92	3.039
277.13	3.042
277.34	3.049
277.55	3.036
277.76	3.030
277.97	3.044
278.18	3.040
278.39	3.050
278.60	3.067
278.81	3.070
279.02	3.061
279.23	3.080
279.44	3.084
279.65	3.104
279.86	3.106
280.08	3.122
280.29	3.116
280.50	3.116
280.71	3.124
280.92	3.128
281.13	3.125
281.34	3.127
281.55	3.125
281.76	3.126
281.97	3.106
282.18	3.095
282.39	3.103
282.60	3.117
282.81	3.108
283.02	3.119
283.23	3.127
283.44	3.111
283.65	3.124
283.86	3.137
284.07	3.123
284.28	3.131
284.49	3.115
284.70	3.149
284.91	3.164
285.12	3.146
285.33	3.154
285.54	3.155
285.75	3.168
285.96	3.173
286.17	3.187
286.38	3.177
286.59	3.169
286.80	3.183
287.01	3.179
287.22	3.179
287.43	3.161
287.64	3.160
287.85	3.170
288.06	3.163
288.27	3.181
288.48	3.169
288.69	3.164
288.90	3.164
289.11	3.158
289.32	3.156
289.53	3.162
289.74	3.145
289.95	3.157
290.16	3.143
290.37	3.125
290.58	3.129
290.79	3.116
291.00	3.098
291.21	3.078
291.42	3.069
291.63	3.066
291.83	3.053
292.04	3.046
292.25	3.023
292.46	3.026
292.67	3.019
292.88	3.022
293.09	3.028
293.30	3.022
293.51	3.012
293.72	3.012
293.93	3.011
294.14	3.018
294.35	3.012
294.56	3.006
294.77	3.012
294.98	3.021
295.19	3.018
295.40	3.013
295.61	3.028
295.82	3.012
296.03	3.013
296.24	3.033
296.45	3.032
296.66	3.034
296.86	3.030
297.07	3.028
297.28	3.043
297.49	3.042
297.70	3.038
297.91	3.046
298.12	3.046
298.33	3.046
298.54	3.074
298.75	3.065
298.96	3.057
299.17	3.052
299.38	3.067
299.59	3.073
299.80	3.082
300.00	3.082
300.21	3.084
300.42	3.088
300.63	3.086
300.84	3.088
301.05	3.091
301.26	3.091
301.47	3.104
301.68	3.106
301.89	3.119
302.10	3.125
302.31	3.130
302.52	3.135
302.72	3.146
302.93	3.142
303.14	3.136
303.35	3.153
303.56	3.160
303.77	3.164
303.98	3.164
304.19	3.161
304.40	3.173
304.61	3.177
304.82	3.166
305.02	3.161
305.23	3.164
305.44	3.153
305.65	3.171
305.86	3.187
306.07	3.185
306.28	3.197
306.49	3.205
306.70	3.207
306.91	3.204
307.11	3.213
307.32	3.212
307.53	3.218
307.74	3.229
307.95	3.246
308.16	3.254
308.37	3.257
308.58	3.258
308.79	3.253
308.99	3.259
309.20	3.257
309.41	3.283
309.62	3.286
309.83	3.284
310.04	3.287
310.25	3.304
310.46	3.310
310.66	3.309
310.87	3.312
311.08	3.316
311.29	3.322
311.50	3.318
311.71	3.321
311.92	3.332
312.12	3.311
312.33	3.340
312.54	3.345
312.75	3.362
312.96	3.366
313.17	3.363
313.38	3.376
313.59	3.387
313.79	3.389
314.00	3.391
314.21	3.414
314.42	3.414
314.63	3.413
314.84	3.407
315.04	3.400
315.25	3.394
315.46	3.384
315.67	3.386
315.88	3.389
316.09	3.375
316.30	3.371
316.50	3.375
316.71	3.379
316.92	3.388
317.13	3.403
317.34	3.392
317.55	3.421
317.75	3.440
317.96	3.450
318.17	3.464
318.38	3.467
318.59	3.486
318.80	3.499
319.00	3.501
319.21	3.493
319.42	3.504
319.63	3.503
319.84	3.507
320.05	3.524
320.25	3.517
320.46	3.506
320.67	3.514
320.88	3.517
321.09	3.522
321.29	3.520
321.50	3.525
321.71	3.546
321.92	3.555
322.13	3.556
322.34	3.555
322.54	3.559
322.75	3.575
322.96	3.577
323.17	3.582
323.38	3.588
323.58	3.590
323.79	3.591
324.00	3.591
324.21	3.580
324.42	3.577
324.62	3.585
324.83	3.578
325.04	3.584
325.25	3.592
325.46	3.577
325.66	3.591
325.87	3.592
326.08	3.584
326.29	3.570
326.50	3.572
326.70	3.571
326.91	3.574
327.12	3.569
327.33	3.565
327.53	3.577
327.74	3.578
327.95	3.569
328.16	3.588
328.37	3.597
328.57	3.601
328.78	3.611
328.99	3.625
329.20	3.626
329.41	3.641
329.61	3.654
329.82	3.670
330.03	3.694
330.24	3.709
330.44	3.718
330.65	3.715
330.86	3.724
331.07	3.717
331.27	3.746
331.48	3.762
331.69	3.765
331.90	3.773
332.10	3.788
332.31	3.805
332.52	3.822
332.73	3.827
332.93	3.833
333.14	3.853
333.35	3.879
333.56	3.883
333.76	3.891
333.97	3.867
334.18	3.882
334.39	3.912
334.59	3.923
334.80	3.921
335.01	3.930
335.22	3.909
335.42	3.917
335.63	3.926
335.84	3.925
336.05	3.927
336.25	3.925
336.46	3.943
336.67	3.972
336.88	3.971
337.08	3.966
337.29	3.989
337.50	4.000
337.71	3.996
337.91	4.026
338.12	4.030
338.33	4.030
338.53	4.043
338.74	4.054
338.95	4.059
339.16	4.074
339.36	4.082
339.57	4.111
339.78	4.127
339.98	4.130
340.19	4.140
340.40	4.134
340.61	4.150
340.81	4.157
341.02	4.173
341.23	4.180
341.43	4.197
341.64	4.220
341.85	4.223
342.06	4.220
342.26	4.209
342.47	4.215
342.68	4.229
342.88	4.241
343.09	4.271
343.30	4.266
343.51	4.299
343.71	4.320
343.92	4.335
344.13	4.342
344.33	4.342
344.54	4.339
344.75	4.370
344.95	4.389
345.16	4.405
345.37	4.408
345.57	4.417
345.78	4.425
345.99	4.442
346.19	4.444
346.40	4.442
346.61	4.444
346.82	4.447
347.02	4.472
347.23	4.505
347.44	4.503
347.64	4.515
347.85	4.500
348.06	4.502
348.26	4.500
348.47	4.515
348.68	4.519
348.88	4.524
349.09	4.539
349.30	4.554
349.50	4.561
349.71	4.570
349.92	4.570
350.12	4.573
350.33	4.570
350.54	4.589
350.74	4.624
350.95	4.653
351.16	4.660
351.36	4.684
351.57	4.686
351.77	4.676
351.98	4.677
352.19	4.699
352.39	4.704
352.60	4.713
352.81	4.744
353.01	4.760
353.22	4.802
353.43	4.806
353.63	4.824
353.84	4.819
354.05	4.829
354.25	4.850
354.46	4.881
354.67	4.879
354.87	4.881
355.08	4.888
355.28	4.885
355.49	4.888
355.70	4.891
355.90	4.886
356.11	4.880
356.32	4.874
356.52	4.893
356.73	4.898
356.93	4.914
357.14	4.933
357.35	4.980
357.55	4.986
357.76	4.998
357.97	5.028
358.17	5.022
358.38	5.030
358.58	5.035
358.79	5.051
359.00	5.065
359.20	5.074
359.41	5.077
359.61	5.064
359.82	5.075
360.03	5.081
360.23	5.115
360.44	5.101
360.64	5.110
360.85	5.140
361.06	5.167
361.26	5.182
361.47	5.196
361.67	5.205
361.88	5.229
362.09	5.253
362.29	5.286
362.50	5.270
362.70	5.265
362.91	5.260
363.12	5.294
363.32	5.301
363.53	5.314
363.73	5.318
363.94	5.329
364.15	5.338
364.35	5.344
364.56	5.380
364.76	5.380
364.97	5.389
365.17	5.430
365.38	5.470
365.59	5.465
365.79	5.472
366.00	5.469
366.20	5.476
366.41	5.477
366.61	5.502
366.82	5.518
367.03	5.557
367.23	5.545
367.44	5.592
367.64	5.614
367.85	5.622
368.05	5.606
368.26	5.643
368.47	5.668
368.67	5.694
368.88	5.719
369.08	5.746
369.29	5.735
369.49	5.764
369.70	5.776
369.90	5.806
370.11	5.813
370.31	5.825
370.52	5.843
370.73	5.845
370.93	5.855
371.14	5.870
371.34	5.884
371.55	5.875
371.75	5.902
371.96	5.955
372.16	5.985
372.37	6.009
372.57	6.007
372.78	6.008
372.99	6.018
373.19	6.043
373.40	6.102
373.60	6.122
373.81	6.130
374.01	6.179
374.22	6.197
374.42	6.211
374.63	6.204
374.83	6.191
375.04	6.205
375.24	6.229
375.45	6.256
375.65	6.264
375.86	6.271
376.06	6.280
376.27	6.303
376.47	6.322
376.68	6.331
376.88	6.357
377.09	6.362
377.29	6.370
377.50	6.390
377.70	6.403
377.91	6.437
378.11	6.438
378.32	6.476
378.52	6.493
378.73	6.532
378.93	6.564
379.14	6.577
379.34	6.600
379.55	6.645
379.75	6.694
379.96	6.759
380.16	6.823
380.37	6.876
380.57	6.913
380.78	6.958
380.98	7.010
381.19	7.061
381.39	7.093
381.60	7.125
381.80	7.191
382.01	7.216
382.21	7.256
382.42	7.286
382.62	7.318
382.83	7.337
383.03	7.361
383.24	7.392
383.44	7.420
383.65	7.433
383.85	7.464
384.06	7.495
384.26	7.551
384.47	7.591
384.67	7.644
384.87	7.678
385.08	7.721
385.28	7.748
385.49	7.797
385.69	7.844
385.90	7.877
386.10	7.940
386.31	8.022
386.51	8.077
386.72	8.137
386.92	8.157
387.13	8.197
387.33	8.248
387.53	8.287
387.74	8.347
387.94	8.391
388.15	8.438
388.35	8.505
388.56	8.552
388.76	8.598
388.97	8.613
389.17	8.677
389.37	8.724
389.58	8.783
389.78	8.844
389.99	8.897
390.19	8.976
390.40	9.028
390.60	9.094
390.80	9.150
391.01	9.175
391.21	9.239
391.42	9.296
391.62	9.360
391.83	9.388
392.03	9.428
392.23	9.484
392.44	9.536
392.64	9.578
392.85	9.624
393.05	9.686
393.26	9.765
393.46	9.818
393.66	9.872
393.87	9.937
394.07	9.990
394.28	10.064
394.48	10.149
394.68	10.213
394.89	10.276
395.09	10.350
395.30	10.428
395.50	10.468
395.70	10.498
395.91	10.530
396.11	10.600
396.32	10.673
396.52	10.735
396.72	10.809
396.93	10.837
397.13	10.871
397.34	10.928
397.54	10.986
397.74	11.034
397.95	11.067
398.15	11.114
398.36	11.173
398.56	11.243
398.76	11.299
398.97	11.331
399.17	11.379
399.37	11.432
399.58	11.500
399.78	11.553
399.99	11.624
400.19	11.664
400.39	11.731
400.60	11.788
400.80	11.881
401.00	11.941
401.21	11.996
401.41	12.049
401.62	12.103
401.82	12.149
402.02	12.176
402.23	12.223
402.43	12.274
402.63	12.297
402.84	12.352
403.04	12.393
403.24	12.427
403.45	12.465
403.65	12.496
403.86	12.513
404.06	12.539
404.26	12.563
404.47	12.614
404.67	12.663
404.87	12.689
405.08	12.755
405.28	12.783
405.48	12.819
405.69	12.846
405.89	12.904
406.09	12.933
406.30	12.959
406.50	12.976
406.70	12.994
406.91	13.007
407.11	13.008
407.31	13.038
407.52	13.101
407.72	13.106
407.92	13.129
408.13	13.152
408.33	13.202
408.53	13.242
408.74	13.250
408.94	13.271
409.14	13.316
409.35	13.374
409.55	13.453
409.75	13.483
409.96	13.509
410.16	13.514
410.36	13.527
410.57	13.608
410.77	13.631
410.97	13.625
411.18	13.643
411.38	13.673
411.58	13.710
411.78	13.746
411.99	13.748
412.19	13.765
412.39	13.793
412.60	13.820
412.80	13.797
413.00	13.844
413.21	13.840
413.41	13.870
413.61	13.893
413.81	13.885
414.02	13.934
414.22	13.977
414.42	13.999
414.63	14.000
414.83	14.021
415.03	14.056
415.23	14.079
415.44	14.133
415.64	14.162
415.84	14.193
416.05	14.198
416.25	14.231
416.45	14.287
416.65	14.278
416.86	14.296
417.06	14.355
417.26	14.388
417.47	14.424
417.67	14.446
417.87	14.436
418.07	14.489
418.28	14.502
418.48	14.503
418.68	14.559
418.88	14.591
419.09	14.605
419.29	14.642
419.49	14.674
419.69	14.619
419.90	14.644
420.10	14.632
420.30	14.645
420.50	14.707
420.71	14.705
420.91	14.694
421.11	14.686
421.31	14.702
421.52	14.715
421.72	14.715
421.92	14.715
422.12	14.733
422.33	14.806
422.53	14.843
422.73	14.869
422.93	14.904
423.14	14.895
423.34	14.938
423.54	15.001
423.74	15.042
423.95	15.046
424.15	15.031
424.35	15.060
424.55	15.089
424.76	15.094
424.96	15.119
425.16	15.161
425.36	15.189
425.56	15.176
425.77	15.254
425.97	15.275
426.17	15.277
426.37	15.322
426.58	15.334
426.78	15.409
426.98	15.424
427.18	15.470
427.38	15.468
427.59	15.448
427.79	15.426
427.99	15.442
428.19	15.454
428.39	15.393
428.60	15.381
428.80	15.401
429.00	15.433
429.20	15.449
429.40	15.419
429.61	15.469
429.81	15.436
430.01	15.462
430.21	15.514
430.41	15.530
430.62	15.559
430.82	15.577
431.02	15.604
431.22	15.639
431.42	15.625
431.63	15.594
431.83	15.592
432.03	15.656
432.23	15.618
432.43	15.667
432.64	15.675
432.84	15.676
433.04	15.709
433.24	15.716
433.44	15.761
433.64	15.812
433.85	15.843
434.05	15.902
434.25	15.942
434.45	15.964
434.65	15.958
434.85	16.028
435.06	16.023
435.26	16.061
435.46	16.069
435.66	16.075
435.86	16.108
436.06	16.107
436.27	16.106
436.47	16.128
436.67	16.130
436.87	16.152
437.07	16.204
437.27	16.246
437.47	16.241
437.68	16.311
437.88	16.324
438.08	16.360
438.28	16.396
438.48	16.445
438.68	16.520
438.89	16.562
439.09	16.558
439.29	16.593
439.49	16.634
439.69	16.655
439.89	16.709
440.09	16.722
440.29	16.722
440.50	16.777
440.70	16.766
440.90	16.764
441.10	16.730
441.30	16.708
441.50	16.703
441.70	16.745
441.90	16.767
442.11	16.784
442.31	16.796
442.51	16.765
442.71	16.804
442.91	16.826
443.11	16.889
443.31	16.936
443.51	17.012
443.72	17.049
443.92	17.122
444.12	17.188
444.32	17.217
444.52	17.230
444.72	17.247
444.92	17.298
445.12	17.357
445.32	17.375
445.53	17.443
445.73	17.400
445.93	17.405
446.13	17.369
446.33	17.383
446.53	17.372
446.73	17.405
446.93	17.419
447.13	17.454
447.33	17.493
447.53	17.526
447.74	17.502
447.94	17.503
448.14	17.508
448.34	17.537
448.54	17.623
448.74	17.718
448.94	17.752
449.14	17.733
449.34	17.772
449.54	17.750
449.74	17.769
449.94	17.784
450.14	17.800
450.35	17.824
450.55	17.880
450.75	17.881
450.95	17.905
451.15	17.934
451.35	17.887
451.55	17.901
451.75	17.918
451.95	17.907
452.15	17.941
452.35	17.942
452.55	17.972
452.75	17.986
452.95	18.009
453.15	18.013
453.35	18.000
453.56	17.989
453.76	17.970
453.96	17.944
454.16	17.980
454.36	18.018
454.56	18.029
454.76	18.051
454.96	18.075
455.16	18.054
455.36	18.010
455.56	18.028
455.76	18.058
455.96	18.055
456.16	18.059
456.36	18.030
456.56	18.106
456.76	18.087
456.96	18.092
457.16	18.111
457.36	18.071
457.56	18.054
457.76	17.977
457.96	18.000
458.16	17.969
458.36	17.932
458.56	17.972
458.76	17.976
458.96	17.972
459.16	17.931
459.36	17.871
459.56	17.853
459.76	17.828
459.96	17.854
460.16	17.837
460.36	17.902
460.56	17.906
460.76	17.947
460.96	17.950
461.16	17.917
461.36	17.915
461.56	17.914
461.76	17.942
461.96	18.019
462.16	18.019
462.36	18.008
462.56	18.011
462.76	18.024
462.96	18.011
463.16	18.005
463.36	17.940
463.56	17.933
463.76	17.911
463.96	17.915
464.16	17.957
464.36	17.957
464.56	17.934
464.76	17.945
464.96	17.909
465.16	17.906
465.36	17.884
465.56	17.868
465.76	17.862
465.96	17.935
466.16	17.936
466.36	17.962
466.56	18.002
466.76	17.927
466.96	17.945
467.16	17.915
467.36	17.897
467.56	17.965
467.76	17.952
467.96	17.988
468.16	18.031
468.36	18.061
468.56	18.022
468.76	18.046
468.96	18.026
469.16	18.032
469.35	18.052
469.55	18.031
469.75	18.042
469.95	18.090
470.15	18.038
470.35	18.048
470.55	18.038
470.75	17.985
470.95	17.982
471.15	17.961
471.35	17.948
471.55	17.966
471.75	17.944
471.95	17.959
472.15	17.945
472.35	17.921
472.54	17.904
472.74	17.950
472.94	17.967
473.14	17.953
473.34	17.975
473.54	17.947
473.74	17.984
473.94	17.962
474.14	17.978
474.34	17.965
474.54	17.970
474.74	17.974
474.94	17.992
475.13	17.982
475.33	17.954
475.53	17.914
475.73	17.933
475.93	17.928
476.13	17.931
476.33	17.919
476.53	17.942
476.73	17.908
476.93	17.930
477.12	17.919
477.32	17.919
477.52	17.953
477.72	17.945
477.92	17.945
478.12	17.981
478.32	17.996
478.52	18.018
478.72	18.050
478.92	18.023
479.11	18.037
479.31	18.042
479.51	18.039
479.71	18.076
479.91	18.089
480.11	18.092
480.31	18.095
480.51	18.102
480.70	18.085
480.90	18.078
481.10	18.086
481.30	18.093
481.50	18.154
481.70	18.184
481.90	18.216
482.10	18.216
482.29	18.240
482.49	18.266
482.69	18.288
482.89	18.336
483.09	18.373
483.29	18.415
483.49	18.471
483.68	18.491
483.88	18.517
484.08	18.515
484.28	18.514
484.48	18.537
484.68	18.562
484.88	18.544
485.07	18.574
485.27	18.579
485.47	18.583
485.67	18.598
485.87	18.610
486.07	18.572
486.26	18.606
486.46	18.622
486.66	18.658
486.86	18.664
487.06	18.652
487.26	18.668
487.45	18.676
487.65	18.654
487.85	18.653
488.05	18.672
488.25	18.690
488.45	18.712
488.64	18.730
488.84	18.714
489.04	18.725
489.24	18.727
489.44	18.735
489.64	18.763
489.83	18.757
490.03	18.760
490.23	18.783
490.43	18.780
490.63	18.774
490.82	18.790
491.02	18.800
491.22	18.795
491.42	18.792
491.62	18.759
491.81	18.723
492.01	18.713
492.21	18.674
492.41	18.684
492.61	18.681
492.80	18.665
493.00	18.666
493.20	18.678
493.40	18.621
493.60	18.607
493.79	18.601
493.99	18.582
494.19	18.600
494.39	18.625
494.59	18.634
494.78	18.639
494.98	18.628
495.18	18.634
495.38	18.634
495.57	18.644
495.77	18.633
495.97	18.669
496.17	18.652
496.37	18.678
496.56	18.702
496.76	18.713
496.96	18.711
497.16	18.709
497.35	18.750
497.55	18.747
497.75	18.744
497.95	18.764
498.14	18.787
498.34	18.822
498.54	18.846
498.74	18.870
498.93	18.894
499.13	18.912
499.33	18.925
499.53	18.954
499.72	18.985
499.92	19.021
500.12	19.061
500.32	19.114
500.51	19.130
500.71	19.168
500.91	19.153
501.11	19.146
501.30	19.196
501.50	19.222
501.70	19.287
501.90	19.318
502.09	19.325
502.29	19.374
502.49	19.356
502.69	19.411
502.88	19.428
503.08	19.487
503.28	19.523
503.47	19.613
503.67	19.692
503.87	19.737
504.07	19.770
504.26	19.754
504.46	19.776
504.66	19.829
504.85	19.875
505.05	19.967
505.25	20.030
505.45	20.100
505.64	20.117
505.84	20.112
506.04	20.133
506.23	20.124
506.43	20.135
506.63	20.156
506.83	20.205
507.02	20.240
507.22	20.271
507.42	20.292
507.61	20.273
507.81	20.267
508.01	20.237
508.20	20.276
508.40	20.288
508.60	20.309
508.80	20.277
508.99	20.275
509.19	20.236
509.39	20.215
509.58	20.255
509.78	20.248
509.98	20.229
510.17	20.301
510.37	20.270
510.57	20.272
510.76	20.249
510.96	20.251
511.16	20.213
511.35	20.247
511.55	20.267
511.75	20.316
511.94	20.285
512.14	20.226
512.34	20.234
512.53	20.217
512.73	20.151
512.93	20.152
513.12	20.142
513.32	20.148
513.52	20.180
513.71	20.185
513.91	20.212
514.11	20.202
514.30	20.204
514.50	20.200
514.70	20.220
514.89	20.198
515.09	20.190
515.28	20.187
515.48	20.255
515.68	20.285
515.87	20.279
516.07	20.250
516.27	20.263
516.46	20.255
516.66	20.255
516.86	20.244
517.05	20.259
517.25	20.204
517.44	20.195
517.64	20.165
517.84	20.185
518.03	20.122
518.23	20.091
518.43	20.088
518.62	20.123
518.82	20.062
519.01	20.038
519.21	19.992
519.41	20.002
519.60	20.029
519.80	20.068
520.00	20.077
520.19	20.090
520.39	20.061
520.58	20.076
520.78	20.092
520.98	20.075
521.17	20.026
521.37	20.082
521.56	20.093
521.76	20.130
521.96	20.116
522.15	20.112
522.35	20.103
522.54	20.108
522.74	20.100
522.94	20.129
523.13	20.094
523.33	20.112
523.52	20.108
523.72	20.125
523.91	20.100
524.11	20.078
524.31	20.042
524.50	20.019
524.70	19.998
524.89	20.010
525.09	20.015
525.29	20.056
525.48	20.018
525.68	20.024
525.87	19.990
526.07	20.036
526.26	20.055
526.46	20.095
526.66	20.157
526.85	20.187
527.05	20.241
527.24	20.265
527.44	20.261
527.63	20.300
527.83	20.303
528.02	20.365
528.22	20.449
528.42	20.512
528.61	20.523
528.81	20.545
529.00	20.565
529.20	20.555
529.39	20.585
529.59	20.599
529.78	20.625
529.98	20.678
530.17	20.694
530.37	20.732
530.57	20.704
530.76	20.643
530.96	20.635
531.15	20.623
531.35	20.614
531.54	20.609
531.74	20.635
531.93	20.644
532.13	20.638
532.32	20.637
532.52	20.641
532.71	20.631
532.91	20.605
533.10	20.633
533.30	20.618
533.49	20.573
533.69	20.561
533.89	20.534
534.08	20.522
534.28	20.477
534.47	20.423
534.67	20.397
534.86	20.415
535.06	20.358
535.25	20.328
535.45	20.269
535.64	20.290
535.84	20.272
536.03	20.275
536.23	20.255
536.42	20.219
536.62	20.178
536.81	20.182
537.01	20.139
537.20	20.122
537.40	20.064
537.59	20.066
537.79	20.061
537.98	20.078
538.17	19.999
538.37	19.997
538.56	19.973
538.76	19.982
538.95	19.990
539.15	19.971
539.34	19.980
539.54	20.009
539.73	20.017
539.93	20.029
540.12	20.045
540.32	20.060
540.51	20.089
540.71	20.158
540.90	20.204
541.10	20.272
541.29	20.295
541.49	20.370
541.68	20.464
541.87	20.481
542.07	20.516
542.26	20.621
542.46	20.684
542.65	20.789
542.85	20.831
543.04	20.896
543.24	20.912
543.43	20.983
543.63	21.021
543.82	21.046
544.01	21.050
544.21	21.068
544.40	21.155
544.60	21.312
544.79	21.251
544.99	21.322
545.18	21.254
545.37	21.301
545.57	21.357
545.76	21.357
545.96	21.423
546.15	21.423
546.35	21.454
546.54	21.444
546.73	21.447
546.93	21.432
547.12	21.391
547.32	21.455
547.51	21.441
547.71	21.521
547.90	21.412
548.09	21.386
548.29	21.454
548.48	21.387
548.68	21.443
548.87	21.462
549.06	21.499
549.26	21.529
549.45	21.481
549.65	21.406
549.84	21.339
550.03	21.401
550.23	21.313
550.42	21.372
550.62	21.324
550.81	21.383
551.00	21.388
551.20	21.332
551.39	21.331
551.59	21.384
551.78	21.360
551.97	21.382
552.17	21.439
552.36	21.498
552.56	21.351
552.75	21.385
552.94	21.423
553.14	21.449
553.33	21.427
553.52	21.415
553.72	21.437
553.91	21.401
554.11	21.297
554.30	21.334
554.49	21.322
554.69	21.328
554.88	21.327
555.07	21.355
555.27	21.375
555.46	21.413
555.65	21.361
555.85	21.351
556.04	21.348
556.24	21.374
556.43	21.414
556.62	21.500
556.82	21.483
557.01	21.565
557.20	21.506
557.40	21.470
557.59	21.513
557.78	21.511
557.98	21.419
558.17	21.400
558.36	21.416
558.56	21.365
558.75	21.358
558.94	21.346
559.14	21.284
559.33	21.235
559.52	21.202
559.72	21.299
559.91	21.283
560.10	21.236
560.30	21.244
560.49	21.271
560.68	21.189
560.88	21.085
561.07	21.086
561.26	21.066
561.46	20.992
561.65	20.933
561.84	20.898
562.04	20.848
562.23	20.803
562.42	20.809
562.62	20.758
562.81	20.751
563.00	20.744
563.19	20.841
563.39	20.838
563.58	20.841
563.77	20.846
563.97	20.943
564.16	21.000
564.35	21.042
564.55	21.051
564.74	21.073
564.93	21.096
565.12	21.181
565.32	21.263
565.51	21.401
565.70	21.425
565.90	21.487
566.09	21.639
566.28	21.727
566.47	21.715
566.67	21.734
566.86	21.823
567.05	21.860
567.25	21.865
567.44	21.916
567.63	22.024
567.82	21.940
568.02	21.901
568.21	21.925
568.40	21.943
568.59	21.824
568.79	21.794
568.98	21.742
569.17	21.739
569.36	21.646
569.56	21.721
569.75	21.737
569.94	21.788
570.14	21.754
570.33	21.769
570.52	21.675
570.71	21.674
570.91	21.697
571.10	21.779
571.29	21.767
571.48	21.829
571.68	21.902
571.87	21.982
572.06	22.006
572.25	21.966
572.44	21.917
572.64	21.927
572.83	21.952
573.02	21.997
573.21	22.015
573.41	22.007
573.60	21.973
573.79	21.974
573.98	22.058
574.18	22.052
574.37	22.077
574.56	22.066
574.75	22.060
574.94	22.092
575.14	22.087
575.33	22.131
575.52	22.106
575.71	22.100
575.91	22.099
576.10	22.115
576.29	22.139
576.48	22.029
576.67	22.062
576.87	22.069
577.06	22.015
577.25	22.124
577.44	22.101
577.63	22.113
577.83	22.048
578.02	22.135
578.21	22.109
578.40	22.132
578.59	22.144
578.79	22.137
578.98	22.236
579.17	22.203
579.36	22.212
579.55	22.251
579.74	22.208
579.94	22.215
580.13	22.231
580.32	22.300
580.51	22.324
580.70	22.405
580.90	22.431
581.09	22.427
581.28	22.468
581.47	22.397
581.66	22.443
581.85	22.452
582.05	22.467
582.24	22.529
582.43	22.578
582.62	22.640
582.81	22.642
583.00	22.588
583.20	22.607
583.39	22.598
583.58	22.606
583.77	22.570
583.96	22.652
584.15	22.658
584.34	22.639
584.54	22.689
584.73	22.710
584.92	22.771
585.11	22.794
585.30	22.789
585.49	22.858
585.68	22.897
585.88	22.917
586.07	23.030
586.26	23.021
586.45	23.012
586.64	22.991
586.83	23.002
587.02	23.014
587.22	23.001
587.41	22.937
587.60	22.914
587.79	22.848
587.98	22.826
588.17	22.812
588.36	22.867
588.55	22.805
588.74	22.909
588.94	22.998
589.13	23.043
589.32	23.055
589.51	23.059
589.70	23.063
589.89	23.116
590.08	23.129
590.27	23.260
590.46	23.265
590.66	23.230
590.85	23.253
591.04	23.299
591.23	23.306
591.42	23.325
591.61	23.313
591.80	23.363
591.99	23.388
592.18	23.422
592.37	23.513
592.57	23.478
592.76	23.498
592.95	23.564
593.14	23.634
593.33	23.690
593.52	23.729
593.71	23.702
593.90	23.661
594.09	23.683
594.28	23.668
594.47	23.685
594.66	23.688
594.85	23.615
595.05	23.703
595.24	23.673
595.43	23.727
595.62	23.750
595.81	23.667
596.00	23.637
596.19	23.708
596.38	23.749
596.57	23.780
596.76	23.846
596.95	23.825
597.14	23.872
597.33	23.932
597.52	23.970
597.71	24.027
597.90	23.963
598.09	23.942
598.28	23.998
598.47	24.029
598.67	23.977
598.86	24.010
599.05	23.998
599.24	24.032
599.43	24.044
599.62	24.068
599.81	24.019
600.00	23.991
600.19	24.011
600.38	24.050
600.57	24.153
600.76	24.163
600.95	24.121
601.14	24.164
601.33	24.131
601.52	24.169
601.71	24.114
601.90	24.184
602.09	24.188
602.28	24.197
602.47	24.214
602.66	24.208
602.85	24.219
603.04	24.239
603.23	24.241
603.42	24.320
603.61	24.342
603.80	24.326
603.99	24.392
604.18	24.481
604.37	24.431
604.56	24.361
604.75	24.438
604.94	24.471
605.13	24.462
605.32	24.469
605.51	24.433
605.70	24.453
605.89	24.423
606.08	24.409
606.27	24.469
606.46	24.390
606.65	24.316
606.84	24.381
607.03	24.501
607.22	24.513
607.41	24.500
607.60	24.536
607.79	24.608
607.98	24.624
608.17	24.663
608.36	24.722
608.55	24.744
608.74	24.784
608.93	24.908
609.12	24.954
609.31	24.994
609.49	24.939
609.68	24.918
609.87	24.900
610.06	24.886
610.25	24.795
610.44	24.775
610.63	24.751
610.82	24.785
611.01	24.819
611.20	24.741
611.39	24.728
611.58	24.794
611.77	24.744
611.96	24.823
612.15	24.837
612.34	24.841
612.53	24.836
612.72	24.912
612.90	24.938
613.09	24.990
613.28	24.981
613.47	25.005
613.66	25.097
613.85	25.104
614.04	25.030
614.23	25.030
614.42	25.028
614.61	25.044
614.80	25.124
614.99	25.170
615.18	25.188
615.36	25.178
615.55	25.139
615.74	25.102
615.93	25.052
616.12	25.025
616.31	24.983
616.50	24.997
616.69	25.009
616.88	24.974
617.07	24.992
617.25	24.946
617.44	24.944
617.63	24.938
617.82	24.978
618.01	25.000
618.20	25.023
618.39	25.069
618.58	25.022
618.77	25.066
618.95	25.056
619.14	25.095
619.33	25.076
619.52	25.080
619.71	25.072
619.90	25.052
620.09	25.000
620.28	25.023
620.46	25.049
620.65	25.034
620.84	25.027
621.03	25.069
621.22	25.011
621.41	25.090
621.60	25.052
621.79	25.081
621.97	25.107
622.16	25.120
622.35	25.193
622.54	25.207
622.73	25.109
622.92	25.104
623.11	25.094
623.29	25.067
623.48	25.132
623.67	25.167
623.86	25.152
624.05	25.171
624.24	25.169
624.42	25.128
624.61	25.153
624.80	25.102
624.99	25.123
625.18	25.119
625.37	25.065
625.55	25.074
625.74	25.106
625.93	25.068
626.12	25.058
626.31	24.969
626.50	24.930
626.68	24.906
626.87	24.878
627.06	24.906
627.25	24.855
627.44	24.824
627.63	24.824
627.81	24.810
628.00	24.817
628.19	24.725
628.38	24.694
628.57	24.738
628.75	24.792
628.94	24.803
629.13	24.902
629.32	24.965
629.51	24.922
629.69	24.996
629.88	25.071
630.07	25.176
630.26	25.238
630.45	25.279
630.63	25.355
630.82	25.417
631.01	25.405
631.20	25.445
631.39	25.404
631.57	25.343
631.76	25.316
631.95	25.329
632.14	25.297
632.32	25.278
632.51	25.290
632.70	25.284
632.89	25.246
633.08	25.281
633.26	25.217
633.45	25.200
633.64	25.178
633.83	25.238
634.01	25.249
634.20	25.223
634.39	25.193
634.58	25.206
634.76	25.210
634.95	25.185
635.14	25.136
635.33	25.165
635.51	25.142
635.70	25.183
635.89	25.180
636.08	25.179
636.26	25.191
636.45	25.181
636.64	25.185
636.83	25.186
637.01	25.139
637.20	25.153
637.39	25.087
637.58	25.148
637.76	25.125
637.95	25.101
638.14	25.117
638.33	25.134
638.51	25.177
638.70	25.185
638.89	25.170
639.07	25.177
639.26	25.227
639.45	25.350
639.64	25.350
639.82	25.346
640.01	25.376
640.20	25.320
640.38	25.367
640.57	25.299
640.76	25.375
640.95	25.332
641.13	25.347
641.32	25.318
641.51	25.328
641.69	25.341
641.88	25.196
642.07	25.206
642.26	25.256
642.44	25.219
642.63	25.256
642.82	25.229
643.00	25.218
643.19	25.183
643.38	25.159
643.56	25.156
643.75	25.257
643.94	25.333
644.12	25.331
644.31	25.424
644.50	25.439
644.68	25.397
644.87	25.371
645.06	25.488
645.24	25.523
645.43	25.588
645.62	25.531
645.81	25.616
645.99	25.647
646.18	25.531
646.37	25.502
646.55	25.481
646.74	25.573
646.92	25.514
647.11	25.559
647.30	25.583
647.48	25.520
647.67	25.543
647.86	25.495
648.04	25.553
648.23	25.523
648.42	25.510
648.60	25.620
648.79	25.608
648.98	25.696
649.16	25.635
649.35	25.682
649.54	25.697
649.72	25.736
649.91	25.686
650.09	25.664
650.28	25.709
650.47	25.705
650.65	25.704
650.84	25.675
651.03	25.617
651.21	25.597
651.40	25.494
651.59	25.514
651.77	25.477
651.96	25.446
652.14	25.467
652.33	25.512
652.52	25.538
652.70	25.536
652.89	25.529
653.07	25.532
653.26	25.566
653.45	25.619
653.63	25.663
653.82	25.658
654.00	25.620
654.19	25.633
654.38	25.662
654.56	25.666
654.75	25.674
654.93	25.678
655.12	25.707
655.31	25.689
655.49	25.641
655.68	25.636
655.86	25.576
656.05	25.597
656.24	25.585
656.42	25.580
656.61	25.617
656.79	25.624
656.98	25.631
657.16	25.689
657.35	25.710
657.54	25.748
657.72	25.779
657.91	25.845
658.09	25.948
658.28	25.988
658.46	25.902
658.65	25.984
658.84	25.964
659.02	26.016
659.21	26.033
659.39	26.009
659.58	25.922
659.76	25.880
659.95	25.869
660.13	25.861
660.32	25.859
660.51	25.788
660.69	25.843
660.88	25.923
661.06	25.908
661.25	25.918
661.43	25.863
661.62	25.827
661.80	25.874
661.99	25.922
662.17	25.968
662.36	25.951
662.55	26.016
662.73	26.078
662.92	26.062
663.10	26.038
663.29	26.017
663.47	26.076
663.66	26.097
663.84	26.070
664.03	26.167
664.21	26.149
664.40	26.206
664.58	26.146
664.77	26.125
664.95	26.075
665.14	25.989
665.32	26.030
665.51	26.036
665.69	25.997
665.88	25.996
666.06	25.990
666.25	26.071
666.43	26.015
666.62	26.023
666.80	26.000
666.99	25.991
667.17	26.027
667.36	26.006
667.54	26.004
667.73	26.064
667.91	26.059
668.10	26.126
668.28	26.061
668.47	26.082
668.65	26.089
668.84	26.128
669.02	26.092
669.21	26.127
669.39	26.133
669.58	26.144
669.76	26.171
669.95	26.230
670.13	26.126
670.31	26.117
670.50	26.081
670.68	26.043
670.87	26.156
671.05	26.146
671.24	26.148
671.42	26.178
671.61	26.136
671.79	26.181
671.98	26.168
672.16	26.157
672.35	26.163
672.53	26.211
672.71	26.217
672.90	26.242
673.08	26.264
673.27	26.124
673.45	26.131
673.64	26.076
673.82	26.062
674.01	26.062
674.19	26.085
674.37	26.092
674.56	26.070
674.74	26.096
674.93	26.030
675.11	25.998
675.30	26.000
675.48	26.061
675.66	26.144
675.85	26.038
676.03	26.086
676.22	26.082
676.40	26.104
676.58	26.142
676.77	26.226
676.95	26.250
677.14	26.238
677.32	26.304
677.50	26.358
677.69	26.400
677.87	26.355
678.06	26.353
678.24	26.444
678.43	26.431
678.61	26.509
678.79	26.533
678.98	26.494
679.16	26.424
679.34	26.479
679.53	26.456
679.71	26.467
679.90	26.446
680.08	26.414
680.26	26.532
680.45	26.509
680.63	26.500
680.82	26.539
681.00	26.489
681.18	26.458
681.37	26.488
681.55	26.538
681.73	26.506
681.92	26.555
682.10	26.555
682.29	26.694
682.47	26.773
682.65	26.690
682.84	26.651
683.02	26.757
683.20	26.682
683.39	26.731
683.57	26.748
683.75	26.713
683.94	26.726
684.12	26.744
684.30	26.759
684.49	26.748
684.67	26.641
684.85	26.532
685.04	26.565
685.22	26.664
685.40	26.541
685.59	26.507
685.77	26.462
685.96	26.456
686.14	26.437
686.32	26.318
686.50	26.267
686.69	26.247
686.87	26.253
687.05	26.306
687.24	26.344
687.42	26.369
687.60	26.257
687.79	26.342
687.97	26.382
688.15	26.330
688.34	26.366
688.52	26.430
688.70	26.466
688.89	26.506
689.07	26.546
689.25	26.568
689.44	26.488
689.62	26.497
689.80	26.486
689.98	26.591
690.17	26.500
690.35	26.593
690.53	26.683
690.72	26.669
690.90	26.713
691.08	26.699
691.27	26.694
691.45	26.638
691.63	26.697
691.81	26.737
692.00	26.714
692.18	26.657
692.36	26.578
692.54	26.646
692.73	26.637
692.91	26.560
693.09	26.555
693.28	26.467
693.46	26.491
693.64	26.638
693.82	26.688
694.01	26.640
694.19	26.624
694.37	26.652
694.55	26.742
694.74	26.839
694.92	26.848
695.10	26.877
695.28	26.845
695.47	26.826
695.65	26.890
695.83	26.837
696.01	26.725
696.20	26.696
696.38	26.584
696.56	26.659
696.74	26.654
696.93	26.621
697.11	26.592
697.29	26.542
697.47	26.539
697.66	26.547
697.84	26.603
698.02	26.567
698.20	26.657
698.39	26.675
698.57	26.653
698.75	26.752
698.93	26.723
699.11	26.728
699.30	26.790
699.48	26.801
699.66	26.926
699.84	26.878
700.03	26.950
700.21	26.943
700.39	26.970
700.57	26.970
700.75	26.890
700.94	26.896
701.12	26.888
701.30	26.916
701.48	26.961
701.66	26.890
701.85	26.882
702.03	26.735
702.21	26.711
702.39	26.702
702.57	26.685
702.76	26.629
702.94	26.573
703.12	26.619
703.30	26.692
703.48	26.667
703.66	26.624
703.85	26.569
704.03	26.592
704.21	26.499
704.39	26.569
704.57	26.645
704.75	26.639
704.94	26.665
705.12	26.695
705.30	26.714
705.48	26.776
705.66	26.699
705.84	26.803
706.03	26.818
706.21	26.862
706.39	26.790
706.57	26.891
706.75	26.869
706.93	26.796
707.12	26.866
707.30	26.836
707.48	26.817
707.66	26.918
707.84	26.921
708.02	26.948
708.20	26.890
708.39	26.899
708.57	26.876
708.75	26.942
708.93	26.924
709.11	26.947
709.29	26.972
709.47	26.994
709.66	27.036
709.84	27.129
710.02	27.139
710.20	27.103
710.38	27.087
710.56	27.109
710.74	27.098
710.92	27.183
711.10	27.197
711.29	27.223
711.47	27.196
711.65	27.249
711.83	27.225
712.01	27.250
712.19	27.175
712.37	27.132
712.55	27.090
712.73	27.104
712.92	27.108
713.10	27.177
713.28	27.098
713.46	27.076
713.64	27.077
713.82	27.146
714.00	27.113
714.18	27.041
714.36	27.042
714.54	27.157
714.72	27.098
714.91	27.192
715.09	27.127
715.27	27.094
715.45	27.011
715.63	27.001
715.81	27.030
715.99	27.058
716.17	27.027
716.35	27.027
716.53	27.055
716.71	26.991
716.89	26.965
717.07	27.022
717.25	27.007
717.43	27.095
717.62	27.134
717.80	27.183
717.98	27.257
718.16	27.169
718.34	27.222
718.52	27.255
718.70	27.273
718.88	27.395
719.06	27.505
719.24	27.454
719.42	27.434
719.60	27.464
719.78	27.486
719.96	27.493
720.14	27.440
720.32	27.372
720.50	27.427
720.68	27.309
720.86	27.253
721.04	27.168
721.22	27.080
721.40	27.058
721.58	27.103
721.76	27.176
721.94	27.093
722.12	27.091
722.30	27.047
722.48	27.064
722.66	27.106
722.84	27.117
723.03	27.169
723.21	27.256
723.39	27.418
723.57	27.494
723.75	27.419
723.93	27.351
724.11	27.338
724.29	27.451
724.47	27.539
724.65	27.570
724.83	27.553
725.00	27.664
725.18	27.647
725.36	27.651
725.54	27.604
725.72	27.558
725.90	27.546
726.08	27.597
726.26	27.730
726.44	27.782
726.62	27.690
726.80	27.632
726.98	27.649
727.16	27.734
727.34	27.656
727.52	27.687
727.70	27.658
727.88	27.650
728.06	27.661
728.24	27.606
728.42	27.614
728.60	27.552
728.78	27.539
728.96	27.571
729.14	27.541
729.32	27.570
729.50	27.526
729.68	27.492
729.86	27.521
730.04	27.599
730.22	27.596
730.39	27.547
730.57	27.516
730.75	27.494
730.93	27.505
731.11	27.538
731.29	27.540
731.47	27.524
731.65	27.502
731.83	27.584
732.01	27.626
732.19	27.670
732.37	27.720
732.55	27.750
732.73	27.871
732.90	27.960
733.08	28.025
733.26	28.039
733.44	27.979
733.62	28.022
733.80	28.129
733.98	28.115
734.16	28.121
734.34	28.139
734.52	28.122
734.70	28.070
734.87	28.158
735.05	28.066
735.23	27.992
735.41	28.082
735.59	28.047
735.77	28.006
735.95	28.030
736.13	28.003
736.31	28.147
736.49	28.102
736.66	28.116
736.84	28.060
737.02	27.998
737.20	28.003
737.38	28.063
737.56	28.121
737.74	27.927
737.92	27.948
738.09	27.984
738.27	28.003
738.45	27.981
738.63	27.821
738.81	27.903
738.99	27.929
739.17	28.046
739.34	28.106
739.52	28.071
739.70	28.063
739.88	28.104
740.06	28.214
740.24	28.205
740.42	28.184
740.59	28.067
740.77	27.962
740.95	28.011
741.13	27.903
741.31	27.841
741.49	27.793
741.66	27.757
741.84	27.813
742.02	27.775
742.20	27.735
742.38	27.672
742.56	27.785
742.73	27.709
742.91	27.830
743.09	27.878
743.27	27.831
743.45	27.876
743.63	27.946
743.80	27.952
743.98	27.980
744.16	27.930
744.34	27.888
744.52	27.835
744.69	27.852
744.87	27.699
745.05	27.853
745.23	27.866
745.41	27.949
745.59	28.043
745.76	28.042
745.94	28.049
746.12	28.086
746.30	28.151
746.47	28.136
746.65	28.312
746.83	28.434
747.01	28.475
747.19	28.591
747.36	28.598
747.54	28.612
747.72	28.716
747.90	28.654
748.08	28.678
748.25	28.587
748.43	28.584
748.61	28.464
748.79	28.537
748.96	28.424
749.14	28.412
749.32	28.427
749.50	28.463
749.68	28.420
749.85	28.330
750.03	28.296
750.21	28.469
750.39	28.564
750.56	28.647
750.74	28.537
750.92	28.649
751.10	28.459
751.27	28.488
751.45	28.506
751.63	28.430
751.81	28.327
751.98	28.381
752.16	28.481
752.34	28.486
752.51	28.347
752.69	28.187
752.87	28.196
753.05	28.235
753.22	28.181
753.40	28.360
753.58	28.427
753.76	28.366
753.93	28.381
754.11	28.450
754.29	28.487
754.46	28.343
754.64	28.317
754.82	28.395
755.00	28.394
755.17	28.353
755.35	28.387
755.53	28.403
755.70	28.264
755.88	28.190
756.06	28.317
756.24	28.478
756.41	28.445
756.59	28.321
756.77	28.343
756.94	28.312
757.12	28.174
757.30	28.261
757.47	28.456
757.65	28.516
757.83	28.637
758.01	28.725
758.18	28.701
758.36	28.698
758.54	28.590
758.71	28.658
758.89	28.689
759.07	28.732
759.24	28.642
759.42	28.720
759.60	28.654
759.77	28.309
759.95	28.205
760.13	28.038
760.30	28.047
760.48	28.090
760.66	27.985
760.83	28.001
761.01	27.808
761.19	27.861
761.36	27.902
761.54	27.983
761.72	27.939
761.89	27.958
762.07	28.088
762.24	28.191
762.42	28.245
762.60	28.223
762.77	28.140
762.95	28.115
763.13	28.049
763.30	28.253
763.48	28.292
763.66	28.299
763.83	28.180
764.01	28.198
764.18	28.312
764.36	28.386
764.54	28.383
764.71	28.321
764.89	28.271
765.07	28.430
765.24	28.392
765.42	28.447
765.59	28.324
765.77	28.297
765.95	28.250
766.12	28.431
766.30	28.449
766.47	28.455
766.65	28.388
766.83	28.393
767.00	28.491
767.18	28.576
767.35	28.546
767.53	28.683
767.71	28.634
767.88	28.714
768.06	28.738
768.23	28.716
768.41	28.647
768.59	28.591
768.76	28.442
768.94	28.478
769.11	28.443
769.29	28.475
769.46	28.457
769.64	28.423
769.82	28.448
769.99	28.482
770.17	28.476
770.34	28.458
770.52	28.532
770.69	28.564
770.87	28.706
771.05	28.766
771.22	28.727
771.40	28.703
771.57	28.725
771.75	28.732
771.92	28.709
772.10	28.654
772.27	28.700
772.45	28.631
772.63	28.599
772.80	28.760
772.98	28.764
773.15	28.679
773.33	28.758
773.50	28.832
773.68	29.055
773.85	28.994
774.03	28.988
774.20	28.980
774.38	28.929
774.55	28.867
774.73	28.899
774.91	29.024
775.08	28.851
775.26	28.932
775.43	28.989
775.61	28.962
775.78	28.892
775.96	28.808
776.13	28.861
776.31	28.908
776.48	29.010
776.66	29.078
776.83	29.029
777.01	29.139
777.18	28.982
777.36	29.016
777.53	28.985
777.71	28.987
777.88	29.098
778.06	29.149
778.23	29.015
778.41	29.000
778.58	28.878
778.76	28.919
778.93	28.881
779.11	29.020
779.28	28.949
779.46	28.989
779.63	29.015
779.80	28.989
779.98	29.070
780.15	28.973
780.33	28.966
780.50	29.024
780.68	29.033
780.85	29.158
781.03	29.050
781.20	29.168
781.38	29.185
781.55	29.196
781.73	29.303
781.90	29.289
782.08	29.343
782.25	29.282
782.42	29.351
782.60	29.459
782.77	29.472
782.95	29.474
783.12	29.480
783.30	29.679
783.47	29.689
783.65	29.782
783.82	29.740
783.99	29.752
784.17	29.829
784.34	29.921
784.52	29.954
784.69	29.850
784.87	29.798
785.04	29.831
785.21	29.798
785.39	29.891
785.56	29.789
785.74	29.725
785.91	29.608
786.08	29.749
786.26	29.659
786.43	29.574
786.61	29.591
786.78	29.728
786.96	29.722
787.13	29.825
787.30	30.042
787.48	30.209
787.65	30.025
787.83	30.057
788.00	30.090
788.17	30.238
788.35	30.211
788.52	30.351
788.70	30.411
788.87	30.248
789.04	30.168
789.22	30.314
789.39	30.345
789.56	30.225
789.74	30.025
789.91	30.251
790.09	30.190
790.26	30.334
790.43	30.328
790.61	30.513
790.78	30.463
790.95	30.543
791.13	30.648
791.30	30.501
791.47	30.502
791.65	30.577
791.82	30.639
792.00	30.864
792.17	30.828
792.34	30.828
792.52	30.766
792.69	30.643
792.86	30.658
793.04	30.676
793.21	30.616
793.38	30.692
793.56	30.967
793.73	31.000
793.90	30.906
794.08	30.870
794.25	30.788
794.42	30.768
794.60	31.193
794.77	31.302
794.94	31.438
795.12	31.261
795.29	31.269
795.46	31.235
795.64	31.217
795.81	31.066
795.98	30.963
796.16	30.911
796.33	30.905
796.50	31.143
796.68	31.270
796.85	31.029
797.02	30.864
797.19	30.788
797.37	30.902
797.54	31.037
797.71	31.149
797.89	31.206
798.06	31.269
798.23	31.316
798.41	31.366
798.58	31.399
798.75	31.230
798.92	31.225
799.10	31.096
799.27	31.211
799.44	31.356
799.62	31.375
799.79	31.249
799.96	31.263
800.13	31.158
800.31	31.063
800.48	31.113
800.65	31.097
800.82	31.017
801.00	31.181
801.17	31.159
801.34	31.217
801.52	31.223
801.69	31.170
801.86	31.269
802.03	31.252
802.21	31.174
802.38	31.220
802.55	31.253
802.72	31.430
802.90	31.573
803.07	31.553
803.24	31.405
803.41	31.547
803.59	31.702
803.76	31.802
803.93	31.814
804.10	31.666
804.27	31.733
804.45	31.759
804.62	31.891
804.79	31.857
804.96	31.736
805.14	31.648
805.31	31.698
805.48	31.742
805.65	31.696
805.82	31.529
806.00	31.560
806.17	31.546
806.34	31.607
806.51	31.876
806.69	31.921
806.86	31.884
807.03	32.100
807.20	32.124
807.37	32.075
807.55	32.044
807.72	32.114
807.89	32.272
808.06	32.246
808.23	32.164
808.41	32.354
808.58	32.340
808.75	32.151
808.92	32.316
809.09	32.304
809.26	32.298
809.44	32.407
809.61	32.610
809.78	32.574
809.95	32.504
810.12	32.246
810.30	32.389
810.47	32.512
810.64	32.436
810.81	32.482
810.98	32.372
811.15	32.360
811.33	32.207
811.50	32.222
811.67	32.252
811.84	32.208
812.01	32.387
812.18	32.313
812.35	32.274
812.53	32.302
812.70	32.229
812.87	32.177
813.04	32.283
813.21	32.437
813.38	32.319
813.55	32.499
813.73	32.612
813.90	32.353
814.07	32.533
814.24	32.670
814.41	32.909
814.58	33.061
814.75	33.157
814.93	33.158
815.10	33.123
815.27	33.049
815.44	32.972
815.61	32.959
815.78	32.859
815.95	32.745
816.12	32.965
816.29	32.701
816.47	32.632
816.64	32.702
816.81	32.652
816.98	32.545
817.15	32.601
817.32	32.944
817.49	33.171
817.66	33.012
817.83	33.138
818.00	33.321
818.18	33.285
818.35	33.459
818.52	33.678
818.69	33.817
818.86	33.529
819.03	33.537
819.20	33.661
819.37	33.525
819.54	33.278
819.71	33.128
819.88	33.528
820.05	33.510
820.23	33.327
820.40	33.355
820.57	33.240
820.74	33.150
820.91	33.133
821.08	33.445
821.25	33.634
821.42	33.521
821.59	33.462
821.76	33.510
821.93	33.546
822.10	33.331
822.27	33.463
822.44	33.497
822.61	33.744
822.78	33.733
822.95	33.858
823.12	33.772
823.29	33.536
823.47	33.525
823.64	33.716
823.81	33.997
823.98	34.204
824.15	34.297
824.32	34.245
824.49	34.346
824.66	34.589
824.83	34.527
825.00	34.543
825.17	34.612
825.34	34.673
825.51	34.929
825.68	34.926
825.85	34.973
826.02	35.255
826.19	34.841
826.36	34.730
826.53	35.059
826.70	35.054
826.87	34.877
827.04	34.999
827.21	35.094
827.38	34.912
827.55	34.954
827.72	34.891
827.89	34.767
828.06	34.585
828.23	34.192
828.40	34.315
828.57	34.425
828.74	34.391
828.91	34.304
829.08	34.519
829.25	34.441
829.42	34.565
829.59	34.801
829.76	34.797
829.93	34.757
830.10	34.792
830.27	34.991
830.44	35.066
830.60	35.059
830.77	35.068
830.94	35.058
831.11	35.243
831.28	35.173
831.45	35.136
831.62	35.010
831.79	34.761
831.96	34.825
832.13	34.994
832.30	35.304
832.47	35.176
832.64	35.372
832.81	35.688
832.98	35.724
833.15	35.709
833.32	35.709
833.49	35.608
833.65	35.781
833.82	35.645
833.99	35.930
834.16	35.915
834.33	35.881
834.50	35.799
834.67	35.897
834.84	35.944
835.01	35.742
835.18	35.269
835.35	35.348
835.52	35.290
835.69	35.845
835.85	35.781
836.02	36.208
836.19	36.240
836.36	36.304
836.53	36.466
836.70	36.586
836.87	36.393
837.04	36.458
837.21	36.739
837.38	37.262
837.54	37.333
837.71	37.213
837.88	36.973
838.05	37.242
838.22	37.370
838.39	37.282
838.56	37.227
838.73	37.168
838.89	36.942
839.06	37.115
839.23	36.812
839.40	36.828
839.57	36.949
839.74	36.776
839.91	37.055
840.08	36.913
840.24	36.621
840.41	36.428
840.58	36.369
840.75	36.590
840.92	36.316
841.09	36.483
841.26	36.794
841.42	36.924
841.59	36.652
841.76	36.291
841.93	36.415
842.10	36.037
842.27	36.403
842.43	36.441
842.60	36.722
842.77	36.743
842.94	36.698
843.11	36.731
843.28	36.671
843.44	36.603
843.61	36.745
843.78	36.822
843.95	37.118
844.12	37.368
844.28	37.606
844.45	37.608
844.62	37.609
844.79	37.357
844.96	37.493
845.13	37.330
845.29	37.666
845.46	37.966
845.63	38.046
845.80	38.195
845.97	38.454
846.13	38.481
846.30	38.401
846.47	38.454
846.64	38.504
846.81	38.416
846.97	38.275
847.14	38.581
847.31	38.940
847.48	39.001
847.64	38.772
847.81	38.739
847.98	38.408
848.15	38.531
848.32	38.199
848.48	38.262
848.65	38.339
848.82	38.309
848.99	38.612
849.15	38.878
849.32	38.680
849.49	38.855
849.66	38.627
849.82	38.816
849.99	38.986
850.16	39.168
850.33	39.173
850.49	39.822
850.66	39.536
850.83	39.927
851.00	39.821
851.16	39.477
851.33	39.244
851.50	39.075
851.67	38.793
851.83	39.026
852.00	38.999
852.17	38.831
852.34	38.825
852.50	38.710
852.67	38.497
852.84	38.613
853.01	38.017
853.17	37.961
853.34	38.187
853.51	38.373
853.67	38.401
853.84	38.710
854.01	38.634
854.18	38.844
854.34	38.741
854.51	39.040
854.68	39.182
854.84	39.315
855.01	39.394
855.18	39.635
855.34	40.108
855.51	40.129
855.68	40.338
855.85	40.857
856.01	40.714
856.18	40.754
856.35	40.570
856.51	40.496
856.68	40.370
856.85	40.037
857.01	40.036
857.18	40.266
857.35	39.973
857.51	39.878
857.68	40.033
857.85	39.708
858.01	39.405
858.18	39.398
858.35	39.228
858.51	39.317
858.68	39.466
858.85	39.278
859.01	39.211
859.18	38.881
859.35	38.734
859.51	38.840
859.68	38.873
859.85	38.765
860.01	39.021
860.18	38.953
860.35	38.828
860.51	38.945
860.68	38.969
860.84	38.755
861.01	38.868
861.18	39.218
861.34	39.244
861.51	39.314
861.68	39.712
861.84	39.754
862.01	39.457
862.18	39.241
862.34	39.249
862.51	39.633
862.67	40.155
862.84	40.457
863.01	40.777
863.17	40.771
863.34	40.790
863.50	41.491
863.67	41.555
863.84	41.238
864.00	40.719
864.17	41.171
864.33	40.876
864.50	40.966
864.67	40.493
864.83	40.194
865.00	39.788
865.16	39.588
865.33	39.744
865.50	39.981
865.66	39.414
865.83	39.054
865.99	39.245
866.16	38.957
866.33	38.799
866.49	38.860
866.66	38.841
866.82	39.087
866.99	39.130
867.15	38.966
867.32	39.382
867.49	39.359
867.65	38.888
867.82	39.134
867.98	39.626
868.15	39.577
868.31	40.042
868.48	40.122
868.64	40.231
868.81	40.363
868.98	40.099
869.14	39.797
869.31	40.055
869.47	40.209
869.64	39.910
869.80	40.140
869.97	40.100
870.13	39.813
870.30	39.758
870.46	39.755
870.63	40.018
870.79	40.178
870.96	39.832
871.12	39.983
871.29	40.122
871.46	40.058
871.62	39.958
871.79	40.006
871.95	39.864
872.12	39.489
872.28	39.344
872.45	39.418
872.61	39.531
872.78	39.158
872.94	39.039
873.11	39.263
873.27	39.369
873.44	39.155
873.60	39.094
873.77	38.433
873.93	38.626
874.10	38.697
874.26	38.863
874.43	38.858
874.59	38.578
874.76	38.247
874.92	38.298
875.09	38.392
875.25	38.313
875.41	37.928
875.58	38.082
875.74	37.965
875.91	38.075
876.07	38.186
876.24	38.242
876.40	38.272
876.57	38.330
876.73	38.582
876.90	38.756
877.06	38.935
877.23	38.786
877.39	38.823
877.56	39.083
877.72	39.061
877.88	39.238
878.05	39.370
878.21	39.421
878.38	39.539
878.54	39.407
878.71	39.696
878.87	39.658
879.04	39.527
879.20	39.321
879.36	39.575
879.53	39.933
879.69	39.970
879.86	38.861
880.02	37.637
880.19	38.702
880.35	40.336
880.51	44.000
880.68	40.536
>>>>>End Processed Spectral Data<<<<<
