# Supplementary material for: Natural history of the social millipede Brachycybe lecontii Wood, 1864
Source: Biodivers Data J. 2020 Apr 3;8:e50770. doi: 10.3897/BDJ.8.e50770 (PMC7148388; doi:10.3897/BDJ.8.e50770)
Supplement: Supplementary material 2 — Files with spectra [file bdj-08-e50770-s002.zip › BLIV0002.txt]

SpectraSuite Data File
++++++++++++++++++++++++++++++++++++
Date: Mon Jun 05 16:12:35 EDT 2017
User: Paul
Dark Spectrum Present: Yes
Reference Spectrum Present: Yes
Number of Sampled Component Spectra: 1
Spectrometers: USB4C01401
Integration Time (usec): 70000 (USB4C01401)
Spectra Averaged: 5 (USB4C01401)
Boxcar Smoothing: 6 (USB4C01401)
Correct for Electrical Dark: No (USB4C01401)
Strobe/Lamp Enabled: No (USB4C01401)
Correct for Detector Non-linearity: No (USB4C01401)
Correct for Stray Light: No (USB4C01401)
Number of Pixels in Processed Spectrum: 3648
>>>>>Begin Processed Spectral Data<<<<<
179.04	607.407
179.26	607.407
179.47	607.407
179.69	274.390
179.90	-116.438
180.12	-289.655
180.33	1337.079
180.55	1463.253
180.76	2892.683
180.98	2812.048
181.19	-14000.000
181.41	-4100.000
181.62	1204.040
181.84	485.468
182.05	301.839
182.27	234.335
182.48	186.905
182.70	153.240
182.91	131.040
183.13	109.622
183.34	95.349
183.56	86.641
183.77	83.078
183.99	77.120
184.20	74.114
184.41	71.291
184.63	68.818
184.84	65.070
185.06	66.143
185.27	66.261
185.49	64.860
185.70	65.047
185.92	65.682
186.13	65.536
186.35	67.292
186.56	64.298
186.78	63.073
186.99	59.119
187.21	62.204
187.42	59.961
187.64	62.357
187.85	62.967
188.06	61.124
188.28	60.950
188.49	58.409
188.71	60.688
188.92	62.211
189.14	59.637
189.35	60.197
189.57	61.315
189.78	61.966
190.00	60.807
190.21	61.839
190.42	61.255
190.64	59.804
190.85	61.409
191.07	61.350
191.28	62.975
191.50	60.028
191.71	57.954
191.93	60.045
192.14	59.259
192.36	61.521
192.57	61.742
192.78	59.398
193.00	60.306
193.21	56.883
193.43	56.135
193.64	55.565
193.86	56.226
194.07	56.237
194.28	58.044
194.50	59.542
194.71	58.860
194.93	59.055
195.14	57.745
195.36	56.527
195.57	58.043
195.78	59.459
196.00	62.189
196.21	63.082
196.43	64.471
196.64	66.040
196.86	65.931
197.07	63.671
197.28	63.122
197.50	62.629
197.71	65.228
197.93	63.659
198.14	64.654
198.36	63.724
198.57	62.437
198.78	62.846
199.00	63.283
199.21	62.030
199.43	61.970
199.64	61.055
199.85	61.988
200.07	60.213
200.28	60.191
200.50	57.022
200.71	56.413
200.92	58.009
201.14	58.292
201.35	59.732
201.57	60.805
201.78	59.374
201.99	59.125
202.21	56.039
202.42	54.620
202.64	54.586
202.85	56.195
203.06	55.833
203.28	59.557
203.49	58.829
203.71	58.257
203.92	60.028
204.13	57.771
204.35	57.483
204.56	57.979
204.78	58.577
204.99	60.243
205.20	62.069
205.42	62.228
205.63	60.682
205.85	59.500
206.06	58.919
206.27	58.012
206.49	56.227
206.70	54.635
206.91	56.337
207.13	52.282
207.34	51.291
207.56	50.245
207.77	50.099
207.98	49.243
208.20	49.455
208.41	51.618
208.62	52.370
208.84	49.520
209.05	49.884
209.27	50.364
209.48	50.650
209.69	47.394
209.91	48.984
210.12	51.450
210.33	51.289
210.55	51.657
210.76	52.893
210.97	52.370
211.19	52.016
211.40	52.063
211.61	53.775
211.83	54.176
212.04	53.464
212.26	52.681
212.47	52.875
212.68	51.831
212.90	50.258
213.11	50.840
213.32	50.240
213.54	50.017
213.75	48.941
213.96	47.484
214.18	48.559
214.39	47.083
214.60	45.723
214.82	47.355
215.03	46.246
215.24	44.771
215.46	44.477
215.67	43.814
215.88	41.970
216.10	41.252
216.31	40.341
216.52	38.306
216.74	37.455
216.95	36.049
217.16	34.615
217.38	34.981
217.59	32.949
217.80	32.999
218.02	33.011
218.23	32.118
218.44	31.369
218.66	31.146
218.87	29.738
219.08	28.137
219.30	27.704
219.51	26.926
219.72	25.271
219.94	25.532
220.15	24.724
220.36	23.733
220.58	23.028
220.79	22.359
221.00	22.364
221.22	20.726
221.43	19.664
221.64	19.797
221.85	19.521
222.07	19.492
222.28	18.931
222.49	18.547
222.71	17.845
222.92	17.499
223.13	17.259
223.35	16.806
223.56	16.130
223.77	15.628
223.99	15.885
224.20	15.989
224.41	15.746
224.62	15.427
224.84	14.987
225.05	14.776
225.26	14.673
225.48	14.775
225.69	14.235
225.90	13.972
226.11	13.529
226.33	13.578
226.54	13.390
226.75	13.059
226.97	12.968
227.18	12.380
227.39	11.999
227.60	11.880
227.82	11.565
228.03	11.264
228.24	10.905
228.46	10.912
228.67	10.722
228.88	10.623
229.09	10.473
229.31	10.387
229.52	10.350
229.73	10.140
229.95	10.116
230.16	10.203
230.37	10.214
230.58	10.218
230.80	10.150
231.01	10.144
231.22	10.031
231.43	9.947
231.65	9.899
231.86	9.846
232.07	9.757
232.28	9.676
232.50	9.598
232.71	9.625
232.92	9.550
233.14	9.482
233.35	9.432
233.56	9.387
233.77	9.272
233.99	9.277
234.20	9.254
234.41	9.131
234.62	8.980
234.84	8.868
235.05	8.857
235.26	8.758
235.47	8.627
235.69	8.517
235.90	8.409
236.11	8.430
236.32	8.355
236.53	8.360
236.75	8.297
236.96	8.247
237.17	8.229
237.38	8.230
237.60	8.148
237.81	8.058
238.02	7.958
238.23	7.877
238.45	7.850
238.66	7.789
238.87	7.655
239.08	7.648
239.30	7.583
239.51	7.504
239.72	7.460
239.93	7.429
240.14	7.358
240.36	7.332
240.57	7.287
240.78	7.310
240.99	7.307
241.21	7.250
241.42	7.254
241.63	7.239
241.84	7.209
242.05	7.159
242.27	7.185
242.48	7.145
242.69	7.122
242.90	7.107
243.11	7.147
243.33	7.082
243.54	7.060
243.75	7.022
243.96	7.057
244.18	7.006
244.39	6.964
244.60	6.926
244.81	6.917
245.02	6.882
245.24	6.838
245.45	6.796
245.66	6.775
245.87	6.716
246.08	6.724
246.30	6.683
246.51	6.682
246.72	6.629
246.93	6.612
247.14	6.635
247.35	6.625
247.57	6.607
247.78	6.598
247.99	6.556
248.20	6.573
248.41	6.552
248.63	6.510
248.84	6.508
249.05	6.466
249.26	6.448
249.47	6.458
249.68	6.417
249.90	6.359
250.11	6.322
250.32	6.283
250.53	6.227
250.74	6.272
250.96	6.214
251.17	6.208
251.38	6.217
251.59	6.184
251.80	6.183
252.01	6.154
252.23	6.105
252.44	6.123
252.65	6.115
252.86	6.102
253.07	6.095
253.28	6.087
253.50	6.077
253.71	6.088
253.92	6.058
254.13	6.025
254.34	6.011
254.55	6.027
254.76	6.054
254.98	6.038
255.19	6.008
255.40	6.021
255.61	6.036
255.82	6.029
256.03	6.016
256.25	6.003
256.46	5.994
256.67	6.000
256.88	6.026
257.09	6.025
257.30	5.983
257.51	5.942
257.73	5.938
257.94	5.924
258.15	5.904
258.36	5.868
258.57	5.866
258.78	5.880
258.99	5.855
259.20	5.824
259.42	5.817
259.63	5.807
259.84	5.788
260.05	5.846
260.26	5.878
260.47	5.855
260.68	5.874
260.90	5.867
261.11	5.879
261.32	5.866
261.53	5.823
261.74	5.830
261.95	5.879
262.16	5.861
262.37	5.863
262.58	5.866
262.80	5.843
263.01	5.808
263.22	5.809
263.43	5.800
263.64	5.784
263.85	5.775
264.06	5.773
264.27	5.785
264.48	5.753
264.70	5.705
264.91	5.711
265.12	5.691
265.33	5.682
265.54	5.650
265.75	5.628
265.96	5.629
266.17	5.600
266.38	5.594
266.59	5.584
266.81	5.581
267.02	5.564
267.23	5.539
267.44	5.530
267.65	5.498
267.86	5.468
268.07	5.455
268.28	5.445
268.49	5.431
268.70	5.424
268.91	5.423
269.13	5.405
269.34	5.386
269.55	5.370
269.76	5.345
269.97	5.347
270.18	5.353
270.39	5.359
270.60	5.347
270.81	5.326
271.02	5.303
271.23	5.300
271.44	5.276
271.65	5.257
271.87	5.251
272.08	5.256
272.29	5.235
272.50	5.246
272.71	5.248
272.92	5.213
273.13	5.208
273.34	5.213
273.55	5.219
273.76	5.231
273.97	5.232
274.18	5.220
274.39	5.230
274.60	5.213
274.81	5.215
275.02	5.211
275.24	5.192
275.45	5.169
275.66	5.187
275.87	5.171
276.08	5.163
276.29	5.162
276.50	5.151
276.71	5.153
276.92	5.158
277.13	5.137
277.34	5.152
277.55	5.126
277.76	5.127
277.97	5.147
278.18	5.151
278.39	5.150
278.60	5.161
278.81	5.167
279.02	5.162
279.23	5.158
279.44	5.146
279.65	5.155
279.86	5.154
280.08	5.166
280.29	5.150
280.50	5.144
280.71	5.132
280.92	5.150
281.13	5.125
281.34	5.111
281.55	5.086
281.76	5.096
281.97	5.078
282.18	5.066
282.39	5.059
282.60	5.068
282.81	5.058
283.02	5.091
283.23	5.097
283.44	5.082
283.65	5.078
283.86	5.088
284.07	5.097
284.28	5.124
284.49	5.102
284.70	5.134
284.91	5.152
285.12	5.152
285.33	5.159
285.54	5.141
285.75	5.140
285.96	5.138
286.17	5.161
286.38	5.162
286.59	5.167
286.80	5.152
287.01	5.147
287.22	5.157
287.43	5.143
287.64	5.145
287.85	5.143
288.06	5.153
288.27	5.175
288.48	5.167
288.69	5.168
288.90	5.160
289.11	5.139
289.32	5.148
289.53	5.159
289.74	5.155
289.95	5.142
290.16	5.124
290.37	5.110
290.58	5.119
290.79	5.100
291.00	5.087
291.21	5.073
291.42	5.067
291.63	5.069
291.83	5.091
292.04	5.072
292.25	5.071
292.46	5.071
292.67	5.081
292.88	5.108
293.09	5.119
293.30	5.123
293.51	5.121
293.72	5.121
293.93	5.118
294.14	5.120
294.35	5.110
294.56	5.099
294.77	5.107
294.98	5.105
295.19	5.091
295.40	5.095
295.61	5.095
295.82	5.097
296.03	5.098
296.24	5.103
296.45	5.115
296.66	5.123
296.86	5.145
297.07	5.164
297.28	5.190
297.49	5.200
297.70	5.209
297.91	5.230
298.12	5.240
298.33	5.232
298.54	5.241
298.75	5.236
298.96	5.246
299.17	5.251
299.38	5.264
299.59	5.256
299.80	5.254
300.00	5.243
300.21	5.244
300.42	5.243
300.63	5.247
300.84	5.246
301.05	5.248
301.26	5.251
301.47	5.259
301.68	5.260
301.89	5.262
302.10	5.269
302.31	5.275
302.52	5.276
302.72	5.286
302.93	5.278
303.14	5.286
303.35	5.296
303.56	5.293
303.77	5.301
303.98	5.300
304.19	5.306
304.40	5.307
304.61	5.310
304.82	5.308
305.02	5.302
305.23	5.309
305.44	5.303
305.65	5.326
305.86	5.327
306.07	5.317
306.28	5.318
306.49	5.328
306.70	5.325
306.91	5.319
307.11	5.334
307.32	5.317
307.53	5.305
307.74	5.315
307.95	5.329
308.16	5.325
308.37	5.308
308.58	5.314
308.79	5.314
308.99	5.324
309.20	5.316
309.41	5.325
309.62	5.339
309.83	5.327
310.04	5.339
310.25	5.353
310.46	5.353
310.66	5.348
310.87	5.345
311.08	5.348
311.29	5.333
311.50	5.328
311.71	5.322
311.92	5.336
312.12	5.334
312.33	5.334
312.54	5.327
312.75	5.337
312.96	5.332
313.17	5.332
313.38	5.337
313.59	5.339
313.79	5.337
314.00	5.347
314.21	5.353
314.42	5.364
314.63	5.332
314.84	5.328
315.04	5.314
315.25	5.317
315.46	5.297
315.67	5.299
315.88	5.294
316.09	5.278
316.30	5.282
316.50	5.295
316.71	5.289
316.92	5.296
317.13	5.286
317.34	5.299
317.55	5.299
317.75	5.302
317.96	5.306
318.17	5.300
318.38	5.291
318.59	5.283
318.80	5.297
319.00	5.300
319.21	5.286
319.42	5.283
319.63	5.249
319.84	5.255
320.05	5.272
320.25	5.264
320.46	5.267
320.67	5.261
320.88	5.276
321.09	5.278
321.29	5.281
321.50	5.268
321.71	5.277
321.92	5.280
322.13	5.282
322.34	5.307
322.54	5.302
322.75	5.286
322.96	5.278
323.17	5.273
323.38	5.280
323.58	5.282
323.79	5.317
324.00	5.330
324.21	5.338
324.42	5.326
324.62	5.344
324.83	5.357
325.04	5.368
325.25	5.396
325.46	5.421
325.66	5.444
325.87	5.467
326.08	5.475
326.29	5.492
326.50	5.485
326.70	5.484
326.91	5.480
327.12	5.484
327.33	5.474
327.53	5.477
327.74	5.485
327.95	5.473
328.16	5.459
328.37	5.462
328.57	5.450
328.78	5.457
328.99	5.451
329.20	5.437
329.41	5.446
329.61	5.466
329.82	5.498
330.03	5.523
330.24	5.544
330.44	5.551
330.65	5.559
330.86	5.580
331.07	5.604
331.27	5.638
331.48	5.657
331.69	5.678
331.90	5.703
332.10	5.731
332.31	5.745
332.52	5.747
332.73	5.753
332.93	5.775
333.14	5.788
333.35	5.794
333.56	5.812
333.76	5.817
333.97	5.807
334.18	5.823
334.39	5.845
334.59	5.870
334.80	5.857
335.01	5.884
335.22	5.877
335.42	5.891
335.63	5.887
335.84	5.892
336.05	5.901
336.25	5.909
336.46	5.901
336.67	5.934
336.88	5.917
337.08	5.916
337.29	5.918
337.50	5.942
337.71	5.925
337.91	5.935
338.12	5.940
338.33	5.954
338.53	5.969
338.74	6.004
338.95	6.018
339.16	6.057
339.36	6.056
339.57	6.081
339.78	6.080
339.98	6.081
340.19	6.087
340.40	6.089
340.61	6.129
340.81	6.140
341.02	6.158
341.23	6.178
341.43	6.174
341.64	6.195
341.85	6.204
342.06	6.218
342.26	6.232
342.47	6.246
342.68	6.267
342.88	6.281
343.09	6.302
343.30	6.289
343.51	6.326
343.71	6.339
343.92	6.336
344.13	6.342
344.33	6.328
344.54	6.328
344.75	6.340
344.95	6.344
345.16	6.357
345.37	6.368
345.57	6.389
345.78	6.409
345.99	6.426
346.19	6.427
346.40	6.429
346.61	6.442
346.82	6.472
347.02	6.488
347.23	6.517
347.44	6.545
347.64	6.563
347.85	6.575
348.06	6.586
348.26	6.590
348.47	6.617
348.68	6.640
348.88	6.654
349.09	6.668
349.30	6.695
349.50	6.694
349.71	6.722
349.92	6.735
350.12	6.741
350.33	6.758
350.54	6.769
350.74	6.782
350.95	6.818
351.16	6.830
351.36	6.859
351.57	6.874
351.77	6.884
351.98	6.890
352.19	6.924
352.39	6.938
352.60	6.949
352.81	6.963
353.01	6.991
353.22	7.023
353.43	7.042
353.63	7.048
353.84	7.058
354.05	7.072
354.25	7.097
354.46	7.114
354.67	7.122
354.87	7.140
355.08	7.145
355.28	7.157
355.49	7.164
355.70	7.174
355.90	7.188
356.11	7.215
356.32	7.223
356.52	7.243
356.73	7.255
356.93	7.256
357.14	7.276
357.35	7.315
357.55	7.318
357.76	7.349
357.97	7.348
358.17	7.350
358.38	7.344
358.58	7.341
358.79	7.341
359.00	7.355
359.20	7.343
359.41	7.338
359.61	7.325
359.82	7.328
360.03	7.338
360.23	7.366
360.44	7.359
360.64	7.381
360.85	7.404
361.06	7.432
361.26	7.462
361.47	7.486
361.67	7.491
361.88	7.526
362.09	7.544
362.29	7.597
362.50	7.626
362.70	7.628
362.91	7.620
363.12	7.648
363.32	7.664
363.53	7.666
363.73	7.672
363.94	7.693
364.15	7.680
364.35	7.676
364.56	7.703
364.76	7.709
364.97	7.715
365.17	7.714
365.38	7.731
365.59	7.726
365.79	7.715
366.00	7.719
366.20	7.740
366.41	7.736
366.61	7.746
366.82	7.773
367.03	7.817
367.23	7.809
367.44	7.851
367.64	7.837
367.85	7.850
368.05	7.846
368.26	7.873
368.47	7.894
368.67	7.891
368.88	7.897
369.08	7.923
369.29	7.916
369.49	7.918
369.70	7.908
369.90	7.913
370.11	7.890
370.31	7.920
370.52	7.938
370.73	7.935
370.93	7.927
371.14	7.937
371.34	7.960
371.55	7.958
371.75	7.967
371.96	7.971
372.16	7.989
372.37	8.016
372.57	7.996
372.78	7.976
372.99	7.996
373.19	8.006
373.40	8.025
373.60	8.037
373.81	8.029
374.01	8.023
374.22	8.026
374.42	8.026
374.63	8.021
374.83	8.016
375.04	8.005
375.24	8.025
375.45	8.066
375.65	8.041
375.86	8.039
376.06	8.043
376.27	8.043
376.47	8.049
376.68	8.080
376.88	8.107
377.09	8.124
377.29	8.135
377.50	8.133
377.70	8.129
377.91	8.147
378.11	8.145
378.32	8.156
378.52	8.162
378.73	8.178
378.93	8.202
379.14	8.220
379.34	8.210
379.55	8.199
379.75	8.180
379.96	8.212
380.16	8.227
380.37	8.255
380.57	8.263
380.78	8.283
380.98	8.287
381.19	8.292
381.39	8.305
381.60	8.303
381.80	8.312
382.01	8.302
382.21	8.309
382.42	8.331
382.62	8.324
382.83	8.310
383.03	8.322
383.24	8.344
383.44	8.332
383.65	8.335
383.85	8.333
384.06	8.343
384.26	8.374
384.47	8.385
384.67	8.414
384.87	8.433
385.08	8.447
385.28	8.449
385.49	8.475
385.69	8.442
385.90	8.426
386.10	8.452
386.31	8.478
386.51	8.491
386.72	8.486
386.92	8.474
387.13	8.464
387.33	8.472
387.53	8.481
387.74	8.480
387.94	8.491
388.15	8.493
388.35	8.537
388.56	8.535
388.76	8.508
388.97	8.501
389.17	8.492
389.37	8.511
389.58	8.508
389.78	8.524
389.99	8.524
390.19	8.524
390.40	8.542
390.60	8.535
390.80	8.553
391.01	8.541
391.21	8.554
391.42	8.592
391.62	8.599
391.83	8.601
392.03	8.603
392.23	8.611
392.44	8.613
392.64	8.636
392.85	8.642
393.05	8.651
393.26	8.673
393.46	8.686
393.66	8.704
393.87	8.732
394.07	8.726
394.28	8.759
394.48	8.777
394.68	8.779
394.89	8.804
395.09	8.815
395.30	8.839
395.50	8.840
395.70	8.823
395.91	8.823
396.11	8.826
396.32	8.820
396.52	8.810
396.72	8.833
396.93	8.810
397.13	8.823
397.34	8.813
397.54	8.799
397.74	8.822
397.95	8.804
398.15	8.808
398.36	8.842
398.56	8.861
398.76	8.869
398.97	8.887
399.17	8.913
399.37	8.909
399.58	8.913
399.78	8.947
399.99	9.007
400.19	9.038
400.39	9.061
400.60	9.079
400.80	9.131
401.00	9.137
401.21	9.152
401.41	9.176
401.62	9.191
401.82	9.205
402.02	9.214
402.23	9.240
402.43	9.214
402.63	9.187
402.84	9.215
403.04	9.202
403.24	9.202
403.45	9.198
403.65	9.185
403.86	9.181
404.06	9.188
404.26	9.197
404.47	9.214
404.67	9.239
404.87	9.285
405.08	9.333
405.28	9.349
405.48	9.343
405.69	9.392
405.89	9.404
406.09	9.413
406.30	9.460
406.50	9.476
406.70	9.491
406.91	9.502
407.11	9.488
407.31	9.502
407.52	9.478
407.72	9.465
407.92	9.481
408.13	9.517
408.33	9.514
408.53	9.549
408.74	9.550
408.94	9.555
409.14	9.551
409.35	9.582
409.55	9.582
409.75	9.613
409.96	9.626
410.16	9.656
410.36	9.668
410.57	9.717
410.77	9.694
410.97	9.688
411.18	9.692
411.38	9.717
411.58	9.721
411.78	9.786
411.99	9.793
412.19	9.841
412.39	9.859
412.60	9.895
412.80	9.905
413.00	9.931
413.21	9.939
413.41	9.959
413.61	9.982
413.81	10.001
414.02	10.034
414.22	10.081
414.42	10.076
414.63	10.078
414.83	10.087
415.03	10.119
415.23	10.115
415.44	10.132
415.64	10.179
415.84	10.173
416.05	10.179
416.25	10.216
416.45	10.244
416.65	10.252
416.86	10.267
417.06	10.309
417.26	10.332
417.47	10.351
417.67	10.385
417.87	10.397
418.07	10.433
418.28	10.448
418.48	10.492
418.68	10.565
418.88	10.603
419.09	10.629
419.29	10.655
419.49	10.685
419.69	10.668
419.90	10.705
420.10	10.697
420.30	10.694
420.50	10.733
420.71	10.766
420.91	10.769
421.11	10.752
421.31	10.768
421.52	10.774
421.72	10.804
421.92	10.838
422.12	10.858
422.33	10.901
422.53	10.943
422.73	10.987
422.93	11.002
423.14	11.044
423.34	11.065
423.54	11.119
423.74	11.172
423.95	11.175
424.15	11.192
424.35	11.196
424.55	11.250
424.76	11.259
424.96	11.305
425.16	11.277
425.36	11.328
425.56	11.380
425.77	11.397
425.97	11.406
426.17	11.391
426.37	11.410
426.58	11.414
426.78	11.449
426.98	11.482
427.18	11.465
427.38	11.509
427.59	11.542
427.79	11.601
427.99	11.654
428.19	11.646
428.39	11.698
428.60	11.709
428.80	11.756
429.00	11.794
429.20	11.866
429.40	11.882
429.61	11.906
429.81	11.915
430.01	11.915
430.21	11.918
430.41	11.943
430.62	11.933
430.82	11.965
431.02	11.977
431.22	12.036
431.42	12.047
431.63	12.096
431.83	12.108
432.03	12.159
432.23	12.185
432.43	12.220
432.64	12.270
432.84	12.302
433.04	12.339
433.24	12.373
433.44	12.426
433.64	12.473
433.85	12.498
434.05	12.529
434.25	12.550
434.45	12.584
434.65	12.611
434.85	12.671
435.06	12.721
435.26	12.768
435.46	12.835
435.66	12.855
435.86	12.899
436.06	12.924
436.27	12.931
436.47	12.974
436.67	13.032
436.87	13.073
437.07	13.131
437.27	13.152
437.47	13.176
437.68	13.215
437.88	13.258
438.08	13.280
438.28	13.347
438.48	13.392
438.68	13.470
438.89	13.515
439.09	13.557
439.29	13.604
439.49	13.606
439.69	13.634
439.89	13.685
440.09	13.765
440.29	13.817
440.50	13.813
440.70	13.792
440.90	13.810
441.10	13.817
441.30	13.782
441.50	13.812
441.70	13.864
441.90	13.915
442.11	13.957
442.31	13.966
442.51	13.951
442.71	13.919
442.91	13.924
443.11	14.050
443.31	14.117
443.51	14.146
443.72	14.167
443.92	14.232
444.12	14.282
444.32	14.275
444.52	14.308
444.72	14.343
444.92	14.376
445.12	14.476
445.32	14.495
445.53	14.530
445.73	14.527
445.93	14.590
446.13	14.610
446.33	14.660
446.53	14.695
446.73	14.715
446.93	14.748
447.13	14.758
447.33	14.815
447.53	14.919
447.74	14.898
447.94	14.934
448.14	14.976
448.34	14.955
448.54	15.037
448.74	15.107
448.94	15.211
449.14	15.263
449.34	15.364
449.54	15.395
449.74	15.433
449.94	15.466
450.14	15.463
450.35	15.480
450.55	15.533
450.75	15.561
450.95	15.623
451.15	15.550
451.35	15.492
451.55	15.459
451.75	15.475
451.95	15.420
452.15	15.410
452.35	15.391
452.55	15.438
452.75	15.450
452.95	15.559
453.15	15.604
453.35	15.610
453.56	15.560
453.76	15.588
453.96	15.668
454.16	15.646
454.36	15.657
454.56	15.641
454.76	15.665
454.96	15.702
455.16	15.642
455.36	15.578
455.56	15.476
455.76	15.472
455.96	15.474
456.16	15.541
456.36	15.574
456.56	15.582
456.76	15.592
456.96	15.572
457.16	15.614
457.36	15.604
457.56	15.534
457.76	15.522
457.96	15.544
458.16	15.621
458.36	15.591
458.56	15.616
458.76	15.565
458.96	15.510
459.16	15.504
459.36	15.440
459.56	15.477
459.76	15.462
459.96	15.487
460.16	15.579
460.36	15.618
460.56	15.642
460.76	15.686
460.96	15.694
461.16	15.670
461.36	15.707
461.56	15.761
461.76	15.756
461.96	15.828
462.16	15.811
462.36	15.793
462.56	15.802
462.76	15.785
462.96	15.814
463.16	15.843
463.36	15.792
463.56	15.781
463.76	15.786
463.96	15.817
464.16	15.830
464.36	15.875
464.56	15.917
464.76	15.951
464.96	16.004
465.16	16.032
465.36	15.995
465.56	15.977
465.76	15.981
465.96	16.019
466.16	16.061
466.36	16.130
466.56	16.114
466.76	16.117
466.96	16.055
467.16	16.000
467.36	15.986
467.56	15.969
467.76	15.972
467.96	16.027
468.16	16.055
468.36	16.052
468.56	16.026
468.76	16.010
468.96	15.976
469.16	15.982
469.35	15.945
469.55	15.958
469.75	15.964
469.95	15.951
470.15	15.922
470.35	15.926
470.55	15.923
470.75	15.867
470.95	15.882
471.15	15.875
471.35	15.866
471.55	15.865
471.75	15.826
471.95	15.847
472.15	15.851
472.35	15.878
472.54	15.902
472.74	15.939
472.94	15.917
473.14	15.896
473.34	15.939
473.54	15.935
473.74	15.966
473.94	15.987
474.14	15.978
474.34	16.002
474.54	15.998
474.74	16.021
474.94	16.019
475.13	16.012
475.33	16.001
475.53	15.989
475.73	15.989
475.93	15.993
476.13	16.013
476.33	16.012
476.53	16.016
476.73	16.025
476.93	16.057
477.12	16.051
477.32	16.043
477.52	16.045
477.72	16.044
477.92	16.048
478.12	16.090
478.32	16.121
478.52	16.145
478.72	16.124
478.92	16.100
479.11	16.103
479.31	16.093
479.51	16.087
479.71	16.110
479.91	16.133
480.11	16.136
480.31	16.136
480.51	16.145
480.70	16.132
480.90	16.137
481.10	16.123
481.30	16.118
481.50	16.164
481.70	16.196
481.90	16.223
482.10	16.239
482.29	16.277
482.49	16.294
482.69	16.303
482.89	16.345
483.09	16.359
483.29	16.392
483.49	16.414
483.68	16.439
483.88	16.468
484.08	16.510
484.28	16.522
484.48	16.561
484.68	16.567
484.88	16.585
485.07	16.616
485.27	16.649
485.47	16.625
485.67	16.674
485.87	16.685
486.07	16.689
486.26	16.720
486.46	16.753
486.66	16.722
486.86	16.754
487.06	16.746
487.26	16.781
487.45	16.781
487.65	16.762
487.85	16.772
488.05	16.809
488.25	16.807
488.45	16.808
488.64	16.814
488.84	16.785
489.04	16.805
489.24	16.801
489.44	16.770
489.64	16.757
489.83	16.759
490.03	16.764
490.23	16.794
490.43	16.824
490.63	16.849
490.82	16.846
491.02	16.859
491.22	16.828
491.42	16.842
491.62	16.837
491.81	16.855
492.01	16.891
492.21	16.904
492.41	16.899
492.61	16.906
492.80	16.905
493.00	16.890
493.20	16.871
493.40	16.858
493.60	16.876
493.79	16.898
493.99	16.891
494.19	16.896
494.39	16.917
494.59	16.908
494.78	16.917
494.98	16.934
495.18	16.911
495.38	16.919
495.57	16.939
495.77	16.933
495.97	16.963
496.17	16.936
496.37	16.962
496.56	16.980
496.76	16.989
496.96	16.976
497.16	17.003
497.35	17.032
497.55	17.019
497.75	17.041
497.95	17.066
498.14	17.072
498.34	17.127
498.54	17.111
498.74	17.169
498.93	17.202
499.13	17.222
499.33	17.254
499.53	17.274
499.72	17.269
499.92	17.300
500.12	17.342
500.32	17.361
500.51	17.369
500.71	17.414
500.91	17.422
501.11	17.454
501.30	17.489
501.50	17.508
501.70	17.563
501.90	17.590
502.09	17.643
502.29	17.704
502.49	17.701
502.69	17.752
502.88	17.824
503.08	17.850
503.28	17.867
503.47	17.909
503.67	18.001
503.87	17.979
504.07	18.020
504.26	17.995
504.46	17.981
504.66	17.970
504.85	17.963
505.05	18.023
505.25	18.029
505.45	18.025
505.64	18.036
505.84	18.027
506.04	18.042
506.23	18.034
506.43	18.062
506.63	18.088
506.83	18.182
507.02	18.212
507.22	18.299
507.42	18.353
507.61	18.385
507.81	18.398
508.01	18.403
508.20	18.467
508.40	18.506
508.60	18.532
508.80	18.512
508.99	18.501
509.19	18.483
509.39	18.446
509.58	18.475
509.78	18.437
509.98	18.449
510.17	18.479
510.37	18.469
510.57	18.453
510.76	18.447
510.96	18.457
511.16	18.434
511.35	18.479
511.55	18.564
511.75	18.577
511.94	18.566
512.14	18.544
512.34	18.515
512.53	18.522
512.73	18.501
512.93	18.546
513.12	18.570
513.32	18.568
513.52	18.566
513.71	18.563
513.91	18.555
514.11	18.530
514.30	18.552
514.50	18.591
514.70	18.612
514.89	18.649
515.09	18.665
515.28	18.631
515.48	18.597
515.68	18.610
515.87	18.592
516.07	18.615
516.27	18.646
516.46	18.681
516.66	18.692
516.86	18.620
517.05	18.639
517.25	18.592
517.44	18.637
517.64	18.622
517.84	18.645
518.03	18.674
518.23	18.692
518.43	18.741
518.62	18.735
518.82	18.740
519.01	18.762
519.21	18.788
519.41	18.867
519.60	18.901
519.80	18.962
520.00	18.958
520.19	18.937
520.39	18.943
520.58	18.972
520.78	18.963
520.98	18.969
521.17	18.960
521.37	18.952
521.56	18.960
521.76	18.935
521.96	18.957
522.15	18.930
522.35	18.961
522.54	19.008
522.74	18.997
522.94	19.019
523.13	19.023
523.33	19.055
523.52	19.056
523.72	19.074
523.91	19.091
524.11	19.065
524.31	19.082
524.50	19.030
524.70	19.033
524.89	19.083
525.09	19.063
525.29	19.124
525.48	19.150
525.68	19.147
525.87	19.196
526.07	19.215
526.26	19.248
526.46	19.276
526.66	19.312
526.85	19.328
527.05	19.416
527.24	19.478
527.44	19.399
527.63	19.467
527.83	19.525
528.02	19.534
528.22	19.598
528.42	19.598
528.61	19.640
528.81	19.697
529.00	19.722
529.20	19.741
529.39	19.800
529.59	19.849
529.78	19.845
529.98	19.938
530.17	19.932
530.37	19.911
530.57	19.966
530.76	19.945
530.96	19.980
531.15	20.014
531.35	19.981
531.54	20.037
531.74	20.087
531.93	20.129
532.13	20.077
532.32	20.121
532.52	20.169
532.71	20.171
532.91	20.222
533.10	20.237
533.30	20.299
533.49	20.297
533.69	20.250
533.89	20.288
534.08	20.262
534.28	20.227
534.47	20.201
534.67	20.216
534.86	20.180
535.06	20.142
535.25	20.135
535.45	20.078
535.64	20.081
535.84	20.025
536.03	20.018
536.23	20.012
536.42	19.987
536.62	19.950
536.81	19.926
537.01	19.901
537.20	19.882
537.40	19.858
537.59	19.874
537.79	19.865
537.98	19.893
538.17	19.849
538.37	19.864
538.56	19.818
538.76	19.824
538.95	19.849
539.15	19.850
539.34	19.892
539.54	19.911
539.73	19.932
539.93	19.951
540.12	20.002
540.32	20.036
540.51	20.066
540.71	20.135
540.90	20.187
541.10	20.268
541.29	20.320
541.49	20.347
541.68	20.417
541.87	20.512
542.07	20.542
542.26	20.677
542.46	20.769
542.65	20.808
542.85	20.896
543.04	20.927
543.24	20.909
543.43	20.935
543.63	20.998
543.82	21.033
544.01	21.105
544.21	21.157
544.40	21.169
544.60	21.313
544.79	21.194
544.99	21.233
545.18	21.166
545.37	21.155
545.57	21.152
545.76	21.264
545.96	21.299
546.15	21.248
546.35	21.287
546.54	21.255
546.73	21.337
546.93	21.305
547.12	21.174
547.32	21.283
547.51	21.297
547.71	21.341
547.90	21.207
548.09	21.274
548.29	21.271
548.48	21.244
548.68	21.398
548.87	21.382
549.06	21.447
549.26	21.384
549.45	21.359
549.65	21.379
549.84	21.331
550.03	21.387
550.23	21.346
550.42	21.456
550.62	21.397
550.81	21.454
551.00	21.463
551.20	21.341
551.39	21.353
551.59	21.402
551.78	21.435
551.97	21.420
552.17	21.425
552.36	21.443
552.56	21.349
552.75	21.388
552.94	21.465
553.14	21.562
553.33	21.542
553.52	21.566
553.72	21.626
553.91	21.593
554.11	21.474
554.30	21.464
554.49	21.554
554.69	21.667
554.88	21.673
555.07	21.714
555.27	21.687
555.46	21.691
555.65	21.631
555.85	21.552
556.04	21.558
556.24	21.569
556.43	21.659
556.62	21.773
556.82	21.877
557.01	21.817
557.20	21.756
557.40	21.774
557.59	21.764
557.78	21.793
557.98	21.756
558.17	21.745
558.36	21.805
558.56	21.829
558.75	21.831
558.94	21.817
559.14	21.719
559.33	21.602
559.52	21.650
559.72	21.693
559.91	21.711
560.10	21.728
560.30	21.759
560.49	21.768
560.68	21.750
560.88	21.725
561.07	21.713
561.26	21.745
561.46	21.690
561.65	21.707
561.84	21.757
562.04	21.718
562.23	21.726
562.42	21.751
562.62	21.759
562.81	21.779
563.00	21.841
563.19	21.951
563.39	22.026
563.58	22.091
563.77	22.108
563.97	22.253
564.16	22.361
564.35	22.435
564.55	22.579
564.74	22.694
564.93	22.757
565.12	22.907
565.32	23.020
565.51	23.087
565.70	23.095
565.90	23.166
566.09	23.328
566.28	23.470
566.47	23.523
566.67	23.547
566.86	23.609
567.05	23.677
567.25	23.693
567.44	23.767
567.63	23.771
567.82	23.804
568.02	23.904
568.21	24.040
568.40	24.109
568.59	24.060
568.79	24.094
568.98	24.130
569.17	24.261
569.36	24.273
569.56	24.270
569.75	24.285
569.94	24.384
570.14	24.441
570.33	24.595
570.52	24.562
570.71	24.577
570.91	24.669
571.10	24.741
571.29	24.759
571.48	24.802
571.68	24.792
571.87	24.846
572.06	24.888
572.25	24.962
572.44	24.978
572.64	25.033
572.83	24.958
573.02	25.049
573.21	25.119
573.41	25.134
573.60	25.180
573.79	25.264
573.98	25.342
574.18	25.424
574.37	25.487
574.56	25.594
574.75	25.679
574.94	25.743
575.14	25.797
575.33	25.980
575.52	26.014
575.71	26.075
575.91	26.046
576.10	26.152
576.29	26.173
576.48	26.182
576.67	26.286
576.87	26.346
577.06	26.405
577.25	26.445
577.44	26.468
577.63	26.552
577.83	26.434
578.02	26.485
578.21	26.519
578.40	26.612
578.59	26.646
578.79	26.712
578.98	26.799
579.17	26.820
579.36	26.899
579.55	26.942
579.74	26.936
579.94	27.005
580.13	26.981
580.32	27.113
580.51	27.164
580.70	27.238
580.90	27.290
581.09	27.271
581.28	27.339
581.47	27.354
581.66	27.368
581.85	27.393
582.05	27.473
582.24	27.592
582.43	27.699
582.62	27.810
582.81	27.811
583.00	27.889
583.20	27.961
583.39	27.965
583.58	28.021
583.77	28.043
583.96	28.119
584.15	28.228
584.34	28.308
584.54	28.332
584.73	28.386
584.92	28.406
585.11	28.537
585.30	28.627
585.49	28.644
585.68	28.678
585.88	28.777
586.07	28.897
586.26	28.869
586.45	28.967
586.64	28.981
586.83	28.960
587.02	29.005
587.22	29.017
587.41	28.989
587.60	28.962
587.79	28.903
587.98	28.893
588.17	28.879
588.36	28.882
588.55	28.864
588.74	28.946
588.94	28.967
589.13	28.943
589.32	29.044
589.51	29.033
589.70	29.135
589.89	29.111
590.08	29.078
590.27	29.215
590.46	29.279
590.66	29.311
590.85	29.336
591.04	29.386
591.23	29.462
591.42	29.475
591.61	29.576
591.80	29.532
591.99	29.553
592.18	29.540
592.37	29.669
592.57	29.721
592.76	29.764
592.95	29.798
593.14	29.815
593.33	29.878
593.52	29.848
593.71	29.833
593.90	29.802
594.09	29.816
594.28	29.791
594.47	29.809
594.66	29.792
594.85	29.776
595.05	29.799
595.24	29.796
595.43	29.844
595.62	29.882
595.81	29.858
596.00	29.961
596.19	29.970
596.38	30.048
596.57	30.062
596.76	30.179
596.95	30.234
597.14	30.308
597.33	30.324
597.52	30.333
597.71	30.382
597.90	30.343
598.09	30.344
598.28	30.367
598.47	30.372
598.67	30.418
598.86	30.384
599.05	30.463
599.24	30.431
599.43	30.452
599.62	30.454
599.81	30.511
600.00	30.554
600.19	30.629
600.38	30.711
600.57	30.783
600.76	30.875
600.95	30.854
601.14	30.865
601.33	30.925
601.52	30.873
601.71	30.914
601.90	30.933
602.09	30.936
602.28	30.945
602.47	30.981
602.66	30.953
602.85	30.943
603.04	30.987
603.23	30.930
603.42	30.952
603.61	31.014
603.80	31.024
603.99	31.043
604.18	31.171
604.37	31.178
604.56	31.176
604.75	31.167
604.94	31.176
605.13	31.101
605.32	31.083
605.51	31.060
605.70	31.142
605.89	31.110
606.08	31.087
606.27	31.050
606.46	31.018
606.65	30.940
606.84	30.947
607.03	30.982
607.22	30.982
607.41	30.983
607.60	31.019
607.79	31.093
607.98	31.098
608.17	31.098
608.36	31.207
608.55	31.204
608.74	31.288
608.93	31.365
609.12	31.374
609.31	31.379
609.49	31.332
609.68	31.384
609.87	31.353
610.06	31.317
610.25	31.293
610.44	31.296
610.63	31.275
610.82	31.258
611.01	31.294
611.20	31.272
611.39	31.305
611.58	31.391
611.77	31.415
611.96	31.471
612.15	31.472
612.34	31.451
612.53	31.533
612.72	31.552
612.90	31.559
613.09	31.615
613.28	31.613
613.47	31.604
613.66	31.616
613.85	31.565
614.04	31.480
614.23	31.461
614.42	31.494
614.61	31.598
614.80	31.673
614.99	31.659
615.18	31.716
615.36	31.700
615.55	31.675
615.74	31.645
615.93	31.688
616.12	31.661
616.31	31.690
616.50	31.714
616.69	31.761
616.88	31.768
617.07	31.684
617.25	31.663
617.44	31.636
617.63	31.621
617.82	31.674
618.01	31.675
618.20	31.780
618.39	31.747
618.58	31.764
618.77	31.738
618.95	31.733
619.14	31.735
619.33	31.718
619.52	31.715
619.71	31.736
619.90	31.752
620.09	31.767
620.28	31.825
620.46	31.826
620.65	31.834
620.84	31.805
621.03	31.817
621.22	31.786
621.41	31.838
621.60	31.848
621.79	31.875
621.97	31.901
622.16	31.939
622.35	32.032
622.54	31.992
622.73	31.894
622.92	31.946
623.11	31.920
623.29	31.941
623.48	31.945
623.67	32.030
623.86	32.048
624.05	31.995
624.24	32.013
624.42	31.990
624.61	31.989
624.80	32.011
624.99	31.998
625.18	31.985
625.37	31.976
625.55	31.967
625.74	31.974
625.93	32.011
626.12	32.034
626.31	31.979
626.50	32.051
626.68	32.044
626.87	32.075
627.06	32.041
627.25	31.983
627.44	31.993
627.63	32.110
627.81	32.077
628.00	32.115
628.19	32.116
628.38	32.149
628.57	32.137
628.75	32.156
628.94	32.145
629.13	32.189
629.32	32.240
629.51	32.306
629.69	32.361
629.88	32.408
630.07	32.387
630.26	32.425
630.45	32.399
630.63	32.459
630.82	32.485
631.01	32.502
631.20	32.567
631.39	32.599
631.57	32.577
631.76	32.529
631.95	32.539
632.14	32.483
632.32	32.533
632.51	32.576
632.70	32.566
632.89	32.559
633.08	32.558
633.26	32.595
633.45	32.600
633.64	32.621
633.83	32.637
634.01	32.701
634.20	32.742
634.39	32.800
634.58	32.821
634.76	32.830
634.95	32.807
635.14	32.883
635.33	32.900
635.51	32.949
635.70	32.921
635.89	32.965
636.08	33.006
636.26	33.038
636.45	33.036
636.64	33.082
636.83	33.091
637.01	33.127
637.20	33.212
637.39	33.255
637.58	33.271
637.76	33.340
637.95	33.362
638.14	33.393
638.33	33.482
638.51	33.446
638.70	33.505
638.89	33.509
639.07	33.476
639.26	33.521
639.45	33.617
639.64	33.587
639.82	33.569
640.01	33.614
640.20	33.545
640.38	33.577
640.57	33.593
640.76	33.572
640.95	33.628
641.13	33.633
641.32	33.631
641.51	33.699
641.69	33.716
641.88	33.656
642.07	33.627
642.26	33.678
642.44	33.675
642.63	33.737
642.82	33.787
643.00	33.826
643.19	33.791
643.38	33.872
643.56	33.841
643.75	33.890
643.94	33.871
644.12	33.859
644.31	33.904
644.50	34.006
644.68	33.981
644.87	33.987
645.06	34.112
645.24	34.106
645.43	34.153
645.62	34.222
645.81	34.182
645.99	34.240
646.18	34.249
646.37	34.337
646.55	34.392
646.74	34.530
646.92	34.533
647.11	34.662
647.30	34.743
647.48	34.774
647.67	34.835
647.86	34.870
648.04	34.919
648.23	34.881
648.42	34.942
648.60	35.043
648.79	35.030
648.98	35.055
649.16	34.983
649.35	35.080
649.54	35.110
649.72	35.068
649.91	34.999
650.09	35.006
650.28	35.012
650.47	35.089
650.65	35.261
650.84	35.270
651.03	35.265
651.21	35.370
651.40	35.334
651.59	35.422
651.77	35.343
651.96	35.329
652.14	35.399
652.33	35.465
652.52	35.534
652.70	35.560
652.89	35.540
653.07	35.522
653.26	35.531
653.45	35.620
653.63	35.646
653.82	35.729
654.00	35.739
654.19	35.840
654.38	35.902
654.56	36.005
654.75	36.056
654.93	36.118
655.12	36.176
655.31	36.224
655.49	36.201
655.68	36.316
655.86	36.294
656.05	36.330
656.24	36.418
656.42	36.418
656.61	36.422
656.79	36.527
656.98	36.520
657.16	36.609
657.35	36.580
657.54	36.610
657.72	36.644
657.91	36.756
658.09	36.806
658.28	36.818
658.46	36.924
658.65	36.901
658.84	37.003
659.02	37.091
659.21	37.119
659.39	37.191
659.58	37.161
659.76	37.228
659.95	37.290
660.13	37.381
660.32	37.376
660.51	37.423
660.69	37.575
660.88	37.521
661.06	37.548
661.25	37.570
661.43	37.570
661.62	37.516
661.80	37.492
661.99	37.613
662.17	37.629
662.36	37.685
662.55	37.746
662.73	37.793
662.92	37.766
663.10	37.665
663.29	37.648
663.47	37.723
663.66	37.738
663.84	37.775
664.03	37.872
664.21	37.883
664.40	37.904
664.58	37.971
664.77	37.917
664.95	37.915
665.14	37.931
665.32	38.014
665.51	38.148
665.69	38.290
665.88	38.344
666.06	38.429
666.25	38.515
666.43	38.537
666.62	38.688
666.80	38.701
666.99	38.638
667.17	38.703
667.36	38.663
667.54	38.708
667.73	38.679
667.91	38.756
668.10	38.710
668.28	38.721
668.47	38.715
668.65	38.761
668.84	38.831
669.02	38.822
669.21	38.880
669.39	38.976
669.58	39.082
669.76	39.174
669.95	39.266
670.13	39.311
670.31	39.226
670.50	39.251
670.68	39.306
670.87	39.482
671.05	39.490
671.24	39.486
671.42	39.548
671.61	39.565
671.79	39.599
671.98	39.597
672.16	39.634
672.35	39.656
672.53	39.722
672.71	39.801
672.90	39.942
673.08	39.959
673.27	39.899
673.45	39.909
673.64	39.885
673.82	39.861
674.01	39.875
674.19	39.943
674.37	40.019
674.56	40.003
674.74	40.068
674.93	40.073
675.11	40.033
675.30	39.999
675.48	40.013
675.66	40.063
675.85	40.065
676.03	40.192
676.22	40.328
676.40	40.347
676.58	40.340
676.77	40.390
676.95	40.515
677.14	40.531
677.32	40.635
677.50	40.754
677.69	40.639
677.87	40.688
678.06	40.688
678.24	40.672
678.43	40.644
678.61	40.619
678.79	40.709
678.98	40.747
679.16	40.682
679.34	40.650
679.53	40.667
679.71	40.651
679.90	40.652
680.08	40.936
680.26	40.978
680.45	41.011
680.63	41.127
680.82	41.150
681.00	41.258
681.18	41.238
681.37	41.334
681.55	41.359
681.73	41.388
681.92	41.434
682.10	41.455
682.29	41.529
682.47	41.527
682.65	41.538
682.84	41.511
683.02	41.570
683.20	41.527
683.39	41.528
683.57	41.530
683.75	41.472
683.94	41.518
684.12	41.515
684.30	41.539
684.49	41.582
684.67	41.573
684.85	41.546
685.04	41.600
685.22	41.714
685.40	41.773
685.59	41.830
685.77	41.779
685.96	41.855
686.14	41.949
686.32	41.960
686.50	41.992
686.69	42.007
686.87	41.988
687.05	42.063
687.24	42.070
687.42	42.158
687.60	42.178
687.79	42.163
687.97	42.226
688.15	42.244
688.34	42.301
688.52	42.256
688.70	42.274
688.89	42.302
689.07	42.420
689.25	42.532
689.44	42.520
689.62	42.529
689.80	42.503
689.98	42.548
690.17	42.451
690.35	42.520
690.53	42.603
690.72	42.613
690.90	42.802
691.08	42.816
691.27	42.907
691.45	42.810
691.63	42.783
691.81	42.809
692.00	42.825
692.18	42.802
692.36	42.664
692.54	42.765
692.73	42.816
692.91	42.754
693.09	42.754
693.28	42.658
693.46	42.714
693.64	42.814
693.82	42.869
694.01	42.877
694.19	42.911
694.37	42.956
694.55	43.078
694.74	43.260
694.92	43.381
695.10	43.409
695.28	43.517
695.47	43.540
695.65	43.610
695.83	43.636
696.01	43.596
696.20	43.657
696.38	43.629
696.56	43.678
696.74	43.756
696.93	43.734
697.11	43.698
697.29	43.651
697.47	43.619
697.66	43.641
697.84	43.643
698.02	43.555
698.20	43.523
698.39	43.545
698.57	43.606
698.75	43.771
698.93	43.828
699.11	43.856
699.30	43.790
699.48	43.870
699.66	44.015
699.84	43.997
700.03	44.019
700.21	44.060
700.39	44.219
700.57	44.282
700.75	44.194
700.94	44.201
701.12	44.158
701.30	44.114
701.48	44.105
701.66	44.210
701.85	44.215
702.03	44.052
702.21	44.179
702.39	44.174
702.57	44.133
702.76	44.093
702.94	44.166
703.12	44.256
703.30	44.249
703.48	44.284
703.66	44.285
703.85	44.292
704.03	44.270
704.21	44.237
704.39	44.301
704.57	44.343
704.75	44.367
704.94	44.464
705.12	44.498
705.30	44.483
705.48	44.520
705.66	44.539
705.84	44.648
706.03	44.638
706.21	44.710
706.39	44.802
706.57	44.881
706.75	45.006
706.93	44.952
707.12	45.032
707.30	45.080
707.48	45.099
707.66	45.170
707.84	45.161
708.02	45.161
708.20	45.119
708.39	45.196
708.57	45.144
708.75	45.132
708.93	45.089
709.11	44.994
709.29	45.022
709.47	44.972
709.66	44.999
709.84	45.004
710.02	44.991
710.20	45.002
710.38	44.935
710.56	44.997
710.74	44.974
710.92	45.051
711.10	45.143
711.29	45.235
711.47	45.239
711.65	45.258
711.83	45.249
712.01	45.200
712.19	45.227
712.37	45.183
712.55	45.192
712.73	45.374
712.92	45.374
713.10	45.444
713.28	45.441
713.46	45.453
713.64	45.451
713.82	45.638
714.00	45.721
714.18	45.770
714.36	45.897
714.54	45.975
714.72	46.071
714.91	46.264
715.09	46.248
715.27	46.256
715.45	46.280
715.63	46.349
715.81	46.365
715.99	46.359
716.17	46.279
716.35	46.236
716.53	46.211
716.71	46.214
716.89	46.280
717.07	46.319
717.25	46.251
717.43	46.312
717.62	46.248
717.80	46.315
717.98	46.331
718.16	46.227
718.34	46.202
718.52	46.227
718.70	46.259
718.88	46.358
719.06	46.321
719.24	46.288
719.42	46.301
719.60	46.273
719.78	46.243
719.96	46.293
720.14	46.354
720.32	46.227
720.50	46.309
720.68	46.478
720.86	46.581
721.04	46.593
721.22	46.572
721.40	46.686
721.58	46.661
721.76	46.687
721.94	46.692
722.12	46.709
722.30	46.687
722.48	46.661
722.66	46.791
722.84	46.847
723.03	46.750
723.21	46.747
723.39	46.842
723.57	46.913
723.75	46.923
723.93	46.979
724.11	47.015
724.29	47.110
724.47	47.215
724.65	47.291
724.83	47.208
725.00	47.326
725.18	47.295
725.36	47.412
725.54	47.403
725.72	47.355
725.90	47.364
726.08	47.425
726.26	47.563
726.44	47.476
726.62	47.522
726.80	47.407
726.98	47.491
727.16	47.600
727.34	47.564
727.52	47.610
727.70	47.401
727.88	47.441
728.06	47.460
728.24	47.427
728.42	47.341
728.60	47.312
728.78	47.442
728.96	47.387
729.14	47.456
729.32	47.390
729.50	47.442
729.68	47.459
729.86	47.444
730.04	47.656
730.22	47.552
730.39	47.641
730.57	47.714
730.75	47.705
730.93	47.646
731.11	47.713
731.29	47.811
731.47	47.723
731.65	47.805
731.83	47.780
732.01	47.843
732.19	48.005
732.37	48.056
732.55	48.156
732.73	48.155
732.90	48.214
733.08	48.321
733.26	48.318
733.44	48.285
733.62	48.373
733.80	48.542
733.98	48.645
734.16	48.764
734.34	48.775
734.52	48.683
734.70	48.608
734.87	48.502
735.05	48.548
735.23	48.484
735.41	48.505
735.59	48.531
735.77	48.603
735.95	48.519
736.13	48.539
736.31	48.389
736.49	48.457
736.66	48.525
736.84	48.582
737.02	48.693
737.20	48.905
737.38	48.839
737.56	48.921
737.74	48.801
737.92	48.839
738.09	48.776
738.27	48.818
738.45	48.897
738.63	49.034
738.81	48.952
738.99	48.900
739.17	48.894
739.34	48.838
739.52	48.815
739.70	48.820
739.88	48.867
740.06	49.003
740.24	49.083
740.42	49.201
740.59	49.133
740.77	49.069
740.95	49.047
741.13	49.072
741.31	49.135
741.49	49.328
741.66	49.425
741.84	49.429
742.02	49.555
742.20	49.593
742.38	49.627
742.56	49.668
742.73	49.509
742.91	49.567
743.09	49.593
743.27	49.651
743.45	49.631
743.63	49.574
743.80	49.471
743.98	49.529
744.16	49.590
744.34	49.618
744.52	49.553
744.69	49.590
744.87	49.560
745.05	49.763
745.23	49.886
745.41	49.935
745.59	50.002
745.76	50.037
745.94	50.138
746.12	50.088
746.30	50.138
746.47	50.193
746.65	50.310
746.83	50.388
747.01	50.307
747.19	50.343
747.36	50.290
747.54	50.272
747.72	50.324
747.90	50.309
748.08	50.456
748.25	50.532
748.43	50.678
748.61	50.546
748.79	50.643
748.96	50.595
749.14	50.673
749.32	50.774
749.50	50.860
749.68	50.926
749.85	50.975
750.03	51.123
750.21	51.204
750.39	51.124
750.56	51.158
750.74	51.091
750.92	51.284
751.10	51.248
751.27	51.233
751.45	51.235
751.63	51.252
751.81	51.304
751.98	51.276
752.16	51.269
752.34	51.231
752.51	51.188
752.69	51.058
752.87	50.938
753.05	51.033
753.22	51.045
753.40	51.091
753.58	51.117
753.76	51.252
753.93	51.295
754.11	51.277
754.29	51.332
754.46	51.350
754.64	51.267
754.82	51.323
755.00	51.570
755.17	51.760
755.35	51.820
755.53	51.710
755.70	51.575
755.88	51.591
756.06	51.602
756.24	51.677
756.41	51.635
756.59	51.619
756.77	51.659
756.94	51.685
757.12	51.534
757.30	51.524
757.47	51.518
757.65	51.374
757.83	51.451
758.01	51.416
758.18	51.404
758.36	51.408
758.54	51.364
758.71	51.450
758.89	51.542
759.07	51.572
759.24	51.525
759.42	51.765
759.60	51.680
759.77	51.510
759.95	51.676
760.13	51.721
760.30	51.892
760.48	51.934
760.66	51.873
760.83	51.874
761.01	51.677
761.19	51.702
761.36	51.753
761.54	51.859
761.72	51.807
761.89	51.959
762.07	52.090
762.24	52.103
762.42	52.057
762.60	52.056
762.77	52.000
762.95	51.940
763.13	52.080
763.30	52.294
763.48	52.450
763.66	52.582
763.83	52.486
764.01	52.342
764.18	52.285
764.36	52.242
764.54	52.370
764.71	52.565
764.89	52.592
765.07	52.643
765.24	52.762
765.42	52.641
765.59	52.584
765.77	52.370
765.95	52.182
766.12	52.363
766.30	52.552
766.47	52.660
766.65	52.715
766.83	52.585
767.00	52.519
767.18	52.584
767.35	52.809
767.53	52.870
767.71	52.941
767.88	53.001
768.06	53.102
768.23	53.135
768.41	53.072
768.59	53.002
768.76	52.971
768.94	53.038
769.11	52.962
769.29	52.889
769.46	52.913
769.64	52.866
769.82	52.878
769.99	52.940
770.17	52.847
770.34	52.835
770.52	52.904
770.69	53.012
770.87	53.125
771.05	53.233
771.22	53.280
771.40	53.342
771.57	53.535
771.75	53.545
771.92	53.399
772.10	53.390
772.27	53.392
772.45	53.457
772.63	53.525
772.80	53.656
772.98	53.611
773.15	53.576
773.33	53.495
773.50	53.488
773.68	53.709
773.85	53.634
774.03	53.566
774.20	53.583
774.38	53.500
774.55	53.503
774.73	53.573
774.91	53.580
775.08	53.425
775.26	53.490
775.43	53.526
775.61	53.611
775.78	53.589
775.96	53.432
776.13	53.434
776.31	53.433
776.48	53.629
776.66	53.602
776.83	53.712
777.01	53.753
777.18	53.821
777.36	53.866
777.53	53.841
777.71	53.959
777.88	53.974
778.06	53.973
778.23	54.108
778.41	54.155
778.58	54.188
778.76	54.317
778.93	54.524
779.11	54.477
779.28	54.551
779.46	54.437
779.63	54.531
779.80	54.552
779.98	54.539
780.15	54.507
780.33	54.565
780.50	54.450
780.68	54.529
780.85	54.494
781.03	54.438
781.20	54.440
781.38	54.455
781.55	54.411
781.73	54.542
781.90	54.557
782.08	54.640
782.25	54.612
782.42	54.609
782.60	54.727
782.77	54.952
782.95	55.020
783.12	55.216
783.30	55.226
783.47	55.323
783.65	55.382
783.82	55.331
783.99	55.526
784.17	55.537
784.34	55.570
784.52	55.658
784.69	55.796
784.87	55.779
785.04	55.813
785.21	55.666
785.39	55.774
785.56	55.680
785.74	55.714
785.91	55.569
786.08	55.830
786.26	55.505
786.43	55.454
786.61	55.473
786.78	55.430
786.96	55.356
787.13	55.246
787.30	55.159
787.48	55.304
787.65	55.074
787.83	55.226
788.00	55.083
788.17	55.384
788.35	55.324
788.52	55.700
788.70	55.888
788.87	55.728
789.04	55.757
789.22	55.760
789.39	55.864
789.56	56.002
789.74	55.958
789.91	56.339
790.09	56.209
790.26	56.170
790.43	56.049
790.61	56.218
790.78	56.194
790.95	56.256
791.13	56.461
791.30	56.525
791.47	56.643
791.65	56.715
791.82	56.571
792.00	56.430
792.17	56.259
792.34	56.432
792.52	56.614
792.69	56.551
792.86	56.348
793.04	56.359
793.21	56.316
793.38	56.415
793.56	56.334
793.73	56.218
793.90	56.292
794.08	56.390
794.25	56.600
794.42	56.624
794.60	56.658
794.77	56.503
794.94	56.542
795.12	56.654
795.29	56.584
795.46	56.557
795.64	56.363
795.81	56.530
795.98	56.628
796.16	56.611
796.33	56.612
796.50	56.668
796.68	56.736
796.85	56.588
797.02	56.872
797.19	57.034
797.37	57.120
797.54	57.123
797.71	57.280
797.89	57.427
798.06	57.455
798.23	57.553
798.41	57.529
798.58	57.531
798.75	57.482
798.92	57.509
799.10	57.372
799.27	57.258
799.44	57.226
799.62	57.304
799.79	57.251
799.96	57.204
800.13	57.262
800.31	57.010
800.48	56.840
800.65	56.875
800.82	56.969
801.00	57.239
801.17	57.157
801.34	57.476
801.52	57.678
801.69	57.540
801.86	57.520
802.03	57.584
802.21	57.611
802.38	57.570
802.55	57.947
802.72	58.089
802.90	58.307
803.07	58.089
803.24	57.761
803.41	57.804
803.59	57.838
803.76	57.774
803.93	57.977
804.10	57.862
804.27	57.796
804.45	57.686
804.62	57.744
804.79	57.645
804.96	57.627
805.14	57.446
805.31	57.653
805.48	57.849
805.65	57.893
805.82	57.968
806.00	57.983
806.17	58.044
806.34	58.186
806.51	58.456
806.69	58.253
806.86	58.347
807.03	58.455
807.20	58.607
807.37	58.855
807.55	58.951
807.72	58.952
807.89	59.139
808.06	58.934
808.23	58.962
808.41	58.978
808.58	58.803
808.75	58.502
808.92	58.847
809.09	58.901
809.26	59.050
809.44	59.117
809.61	58.947
809.78	58.888
809.95	58.946
810.12	58.695
810.30	58.827
810.47	58.771
810.64	58.895
810.81	59.088
810.98	59.237
811.15	59.262
811.33	59.139
811.50	58.802
811.67	58.620
811.84	58.698
812.01	58.779
812.18	58.738
812.35	58.926
812.53	59.155
812.70	59.360
812.87	59.383
813.04	59.397
813.21	59.609
813.38	59.643
813.55	59.782
813.73	60.053
813.90	60.050
814.07	60.151
814.24	60.290
814.41	60.371
814.58	60.274
814.75	60.168
814.93	60.212
815.10	60.277
815.27	60.204
815.44	60.089
815.61	60.165
815.78	60.053
815.95	60.054
816.12	60.303
816.29	60.076
816.47	59.727
816.64	59.764
816.81	59.933
816.98	59.931
817.15	59.975
817.32	59.949
817.49	60.060
817.66	59.928
817.83	59.717
818.00	59.630
818.18	59.653
818.35	59.512
818.52	59.951
818.69	60.182
818.86	60.178
819.03	59.982
819.20	60.139
819.37	59.790
819.54	59.550
819.71	59.472
819.88	59.707
820.05	59.938
820.23	60.174
820.40	60.130
820.57	60.182
820.74	59.940
820.91	60.003
821.08	59.965
821.25	60.183
821.42	60.059
821.59	60.191
821.76	60.296
821.93	60.271
822.10	60.327
822.27	60.165
822.44	60.157
822.61	59.881
822.78	59.947
822.95	59.971
823.12	59.911
823.29	60.026
823.47	60.001
823.64	59.960
823.81	59.918
823.98	60.207
824.15	60.191
824.32	60.189
824.49	60.465
824.66	60.248
824.83	60.587
825.00	60.699
825.17	60.630
825.34	60.834
825.51	60.831
825.68	60.897
825.85	60.837
826.02	61.250
826.19	61.091
826.36	61.315
826.53	61.385
826.70	61.126
826.87	61.414
827.04	61.498
827.21	61.551
827.38	61.496
827.55	61.454
827.72	61.521
827.89	61.422
828.06	61.563
828.23	61.495
828.40	61.667
828.57	61.599
828.74	61.544
828.91	61.866
829.08	61.926
829.25	62.130
829.42	62.158
829.59	62.325
829.76	62.271
829.93	62.245
830.10	62.210
830.27	62.218
830.44	62.060
830.60	61.788
830.77	62.016
830.94	62.070
831.11	61.943
831.28	61.783
831.45	61.818
831.62	61.921
831.79	61.924
831.96	61.930
832.13	61.862
832.30	61.952
832.47	61.798
832.64	61.849
832.81	62.336
832.98	62.337
833.15	62.248
833.32	62.193
833.49	62.460
833.65	62.451
833.82	62.344
833.99	62.729
834.16	62.901
834.33	62.584
834.50	62.612
834.67	62.984
834.84	63.043
835.01	62.501
835.18	62.444
835.35	62.707
835.52	62.668
835.69	62.816
835.85	62.585
836.02	62.664
836.19	62.540
836.36	62.596
836.53	63.183
836.70	63.569
836.87	63.434
837.04	63.577
837.21	64.027
837.38	64.102
837.54	64.241
837.71	64.249
837.88	64.117
838.05	64.309
838.22	64.440
838.39	64.483
838.56	64.380
838.73	64.451
838.89	64.300
839.06	64.232
839.23	64.032
839.40	63.858
839.57	63.717
839.74	63.488
839.91	63.627
840.08	63.530
840.24	63.583
840.41	63.357
840.58	63.354
840.75	63.290
840.92	62.824
841.09	62.742
841.26	63.138
841.42	63.224
841.59	63.492
841.76	63.364
841.93	63.378
842.10	63.197
842.27	63.195
842.43	62.968
842.60	63.481
842.77	63.493
842.94	63.462
843.11	63.657
843.28	63.631
843.44	63.590
843.61	63.642
843.78	63.376
843.95	63.708
844.12	64.000
844.28	64.181
844.45	64.529
844.62	64.623
844.79	64.181
844.96	64.355
845.13	64.502
845.29	64.673
845.46	64.698
845.63	64.437
845.80	64.561
845.97	64.714
846.13	64.838
846.30	64.579
846.47	64.644
846.64	64.776
846.81	64.828
846.97	65.128
847.14	64.796
847.31	64.897
847.48	64.987
847.64	64.985
847.81	65.513
847.98	65.547
848.15	65.691
848.32	65.206
848.48	65.509
848.65	65.812
848.82	65.158
848.99	65.291
849.15	65.218
849.32	64.965
849.49	65.185
849.66	65.167
849.82	65.099
849.99	64.672
850.16	64.625
850.33	64.190
850.49	64.751
850.66	64.345
850.83	63.881
851.00	64.295
851.16	64.065
851.33	63.924
851.50	64.106
851.67	63.468
851.83	63.516
852.00	63.771
852.17	63.987
852.34	63.665
852.50	63.643
852.67	63.474
852.84	63.869
853.01	64.347
853.17	64.264
853.34	64.216
853.51	64.453
853.67	64.490
853.84	65.119
854.01	65.059
854.18	65.191
854.34	65.123
854.51	65.691
854.68	66.208
854.84	66.032
855.01	65.598
855.18	65.511
855.34	65.582
855.51	65.545
855.68	65.300
855.85	65.337
856.01	65.258
856.18	65.321
856.35	65.435
856.51	65.477
856.68	65.011
856.85	64.882
857.01	65.390
857.18	65.697
857.35	65.554
857.51	65.804
857.68	66.396
857.85	66.170
858.01	66.218
858.18	66.274
858.35	66.304
858.51	66.134
858.68	66.210
858.85	66.654
859.01	66.231
859.18	65.847
859.35	65.882
859.51	66.047
859.68	66.266
859.85	66.172
860.01	66.379
860.18	66.410
860.35	66.492
860.51	66.294
860.68	66.143
860.84	66.116
861.01	65.994
861.18	66.289
861.34	66.442
861.51	66.398
861.68	66.506
861.84	66.391
862.01	65.811
862.18	65.656
862.34	65.653
862.51	65.542
862.67	65.959
862.84	66.508
863.01	66.479
863.17	66.621
863.34	66.604
863.50	66.855
863.67	66.869
863.84	66.668
864.00	65.953
864.17	66.599
864.33	66.789
864.50	67.083
864.67	66.742
864.83	66.514
865.00	66.017
865.16	66.178
865.33	65.946
865.50	66.367
865.66	66.069
865.83	65.900
865.99	66.134
866.16	66.174
866.33	65.670
866.49	65.554
866.66	65.325
866.82	65.643
866.99	66.146
867.15	66.370
867.32	66.299
867.49	66.562
867.65	66.232
867.82	66.146
867.98	66.469
868.15	66.359
868.31	66.444
868.48	66.586
868.64	66.613
868.81	66.495
868.98	66.422
869.14	66.028
869.31	65.758
869.47	65.759
869.64	65.477
869.80	65.319
869.97	65.373
870.13	65.272
870.30	65.111
870.46	64.978
870.63	65.046
870.79	65.452
870.96	65.525
871.12	65.351
871.29	65.163
871.46	65.157
871.62	65.009
871.79	65.214
871.95	65.423
872.12	65.690
872.28	65.495
872.45	66.101
872.61	66.441
872.78	66.571
872.94	66.279
873.11	66.299
873.27	66.526
873.44	66.442
873.60	66.406
873.77	66.361
873.93	66.153
874.10	66.180
874.26	65.722
874.43	65.674
874.59	65.030
874.76	65.087
874.92	65.515
875.09	65.429
875.25	65.659
875.41	65.554
875.58	66.023
875.74	65.889
875.91	65.712
876.07	65.718
876.24	65.650
876.40	66.006
876.57	66.614
876.73	66.605
876.90	66.394
877.06	65.923
877.23	66.409
877.39	65.963
877.56	66.243
877.72	66.317
877.88	66.811
878.05	67.104
878.21	67.517
878.38	67.634
878.54	67.571
878.71	67.225
878.87	67.413
879.04	67.650
879.20	67.868
879.36	67.483
879.53	68.089
879.69	67.832
879.86	66.758
880.02	66.752
880.19	68.955
880.35	65.962
880.51	70.097
880.68	65.281
>>>>>End Processed Spectral Data<<<<<
